# Supplementary material for: Comparison of the National Early Warning Score (NEWS) and the Modified Early Warning Score (MEWS) for predicting admission and in-hospital mortality in elderly patients in the pre-hospital setting and in the emergency department
Source: PeerJ. 2019 May 16;7:e6947. doi: 10.7717/peerj.6947 (PMC6526008; doi:10.7717/peerj.6947)
Supplement: Supplemental Information 1 — In the data set Emergency Department, we collected the first vital signs just after arrival at the ED. In the data set pre-hospital, we collected the vital signs which are gathered by EMS crews. The non-colored cells are the patients whose all vital information are collected, while the yellow cells are the patients whose vital signs are not collected totally. [file peerj-07-6947-s001.xlsx]

## Sheet: data set Emergency Department
age	gender	category			ER LOS	discharge (Yes:1/No:0)	admitted to award (Yes:1/No:0)	admitted to ICU (Yes:1/No:0)	death in 28days (Yes:1/No:0)	RR	SpO2	inhaled O2 (Yes:1/No:0)	Temp	sBP	HR	consciousness	RR score	SpO2 score	O2 score	BT score	BP score	HR score	Con score	eNEWS		RR score	BT score	BP score	HR score	Con score	eMEWS					呼吸回数	RR Score	SpO2	SpO2 score	酸素投与	O2 score	体温	BT score	収縮期血圧	BP score	脈拍数	HR score	意識覚醒	Con score
79	female	cardiology	2017-04-01 00:20:00	2017-04-01 01:30:41	01:10:41	0	0	1	0	35	95	1	35.8	195	141	A	3	1	2	1	0	3	0	10		3	0	0	3	0	6			yellow cells are the missing data group		0	3	0	3	1	2	0	3	0	3	0	3	A	0
77	female	pulmonology	2017-04-01 22:20:00	2017-04-02 00:33:04	02:13:04	0	1	0	0	16	100	1	37	118	69	A	0	0	2	0	0	0	0	2		0	0	0	0	0	0					9	1	92	2	0	0	35.1	1	91	2	41	1	V	3
82	male	gastroenterology	2017-04-01 23:29:00	2017-04-02 03:20:56	03:51:56	0	1	0	0	21	100	1	35.8	98	78	A	2	0	2	1	2	0	0	7		2	0	1	0	0	3					12	0	94	1	有：1		36.1	0	101	1	51	0	P	3
78	female	gastroenterology	2017-04-02 16:01:00	2017-04-02 18:00:33	01:59:33	0	0	1	0	12	100	0	35.9	151	68	A	0	0	0	1	0	0	0	1		0	0	0	0	0	0					21	2	96	0	無：0		38.1	1	111	0	91	1	U	3
88	female	trauma	2017-04-02 19:28:00	2017-04-02 21:28:32	02:00:32	0	1	0	0	11	98	0	36.5	178	75	A	1	0	0	0	0	0	0	1		0	0	0	0	0	0					25	3					39.1	2	220	3	111	2
70	male	cardiology	2017-04-02 21:40:00	2017-04-02 23:28:10	01:48:10	0	1	0	0	18	100	1	36.6	152	98	A	0	0	2	0	0	1	0	3		0	0	0	0	0	0															131	3
83	female	trauma	2017-04-03 01:15:00	2017-04-03 03:04:49	01:49:49	0	1	0	0	19	100	0	37.6	159	77	A	0	0	0	0	0	0	0	0		1	0	0	0	0	1
85	male	cardiology	2017-04-03 09:57:00	2017-04-03 15:16:13	05:19:13	0	1	0	0	20	96	0	36.6	133	68	A	0	0	0	0	0	0	0	0		1	0	0	0	0	1					呼吸回数	RR Score	体温	BT score	収縮期血圧	BP score	脈拍数	HR score	意識覚醒	Con score
84	male	trauma	2017-04-03 11:36:00	2017-04-03 14:36:33	03:00:33	0	1	0	0	15	99	1	36.4	184	64	V	0	0	2	0	0	0	3	5		0	0	0	0	1	1					0	2	0	2	0	3	0	2	A	0
86	male	gastroenterology	2017-04-03 21:38:00	2017-04-03 22:58:07	01:20:07	0	1	0	0	16	98	0	37.4	156	108	A	0	0	0	0	0	1	0	1		0	0	0	1	0	1					9	1	35.1	0	71	2	40	1	V	1
80	female	trauma	2017-04-04 06:22:00	2017-04-04 08:20:51	01:58:51	1	0	0	0	15	98	0	36.4	142	81	A	0	0	0	0	0	0	0	0		0	0	0	0	0	0					10	0	38.5	2	81	1	51	0	P	2
84	male	cardiology	2017-04-04 13:06:00	2017-04-04 17:30:06	04:24:06	1	0	0	0	23	96	0	37.2	106	92	A	2	0	0	0	1	1	0	4		2	0	0	0	0	2					19	1			101	0	101	1	U	3
65	female	trauma	2017-04-04 20:11:00	2017-04-04 22:59:24	02:48:24	0	1	0	0	23	100	1	37.4	95	67	A	2	0	2	0	2	0	0	6		2	0	1	0	0	3					21	2			200	2	111	2
73	male	nephrology/urology	2017-04-05 06:42:00	2017-04-05 09:33:44	02:51:44	0	0	1	0	20	96	0	36.6	65	96	A	0	0	0	0	3	1	0	4		1	0	3	0	0	4					30	3					130	3
81	female	hematology	2017-04-05 08:31:00	2017-04-05 14:11:52	05:40:52	0	1	0	0	24	94	0	39.6	148	115	A	2	1	0	2	0	2	0	7		2	2	0	2	0	6
76	male	gastroenterology	2017-04-05 12:54:00	2017-04-05 19:00:53	06:06:53	0	1	0	0	23	95	0	36	131	100	A	2	1	0	1	0	1	0	5		2	0	0	0	0	2
93	male	neurology	2017-04-05 13:41:00	2017-04-05 17:00:22	03:19:22	0	0	1	0	16	97	0	36.3	130	87	P	0	0	0	0	0	0	3	3		0	0	0	0	2	2
78	male	pulmonology	2017-04-05 16:07:00	2017-04-05 17:25:07	01:18:07	0	0	1	0	23	100	1	38	83	106	V	2	0	2	0	3	1	3	11		2	0	1	1	1	5
86	male	pulmonology	2017-04-05 20:07:00	2017-04-05 21:37:23	01:30:23	0	1	0	0	17	96	1	36	141	70	V	0	0	2	1	0	0	3	6		0	0	0	0	1	1
82	male	cardiology	2017-04-06 04:30:00	2017-04-06 05:22:16	00:52:16	0	1	0	0	16	97	0	36	135	67	A	0	0	0	1	0	0	0	1		0	0	0	0	0	0
69	female	gastroenterology	2017-04-06 09:44:00	2017-04-06 11:31:06	01:47:06	1	0	0	0	17	99	0	36.4	163	88	A	0	0	0	0	0	0	0	0		0	0	0	0	0	0
82	male	nephrology/urology	2017-04-06 10:52:00	2017-04-06 14:03:56	03:11:56	0	1	0	0	16	96	1	36.5	161	93	A	0	0	2	0	0	1	0	3		0	0	0	0	0	0
87	female	gastroenterology	2017-04-06 12:09:00	2017-04-06 16:30:34	04:21:34	0	1	0	0	14	95	0	36.8	163	82	A	0	1	0	0	0	0	0	1		0	0	0	0	0	0
67	female	trauma	2017-04-06 14:01:00	2017-04-06 15:23:07	01:22:07	1	0	0	0	17	98	0	36.6	181	105	A	0	0	0	0	0	1	0	1		0	0	0	1	0	1
74	male	gastroenterology	2017-04-06 14:32:00	2017-04-06 16:49:12	02:17:12	0	1	0	0	19	98	0	36.1	96	88	A	0	0	0	0	2	0	0	2		1	0	1	0	0	2
78	female	endocrinology	2017-04-06 15:02:00	2017-04-06 15:28:05	00:26:05	0	0	1	0	19	98	0	35.5	69	107	A	0	0	0	1	3	1	0	5		1	0	3	1	0	5
82	female	pulmonology	2017-04-06 15:59:00	2017-04-06 18:01:42	02:02:42	0	1	0	0	23	94	1	38.6	100	101	A	2	1	2	1	2	1	0	9		2	2	1	1	0	6
77	female	trauma	2017-04-07 07:41:00	2017-04-07 09:48:41	02:07:41	0	1	0	0	16	100	0	37	117	93	A	0	0	0	0	0	1	0	1		0	0	0	0	0	0
68	male	trauma	2017-04-07 14:51:00	2017-04-07 17:50:58	02:59:58	0	0	1	0	19	99	1	37.7	133	69	A	0	0	2	0	0	0	0	2		1	0	0	0	0	1
69	female	neurology	2017-04-08 10:33:00	2017-04-08 16:20:25	05:47:25	0	0	1	0	11	99	0	36.5	210	87	A	1	0	0	0	0	0	0	1		0	0	2	0	0	2
80	male	pulmonology	2017-04-08 13:02:00	2017-04-08 16:15:45	03:13:45	0	0	1	0	23	96	0	37.3	167	90	A	2	0	0	0	0	0	0	2		2	0	0	0	0	2
68	female	cardiology	2017-04-08 15:30:00	2017-04-08 16:42:11	01:12:11	1	0	0	0	15	98	1	36.2	104	76	A	0	0	2	0	1	0	0	3		0	0	0	0	0	0
78	female	psychiatry	2017-04-08 16:23:00	2017-04-08 19:34:52	03:11:52	0	1	0	0	21	100	0	36.9	165	87	A	2	0	0	0	0	0	0	2		2	0	0	0	0	2
86	female	neurology	2017-04-09 10:44:00	2017-04-09 15:00:51	04:16:51	0	0	1	0	26	94	0	36.9	147	97	V	3	1	0	0	0	1	3	8		2	0	0	0	1	3
68	female	trauma	2017-04-09 12:58:00	2017-04-09 14:56:57	01:58:57	1	0	0	0	21	100	1	36	130	85	A	2	0	2	1	0	0	0	5		2	0	0	0	0	2
77	male	cardiology	2017-04-09 21:12:00	2017-04-09 22:12:13	01:00:13	0	0	1	0	22	82	1	36	146	125	A	2	3	2	1	0	2	0	10		2	0	0	2	0	4
78	male	gastroenterology	2017-04-10 11:10:00	2017-04-10 13:01:36	01:51:36	0	1	0	0	12	99	0	36.4	105	62	V	0	0	0	0	1	0	3	4		0	0	0	0	1	1
82	female	cardiology	2017-04-10 12:09:00	2017-04-10 13:00:32	00:51:32	0	0	1	0	34	91	1	36	173	132	A	3	3	2	1	0	3	0	12		3	0	0	3	0	6
84	male	pulmonology	2017-04-11 06:20:00	2017-04-11 08:15:27	01:55:27	1	0	0	0	28	99	1	37	183	122	V	3	0	2	0	0	2	3	10		2	0	0	2	1	5
82	male	cardiology	2017-04-11 08:29:00	2017-04-11 09:00:41	00:31:41	0	0	1	0	29	99	1	35	120	100	V	3	0	2	3	0	1	3	12		2	2	0	0	1	5
79	female	cardiology	2017-04-11 14:03:00	2017-04-11 16:33:55	02:30:55	1	0	0	0	34	100	0	36.2	174	70	A	3	0	0	0	0	0	0	3		3	0	0	0	0	3
77	male	cardiology	2017-04-11 16:58:00	2017-04-11 18:30:19	01:32:19	0	0	1	0	29	100	1	36	216	118	U	3	0	2	1	0	2	3	11		2	0	2	2	3	9
82	male	gastroenterology	2017-04-12 01:43:00	2017-04-12 03:13:47	01:30:47	1	0	0	0	12	95	0	36.1	163	90	V	0	1	0	0	0	0	3	4		0	0	0	0	1	1
88	male	trauma	2017-04-12 14:30:00	2017-04-12 15:48:27	01:18:27	1	0	0	0	18	96	0	37.3	135	81	A	0	0	0	0	0	0	0	0		0	0	0	0	0	0
73	male	gastroenterology	2017-04-12 16:19:00	2017-04-12 19:00:41	02:41:41	0	1	0	0	20	93	0	40.6	135	109	A	0	2	0	2	0	1	0	5		1	2	0	1	0	4
75	male	cardiology	2017-04-12 17:41:00	2017-04-12 20:37:00	02:56:00	1	0	0	0	21	100	1	36.7	150	82	A	2	0	2	0	0	0	0	4		2	0	0	0	0	2
74	male	cardiology	2017-04-12 22:26:00	2017-04-13 02:10:00	03:44:00	1	0	0	0	19	99	0	36.7	187	103	A	0	0	0	0	0	1	0	1		1	0	0	1	0	2
76	male	neurology	2017-04-13 08:55:00	2017-04-13 14:52:18	05:57:18	0	0	1	1	19	90	1	36.5	157	67	V	0	3	2	0	0	0	3	8		1	0	0	0	1	2
76	female	neurology	2017-04-13 13:16:00	2017-04-13 16:30:48	03:14:48	1	0	0	0	20	96	0	38.2	153	77	A	0	0	0	1	0	0	0	1		1	0	0	0	0	1
67	female	toxicology	2017-04-13 15:45:00	2017-04-13 18:00:35	02:15:35	0	0	1	0	22	99	1	34.9	121	91	P	2	0	2	3	0	1	3	11		2	2	0	0	2	6
93	female	gastroenterology	2017-04-13 16:01:00	2017-04-13 18:15:13	02:14:13	0	1	0	0	17	96	0	37.1	131	80	A	0	0	0	0	0	0	0	0		0	0	0	0	0	0
79	male	gastroenterology	2017-04-13 18:02:00	2017-04-13 19:30:28	01:28:28	1	0	0	0	18	96	0	38	157	97	A	0	0	0	0	0	1	0	1		0	0	0	0	0	0
78	male	neurology	2017-04-14 02:25:00	2017-04-14 04:15:35	01:50:35	0	0	1	0	20	92	1	37	188	77	V	0	2	2	0	0	0	3	7		1	0	0	0	1	2
69	female	cardiology	2017-04-14 15:05:00	2017-04-14 16:30:53	01:25:53	1	0	0	0	28	98	0	36.9	184	122	A	3	0	0	0	0	2	0	5		2	0	0	2	0	4
81	female	cardiology	2017-04-14 22:53:00	2017-04-15 00:30:24	01:37:24	0	1	0	0	22	97	0	35.7	100	105	A	2	0	0	1	2	1	0	6		2	0	1	1	0	4
68	female	trauma	2017-04-15 14:44:00	2017-04-15 16:15:08	01:31:08	0	1	0	0	16	94	1	37.2	171	87	A	0	1	2	0	0	0	0	3		0	0	0	0	0	0
86	male	gastroenterology	2017-04-15 15:26:00	2017-04-15 17:30:16	02:04:16	0	1	0	0	17	98	0	37.9	152	83	A	0	0	0	0	0	0	0	0		0	0	0	0	0	0
71	female	others	2017-04-15 21:32:00	2017-04-15 23:15:37	01:43:37	0	1	0	0	24	97	1	36.8	111	114	A	2	0	2	0	0	2	0	6		2	0	0	2	0	4
75	female	gastroenterology	2017-04-16 07:19:00	2017-04-16 09:59:47	02:40:47	0	1	0	0	20	98	0	37.7	137	105	A	0	0	0	0	0	1	0	1		1	0	0	1	0	2
75	male	trauma	2017-04-16 08:20:00	2017-04-16 12:46:37	04:26:37	1	0	0	0	13	100	1	35.9	164	78	A	0	0	2	1	0	0	0	3		0	0	0	0	0	0
75	female	cardiology	2017-04-16 19:51:00	2017-04-16 20:50:41	00:59:41	0	0	1	0	21	97	1	36.3	129	102	A	2	0	2	0	0	1	0	5		2	0	0	1	0	3
68	female	hematology	2017-04-16 20:22:00	2017-04-16 22:35:07	02:13:07	0	1	0	0	24	95	0	38.7	102	84	A	2	1	0	1	1	0	0	5		2	2	0	0	0	4
66	female	gastroenterology	2017-04-17 02:22:00	2017-04-17 10:09:28	07:47:28	0	1	0	0	18	99	0	37.7	102	89	A	0	0	0	0	1	0	0	1		0	0	0	0	0	0
67	female	others	2017-04-17 02:51:00	2017-04-17 08:30:20	05:39:20	0	0	1	0	25	99	0	31.1	152	95	V	3	0	0	3	0	1	3	10		2	2	0	0	1	5
82	male	trauma	2017-04-17 09:19:00	2017-04-17 11:56:34	02:37:34	0	0	1	0	22	98	1	36.5	94	47	V	2	0	2	0	2	1	3	10		2	0	1	1	1	5
82	female	cardiology	2017-04-17 10:51:00	2017-04-17 12:50:30	01:59:30	1	0	0	0	19	99	0	36.6	176	99	A	0	0	0	0	0	1	0	1		1	0	0	0	0	1
76	female	gastroenterology	2017-04-17 17:19:00	2017-04-17 19:09:10	01:50:10	0	1	0	0	22	94	0	36.3	134	79	A	2	1	0	0	0	0	0	3		2	0	0	0	0	2
77	male	nephrology/urology	2017-04-17 21:13:00	2017-04-17 22:15:51	01:02:51	1	0	0	0	17	97	0	36.8	113	73	A	0	0	0	0	0	0	0	0		0	0	0	0	0	0
70	male	cardiology	2017-04-18 03:30:00	2017-04-18 04:50:03	01:20:03	0	1	0	0	26	92	1	36	174	79	A	3	2	2	1	0	0	0	8		2	0	0	0	0	2
91	female	cardiology	2017-04-18 10:05:00	2017-04-18 11:43:26	01:38:26	0	1	0	0	20	98	1	37.3	116	110	A	0	0	2	0	0	1	0	3		1	0	0	1	0	2
66	male	nephrology/urology	2017-04-18 15:14:00	2017-04-18 17:30:33	02:16:33	0	1	0	0	14	98	0	36.7	162	77	A	0	0	0	0	0	0	0	0		0	0	0	0	0	0
76	female	gynecology	2017-04-18 16:04:00	2017-04-18 17:39:42	01:35:42	1	0	0	0	19	92	0	36.3	190	99	A	0	2	0	0	0	1	0	3		1	0	0	0	0	1
87	female	cardiology	2017-04-18 18:08:00	2017-04-18 20:39:04	02:31:04	0	1	0	0	16	99	0	37.2	148	71	A	0	0	0	0	0	0	0	0		0	0	0	0	0	0
79	female	neurology	2017-04-18 20:54:00	2017-04-18 23:40:52	02:46:52	0	1	0	1	24	98	1	38.6	145	87	P	2	0	2	1	0	0	3	8		2	2	0	0	2	6
73	female	cardiology	2017-04-19 13:00:00	2017-04-19 13:32:41	00:32:41	0	0	1	0	19	97	1	33.4	90	62	A	0	0	2	3	3	0	0	8		1	2	1	0	0	4
75	male	cardiology	2017-04-19 22:40:00	2017-04-19 23:10:04	00:30:04	0	1	0	0	13	98	1	35.6	152	73	A	0	0	2	1	0	0	0	3		0	0	0	0	0	0
79	male	trauma	2017-04-20 08:19:00	2017-04-20 11:13:41	02:54:41	0	1	0	0	13	100	1	35.9	212	78	A	0	0	2	1	0	0	0	3		0	0	2	0	0	2
85	female	others	2017-04-20 09:45:00	2017-04-20 11:45:31	02:00:31	0	0	1	1	20	92	1	35.8	75	94	V	0	2	2	1	3	1	3	12		1	0	2	0	1	4
74	female	cardiology	2017-04-20 14:15:00	2017-04-20 17:10:05	02:55:05	1	0	0	0	19	99	0	36.6	124	96	A	0	0	0	0	0	1	0	1		1	0	0	0	0	1
81	female	cardiology	2017-04-20 17:23:00	2017-04-20 21:40:01	04:17:01	1	0	0	0	18	98	1	37.5	126	170	A	0	0	2	0	0	3	0	5		0	0	0	3	0	3
91	male	cardiology	2017-04-20 19:41:00	2017-04-20 21:35:49	01:54:49	1	0	0	0	17	95	0	36.6	130	43	A	0	1	0	0	0	1	0	2		0	0	0	1	0	1
75	female	neurology	2017-04-21 06:41:00	2017-04-21 08:35:34	01:54:34	0	1	0	0	21	100	1	37.5	142	86	A	2	0	2	0	0	0	0	4		2	0	0	0	0	2
75	female	neurology	2017-04-21 08:23:00	2017-04-21 11:49:09	03:26:09	1	0	0	0	20	99	0	36.5	169	110	A	0	0	0	0	0	1	0	1		1	0	0	1	0	2
68	female	trauma	2017-04-21 08:51:00	2017-04-21 13:00:44	04:09:44	1	0	0	0	24	96	0	36.2	176	77	A	2	0	0	0	0	0	0	2		2	0	0	0	0	2
74	female	trauma	2017-04-21 09:42:00	2017-04-21 10:19:03	00:37:03	0	1	0	0	13	100	0	36.4	197	83	A	0	0	0	0	0	0	0	0		0	0	0	0	0	0
73	male	trauma	2017-04-22 07:06:00	2017-04-22 12:48:22	05:42:22	0	1	0	0	22	97	1	36.3	116	95	A	2	0	2	0	0	1	0	5		2	0	0	0	0	2
88	male	otolaryngology	2017-04-22 08:37:00	2017-04-22 12:18:07	03:41:07	0	1	0	0	15	95	0	36.5	173	68	A	0	1	0	0	0	0	0	1		0	0	0	0	0	0
80	male	gastroenterology	2017-04-22 13:52:00	2017-04-22 15:26:19	01:34:19	0	0	1	0	41	99	1	36.9	70	145	A	3	0	2	0	3	3	0	11		3	0	3	3	0	9
88	male	cardiology	2017-04-22 18:40:00	2017-04-22 20:40:22	02:00:22	0	0	1	0	22	98	1	35.8	141	110	A	2	0	2	1	0	1	0	6		2	0	0	1	0	3
91	male	cardiology	2017-04-22 19:08:00	2017-04-22 21:40:52	02:32:52	0	1	0	0	30	99	0	36.6	137	87	A	3	0	0	0	0	0	0	3		3	0	0	0	0	3
76	female	pulmonology	2017-04-23 01:44:00	2017-04-23 04:00:42	02:16:42	0	1	0	0	28	95	1	36.6	176	99	A	3	1	2	0	0	1	0	7		2	0	0	0	0	2
72	male	ophthalmology	2017-04-23 12:49:00	2017-04-23 14:40:52	01:51:52	0	1	0	0	20	96	0	36.2	163	115	A	0	0	0	0	0	2	0	2		1	0	0	2	0	3
83	male	cardiology	2017-04-24 13:31:00	2017-04-24 16:15:23	02:44:23	0	1	0	0	22	96	0	36.6	178	56	A	2	0	0	0	0	0	0	2		2	0	0	0	0	2
82	female	cardiology	2017-04-24 15:06:00	2017-04-24 16:30:58	01:24:58	0	1	0	0	21	96	1	36	67	21	V	2	0	2	1	3	3	3	14		2	0	3	2	1	8
89	female	cardiology	2017-04-24 15:30:00	2017-04-24 16:25:56	00:55:56	0	1	0	0	19	100	1	36.8	94	119	A	0	0	2	0	2	2	0	6		1	0	1	2	0	4
80	male	cardiology	2017-04-24 15:42:00	2017-04-24 21:10:52	05:28:52	0	1	0	0	24	99	1	38.9	145	105	A	2	0	2	1	0	1	0	6		2	2	0	1	0	5
86	male	cardiology	2017-04-24 17:59:00	2017-04-24 19:14:35	01:15:35	1	0	0	0	20	97	0	36.2	137	70	A	0	0	0	0	0	0	0	0		1	0	0	0	0	1
79	female	gynecology	2017-04-24 19:35:00	2017-04-24 23:30:43	03:55:43	0	1	0	1	27	99	0	36.6	114	99	A	3	0	0	0	0	1	0	4		2	0	0	0	0	2
75	male	neurology	2017-04-25 07:36:00	2017-04-25 10:15:57	02:39:57	1	0	0	0	12	99	0	36.3	109	75	A	0	0	0	0	1	0	0	1		0	0	0	0	0	0
94	female	cardiology	2017-04-25 09:10:00	2017-04-25 12:30:26	03:20:26	1	0	0	0	15	96	0	35.5	153	72	A	0	0	0	1	0	0	0	1		0	0	0	0	0	0
74	male	cardiology	2017-04-25 18:32:00	2017-04-25 20:38:24	02:06:24	1	0	0	0	15	97	0	37	208	96	A	0	0	0	0	0	1	0	1		0	0	2	0	0	2
76	male	cardiology	2017-04-25 20:59:00	2017-04-26 00:00:20	03:01:20	1	0	0	0	13	100	1	36.4	187	75	A	0	0	2	0	0	0	0	2		0	0	0	0	0	0
89	male	hematology	2017-04-26 14:02:00	2017-04-26 16:20:34	02:18:34	1	0	0	0	19	98	0	35.1	150	58	A	0	0	0	1	0	0	0	1		1	0	0	0	0	1
68	female	neurology	2017-04-26 17:48:00	2017-04-26 19:33:27	01:45:27	0	1	0	0	26	93	0	36.6	148	65	A	3	2	0	0	0	0	0	5		2	0	0	0	0	2
73	male	others	2017-04-26 23:07:00	2017-04-27 01:17:26	02:10:26	0	1	0	0	25	96	0	40.6	138	140	V	3	0	0	2	0	3	3	11		2	2	0	3	1	8
67	female	cardiology	2017-04-27 09:05:00	2017-04-27 09:49:42	00:44:42	0	0	1	0	26	100	1	35.7	119	136	A	3	0	2	1	0	3	0	9		2	0	0	3	0	5
74	female	otolaryngology	2017-04-27 10:12:00	2017-04-27 11:14:59	01:02:59	1	0	0	0	18	99	0	36.8	151	61	A	0	0	0	0	0	0	0	0		0	0	0	0	0	0
78	female	toxicology	2017-04-27 10:45:00	2017-04-27 15:30:58	04:45:58	0	0	1	0	15	99	0	36.2	128	55	A	0	0	0	0	0	0	0	0		0	0	0	0	0	0
69	female	neurology	2017-04-27 14:23:00	2017-04-27 16:30:50	02:07:50	1	0	0	0	20	99	0	35.6	153	81	A	0	0	0	1	0	0	0	1		1	0	0	0	0	1
74	male	trauma	2017-04-27 19:34:00	2017-04-27 21:00:14	01:26:14	0	1	0	0	15	100	1	35.9	85	91	V	0	0	2	1	3	1	3	10		0	0	1	0	1	2
70	male	trauma	2017-04-28 00:18:00	2017-04-28 01:00:27	00:42:27	1	0	0	0	18	96	0	35.7	149	93	A	0	0	0	1	0	1	0	2		0	0	0	0	0	0
72	female	trauma	2017-04-28 07:26:00	2017-04-28 13:12:01	05:46:01	1	0	0	1	18	93	0	37	150	97	A	0	2	0	0	0	1	0	3		0	0	0	0	0	0
76	male	neurology	2017-04-28 13:15:00	2017-04-28 15:41:05	02:26:05	1	0	0	0	22	92	1	36.8	182	99	A	2	2	2	0	0	1	0	7		2	0	0	0	0	2
84	male	nephrology/urology	2017-04-28 17:51:00	2017-04-28 21:30:19	03:39:19	0	1	0	0	17	96	0	38.6	135	141	A	0	0	0	1	0	3	0	4		0	2	0	3	0	5
87	male	cardiology	2017-04-28 21:18:00	2017-04-28 22:30:46	01:12:46	0	0	1	0	28	100	1	35.9	105	87	A	3	0	2	1	1	0	0	7		2	0	0	0	0	2
73	female	trauma	2017-04-30 09:45:00	2017-04-30 10:33:18	00:48:18	0	0	1	0	10	97	0	36.3	153	52	V	1	0	0	0	0	0	3	4		0	0	0	0	1	1
88	male	pulmonology	2017-04-30 18:46:00	2017-05-01 00:08:19	05:22:19	0	1	0	0	18	98	1	37.4	127	101	A	0	0	2	0	0	1	0	3		0	0	0	1	0	1
84	female	neurology	2017-04-30 19:14:00	2017-04-30 20:54:27	01:40:27	0	1	0	0	29	99	1	38.4	105	92	V	3	0	2	1	1	1	3	11		2	0	0	0	1	3
72	male	neurology	2017-04-30 21:51:00	2017-05-01 02:10:08	04:19:08	0	0	1	0	20	96	0	36.6	171	76	V	0	0	0	0	0	0	3	3		1	0	0	0	1	2
89	male	cardiology	2017-05-01 17:22:00	2017-05-01 20:15:16	02:53:16	0	1	0	0	13	99	1	35.4	111	68	A	0	0	2	1	0	0	0	3		0	0	0	0	0	0
85	female	hematology	2017-05-01 21:32:00	2017-05-01 23:30:49	01:58:49	0	1	0	0	25	96	0	36.4	163	91	A	3	0	0	0	0	1	0	4		2	0	0	0	0	2
74	female	trauma	2017-05-02 01:05:00	2017-05-02 02:02:32	00:57:32	0	1	0	0	13	100	1	36.7	148	82	A	0	0	2	0	0	0	0	2		0	0	0	0	0	0
70	male	ophthalmology	2017-05-02 09:01:00	2017-05-02 13:40:18	04:39:18	0	1	0	0	18	98	0	36.5	151	81	A	0	0	0	0	0	0	0	0		0	0	0	0	0	0
84	male	otolaryngology	2017-05-03 15:39:00	2017-05-03 17:24:10	01:45:10	0	1	0	0	36	97	1	37	169	140	A	3	0	2	0	0	3	0	8		3	0	0	3	0	6
72	female	nephrology/urology	2017-05-03 18:44:00	2017-05-03 22:07:15	03:23:15	0	1	0	1	24	99	1	38.5	116	64	A	2	0	2	1	0	0	0	5		2	2	0	0	0	4
80	male	neurology	2017-05-03 20:00:00	2017-05-03 21:00:36	01:00:36	1	0	0	0	12	98	0	36.1	97	87	A	0	0	0	0	2	0	0	2		0	0	1	0	0	1
76	male	trauma	2017-05-04 11:27:00	2017-05-04 15:30:07	04:03:07	0	1	0	0	14	98	1	36.7	134	58	A	0	0	2	0	0	0	0	2		0	0	0	0	0	0
75	male	trauma	2017-05-04 12:42:00	2017-05-04 17:00:53	04:18:53	0	1	0	0	12	100	1	38.1	148	54	A	0	0	2	1	0	0	0	3		0	0	0	0	0	0
87	female	neurology	2017-05-04 12:50:00	2017-05-04 15:20:19	02:30:19	1	0	0	0	21	94	0	37.3	128	63	A	2	1	0	0	0	0	0	3		2	0	0	0	0	2
78	female	gastroenterology	2017-05-04 13:39:00	2017-05-04 16:30:38	02:51:38	0	1	0	0	29	97	0	36.4	105	59	A	3	0	0	0	1	0	0	4		2	0	0	0	0	2
83	male	nephrology/urology	2017-05-04 18:38:00	2017-05-04 19:17:43	00:39:43	0	1	0	0	26	97	0	38	95	94	A	3	0	0	0	2	1	0	6		2	0	1	0	0	3
82	female	cardiology	2017-05-04 20:04:00	2017-05-04 23:40:28	03:36:28	0	0	1	1	16	91	1	35.2	86	91	V	0	3	2	1	3	1	3	13		0	0	1	0	1	2
87	male	trauma	2017-05-04 22:21:00	2017-05-05 00:00:31	01:39:31	0	1	0	0	20	95	0	37.1	136	76	A	0	1	0	0	0	0	0	1		1	0	0	0	0	1
73	female	trauma	2017-05-04 23:26:00	2017-05-04 23:58:54	00:32:54	0	1	0	0	18	97	0	37.5	152	57	A	0	0	0	0	0	0	0	0		0	0	0	0	0	0
79	male	endocrinology	2017-05-05 12:11:00	2017-05-05 12:30:14	00:19:14	0	1	0	0	15	98	0	35	128	53	P	0	0	0	3	0	0	3	6		0	2	0	0	2	4
81	female	cardiology	2017-05-05 15:06:00	2017-05-05 15:50:01	00:44:01	1	0	0	0	17	100	0	35.8	139	112	A	0	0	0	1	0	2	0	3		0	0	0	2	0	2
75	female	others	2017-05-05 19:05:00	2017-05-05 22:00:22	02:55:22	1	0	0	0	18	94	0	37.1	104	52	V	0	1	0	0	1	0	3	5		0	0	0	0	1	1
90	female	trauma	2017-05-05 23:23:00	2017-05-06 03:00:02	03:37:02	1	0	0	0	19	98	0	37.1	182	69	A	0	0	0	0	0	0	0	0		1	0	0	0	0	1
81	female	neurology	2017-05-06 17:52:00	2017-05-06 19:33:24	01:41:24	0	1	0	0	17	98	0	37.2	163	58	V	0	0	0	0	0	0	3	3		0	0	0	0	1	1
79	female	gastroenterology	2017-05-06 22:42:00	2017-05-07 00:21:58	01:39:58	0	1	0	0	13	95	0	38.7	101	88	A	0	1	0	1	1	0	0	3		0	2	0	0	0	2
80	male	cardiology	2017-05-07 01:18:00	2017-05-07 02:22:13	01:04:13	0	0	1	0	22	100	1	35.2	90	85	A	2	0	2	1	3	0	0	8		2	0	1	0	0	3
75	female	neurology	2017-05-07 02:43:00	2017-05-07 03:41:02	00:58:02	0	1	0	1	28	100	1	36.7	216	104	U	3	0	2	0	0	1	3	9		2	0	2	1	3	8
85	male	pulmonology	2017-05-07 10:26:00	2017-05-07 14:00:06	03:34:06	0	1	0	0	17	96	0	37.7	158	71	A	0	0	0	0	0	0	0	0		0	0	0	0	0	0
79	female	pulmonology	2017-05-07 11:06:00	2017-05-07 12:24:49	01:18:49	1	0	0	0	23	97	0	36.9	147	96	A	2	0	0	0	0	1	0	3		2	0	0	0	0	2
84	female	cardiology	2017-05-07 17:14:00	2017-05-07 18:00:48	00:46:48	1	0	0	0	12	96	0	36.6	127	73	A	0	0	0	0	0	0	0	0		0	0	0	0	0	0
67	male	pulmonology	2017-05-08 08:39:00	2017-05-08 09:25:39	00:46:39	0	1	0	0	15	94	0	36.7	139	120	A	0	1	0	0	0	2	0	3		0	0	0	2	0	2
81	female	cardiology	2017-05-08 08:55:00	2017-05-08 09:35:17	00:40:17	0	0	1	1	32	94	1	36	99	75	V	3	1	2	1	2	0	3	12		3	0	1	0	1	5
66	male	neurology	2017-05-08 19:15:00	2017-05-08 22:26:44	03:11:44	0	1	0	0	13	98	0	35.7	162	65	V	0	0	0	1	0	0	3	4		0	0	0	0	1	1
82	male	cardiology	2017-05-09 01:40:00	2017-05-09 03:41:40	02:01:40	0	1	0	0	34	98	1	36.1	137	131	A	3	0	2	0	0	3	0	8		3	0	0	3	0	6
92	female	pulmonology	2017-05-09 04:21:00	2017-05-09 10:30:27	06:09:27	0	1	0	0	25	97	1	36.8	155	105	A	3	0	2	0	0	1	0	6		2	0	0	1	0	3
80	male	gastroenterology	2017-05-09 04:52:00	2017-05-09 13:50:37	08:58:37	0	0	1	0	22	100	1	36.1	139	111	A	2	0	2	0	0	2	0	6		2	0	0	2	0	4
65	male	cardiology	2017-05-09 05:19:00	2017-05-09 05:56:38	00:37:38	1	0	0	0	16	97	0	36.1	142	83	A	0	0	0	0	0	0	0	0		0	0	0	0	0	0
85	male	cardiology	2017-05-09 07:55:00	2017-05-09 08:20:14	00:25:14	0	1	0	0	17	95	0	36.5	139	84	A	0	1	0	0	0	0	0	1		0	0	0	0	0	0
89	female	endocrinology	2017-05-09 10:55:00	2017-05-09 14:34:18	03:39:18	1	0	0	0	24	95	0	37.5	160	96	A	2	1	0	0	0	1	0	4		2	0	0	0	0	2
82	male	cardiology	2017-05-09 12:20:00	2017-05-09 13:49:21	01:29:21	0	1	0	0	12	99	0	36.3	167	33	A	0	0	0	0	0	3	0	3		0	0	0	2	0	2
66	female	neurology	2017-05-09 13:20:00	2017-05-09 16:30:44	03:10:44	0	0	1	0	26	98	1	40.1	147	98	V	3	0	2	2	0	1	3	11		2	2	0	0	1	5
68	female	cardiology	2017-05-09 13:21:00	2017-05-09 15:26:54	02:05:54	1	0	0	0	27	98	0	36.4	161	57	A	3	0	0	0	0	0	0	3		2	0	0	0	0	2
80	male	cardiology	2017-05-10 07:36:00	2017-05-10 08:30:53	00:54:53	0	0	1	1	23	94	1	36.3	80	108	V	2	1	2	0	3	1	3	12		2	0	2	1	1	6
79	male	pulmonology	2017-05-10 08:20:00	2017-05-10 15:10:20	06:50:20	0	1	0	1	34	96	1	36.3	119	107	A	3	0	2	0	0	1	0	6		3	0	0	1	0	4
84	female	neurology	2017-05-10 10:13:00	2017-05-10 12:19:33	02:06:33	1	0	0	0	12	94	1	37.1	120	69	V	0	1	2	0	0	0	3	6		0	0	0	0	1	1
90	female	cardiology	2017-05-10 20:22:00	2017-05-10 22:56:12	02:34:12	0	1	0	0	22	93	1	37.6	214	85	A	2	2	2	0	0	0	0	6		2	0	2	0	0	4
75	female	gastroenterology	2017-05-10 22:51:00	2017-05-11 01:31:05	02:40:05	0	1	0	0	29	97	0	39.9	165	109	V	3	0	0	2	0	1	3	9		2	2	0	1	1	6
70	female	trauma	2017-05-11 11:44:00	2017-05-11 13:37:10	01:53:10	1	0	0	0	11	94	0	36.6	165	78	A	1	1	0	0	0	0	0	2		0	0	0	0	0	0
75	male	collagen disease	2017-05-11 23:27:00	2017-05-12 01:07:49	01:40:49	0	1	0	0	20	100	1	40	105	64	A	0	0	2	2	1	0	0	5		1	2	0	0	0	3
81	female	pulmonology	2017-05-11 23:42:00	2017-05-12 01:00:16	01:18:16	1	0	0	0	24	95	1	36.4	150	70	A	2	1	2	0	0	0	0	5		2	0	0	0	0	2
79	male	trauma	2017-05-12 08:21:00	2017-05-12 09:22:19	01:01:19	1	0	0	0	18	94	0	36.1	150	89	A	0	1	0	0	0	0	0	1		0	0	0	0	0	0
82	male	cardiology	2017-05-12 14:41:00	2017-05-12 16:02:26	01:21:26	1	0	0	0	17	97	0	37.2	180	61	A	0	0	0	0	0	0	0	0		0	0	0	0	0	0
76	female	cardiology	2017-05-13 03:12:00	2017-05-13 06:51:42	03:39:42	1	0	0	0	12	96	0	36.5	143	95	A	0	0	0	0	0	1	0	1		0	0	0	0	0	0
66	female	gastroenterology	2017-05-13 04:01:00	2017-05-13 11:15:13	07:14:13	1	0	0	0	24	100	0	36.7	151	90	A	2	0	0	0	0	0	0	2		2	0	0	0	0	2
87	female	cardiology	2017-05-13 04:08:00	2017-05-13 06:19:23	02:11:23	1	0	0	0	24	96	1	36.6	134	64	A	2	0	2	0	0	0	0	4		2	0	0	0	0	2
87	male	gastroenterology	2017-05-13 06:32:00	2017-05-13 09:56:11	03:24:11	0	0	1	0	11	100	1	36.5	83	61	A	1	0	2	0	3	0	0	6		0	0	1	0	0	1
69	female	cardiology	2017-05-13 16:15:00	2017-05-13 17:41:03	01:26:03	0	0	1	0	24	100	0	35.7	187	94	A	2	0	0	1	0	1	0	4		2	0	0	0	0	2
80	male	neurology	2017-05-13 19:54:00	2017-05-13 22:20:53	02:26:53	0	1	0	0	18	99	0	36.6	147	72	A	0	0	0	0	0	0	0	0		0	0	0	0	0	0
80	female	trauma	2017-05-13 22:22:00	2017-05-13 23:57:30	01:35:30	1	0	0	0	18	97	0	35.8	143	74	A	0	0	0	1	0	0	0	1		0	0	0	0	0	0
78	male	hematology	2017-05-14 07:15:00	2017-05-14 11:19:48	04:04:48	0	1	0	0	30	99	0	37.8	115	109	A	3	0	0	0	0	1	0	4		3	0	0	1	0	4
80	male	neurology	2017-05-14 09:22:00	2017-05-14 14:30:33	05:08:33	0	0	1	1	22	99	1	37.4	234	97	P	2	0	2	0	3	1	3	11		2	0	2	0	2	6
76	female	pulmonology	2017-05-14 12:33:00	2017-05-14 16:30:36	03:57:36	0	1	0	0	21	92	1	37	134	110	V	2	2	2	0	0	1	3	10		2	0	0	1	1	4
80	female	neurology	2017-05-14 13:59:00	2017-05-14 16:54:26	02:55:26	1	0	0	0	18	99	0	36.7	203	84	A	0	0	0	0	0	0	0	0		0	0	2	0	0	2
72	female	cardiology	2017-05-14 18:35:00	2017-05-14 20:33:25	01:58:25	1	0	0	0	16	98	0	37.1	143	75	A	0	0	0	0	0	0	0	0		0	0	0	0	0	0
74	male	cardiology	2017-05-14 18:37:00	2017-05-14 19:10:20	00:33:20	0	0	1	0	21	97	1	36.8	59	180	A	2	0	2	0	3	3	0	10		2	0	3	3	0	8
75	male	neurology	2017-05-15 13:11:00	2017-05-15 15:45:21	02:34:21	0	0	1	0	13	96	1	36.6	221	60	P	0	0	2	0	3	0	3	8		0	0	2	0	2	4
66	male	cardiology	2017-05-15 13:19:00	2017-05-15 16:40:00	03:21:00	0	1	0	0	14	95	0	35.1	203	83	A	0	1	0	1	0	0	0	2		0	0	2	0	0	2
78	male	cardiology	2017-05-15 14:56:00	2017-05-15 15:50:27	00:54:27	0	1	0	0	9	100	0	36.8	190	112	A	1	0	0	0	0	2	0	3		1	0	0	2	0	3
83	female	neurology	2017-05-15 19:13:00	2017-05-15 20:49:52	01:36:52	0	1	0	0	11	99	1	35.6	163	40	P	1	0	2	1	0	3	3	10		0	0	0	1	2	3
75	male	gastroenterology	2017-05-15 19:59:00	2017-05-15 21:55:22	01:56:22	0	1	0	1	18	99	0	35.8	131	95	A	0	0	0	1	0	1	0	2		0	0	0	0	0	0
70	male	neurology	2017-05-17 10:50:00	2017-05-17 11:20:27	00:30:27	0	1	0	0	24	96	0	36	162	79	V	2	0	0	1	0	0	3	6		2	0	0	0	1	3
66	male	cardiology	2017-05-18 11:39:00	2017-05-18 13:51:08	02:12:08	1	0	0	0	19	99	0	36.7	91	129	A	0	0	0	0	2	2	0	4		1	0	1	2	0	4
80	female	cardiology	2017-05-18 13:20:00	2017-05-18 15:40:37	02:20:37	1	0	0	0	18	91	0	36.7	124	148	A	0	3	0	0	0	3	0	6		0	0	0	3	0	3
72	male	pulmonology	2017-05-19 10:45:00	2017-05-19 12:00:10	01:15:10	0	1	0	1	24	86	1	37.2	111	112	A	2	3	2	0	0	2	0	9		2	0	0	2	0	4
83	female	pulmonology	2017-05-19 16:36:00	2017-05-19 19:39:43	03:03:43	0	1	0	0	24	100	1	38.4	161	85	V	2	0	2	1	0	0	3	8		2	0	0	0	1	3
88	female	cardiology	2017-05-19 18:42:00	2017-05-19 21:10:39	02:28:39	0	0	1	0	16	95	0	36.4	178	87	A	0	1	0	0	0	0	0	1		0	0	0	0	0	0
79	male	pulmonology	2017-05-19 21:15:00	2017-05-19 23:25:00	02:10:00	0	1	0	0	24	98	1	37.2	137	95	A	2	0	2	0	0	1	0	5		2	0	0	0	0	2
88	female	trauma	2017-05-20 09:07:00	2017-05-20 12:43:04	03:36:04	0	1	0	0	17	97	0	38.1	154	69	A	0	0	0	1	0	0	0	1		0	0	0	0	0	0
66	female	cardiology	2017-05-20 10:30:00	2017-05-20 12:41:06	02:11:06	0	1	0	0	17	98	0	36.9	168	91	A	0	0	0	0	0	1	0	1		0	0	0	0	0	0
80	male	trauma	2017-05-20 13:21:00	2017-05-20 15:29:50	02:08:50	0	1	0	0	18	100	0	36.9	139	87	A	0	0	0	0	0	0	0	0		0	0	0	0	0	0
78	female	pulmonology	2017-05-20 18:57:00	2017-05-20 21:10:20	02:13:20	0	0	1	0	26	96	1	37.5	110	133	A	3	0	2	0	1	3	0	9		2	0	0	3	0	5
77	male	gastroenterology	2017-05-21 05:51:00	2017-05-21 07:37:33	01:46:33	1	0	0	0	20	98	0	35.8	180	75	A	0	0	0	1	0	0	0	1		1	0	0	0	0	1
73	male	trauma	2017-05-21 09:10:00	2017-05-21 10:20:08	01:10:08	0	0	1	1	18	100	1	37	155	80	P	0	0	2	0	0	0	3	5		0	0	0	0	2	2
79	female	cardiology	2017-05-21 15:21:00	2017-05-21 16:50:53	01:29:53	0	0	1	0	22	92	1	37	106	86	A	2	2	2	0	1	0	0	7		2	0	0	0	0	2
65	male	otolaryngology	2017-05-21 19:43:00	2017-05-21 22:00:44	02:17:44	0	1	0	0	16	96	0	37	136	118	A	0	0	0	0	0	2	0	2		0	0	0	2	0	2
74	male	cardiology	2017-05-21 21:43:00	2017-05-21 22:20:27	00:37:27	1	0	0	0	18	99	0	35.6	129	97	A	0	0	0	1	0	1	0	2		0	0	0	0	0	0
66	male	cardiology	2017-05-21 22:24:00	2017-05-22 02:00:12	03:36:12	1	0	0	0	18	97	0	36	94	101	A	0	0	0	1	2	1	0	4		0	0	1	1	0	2
67	male	neurology	2017-05-22 10:20:00	2017-05-22 15:00:28	04:40:28	0	1	0	0	14	93	0	36.5	106	62	A	0	2	0	0	1	0	0	3		0	0	0	0	0	0
66	female	cardiology	2017-05-23 06:21:00	2017-05-23 12:30:05	06:09:05	1	0	0	0	14	98	0	35.8	159	94	A	0	0	0	1	0	1	0	2		0	0	0	0	0	0
84	male	cardiology	2017-05-23 07:30:00	2017-05-23 08:55:02	01:25:02	0	1	0	0	13	98	0	37.1	154	66	A	0	0	0	0	0	0	0	0		0	0	0	0	0	0
83	female	cardiology	2017-05-23 10:20:00	2017-05-23 11:59:38	01:39:38	0	0	1	0	25	98	1	37.1	77	58	V	3	0	2	0	3	0	3	11		2	0	2	0	1	5
80	male	gastroenterology	2017-05-23 12:03:00	2017-05-23 15:00:41	02:57:41	0	1	0	0	17	96	0	37.5	99	64	A	0	0	0	0	2	0	0	2		0	0	1	0	0	1
66	male	others	2017-05-23 13:25:00	2017-05-23 14:58:15	01:33:15	0	0	1	0	20	93	1	38.6	92	157	A	0	2	2	1	2	3	0	10		1	2	1	3	0	7
70	female	neurology	2017-05-23 20:08:00	2017-05-23 21:40:38	01:32:38	1	0	0	0	12	96	0	37.1	135	76	U	0	0	0	0	0	0	3	3		0	0	0	0	3	3
76	male	cardiology	2017-05-24 02:44:00	2017-05-24 03:58:25	01:14:25	1	0	0	0	14	99	0	36.2	116	68	A	0	0	0	0	0	0	0	0		0	0	0	0	0	0
90	female	gastroenterology	2017-05-24 12:04:00	2017-05-24 13:25:27	01:21:27	0	1	0	0	15	98	1	35.6	171	67	A	0	0	2	1	0	0	0	3		0	0	0	0	0	0
83	male	cardiology	2017-05-24 14:44:00	2017-05-24 16:44:39	02:00:39	0	0	1	0	16	99	1	37.3	151	112	A	0	0	2	0	0	2	0	4		0	0	0	2	0	2
82	male	trauma	2017-05-24 21:04:00	2017-05-24 23:00:28	01:56:28	0	0	1	0	18	96	0	37.6	143	71	V	0	0	0	0	0	0	3	3		0	0	0	0	1	1
71	female	trauma	2017-05-24 21:10:00	2017-05-25 00:00:43	02:50:43	0	0	1	0	10	98	0	36.7	155	75	A	1	0	0	0	0	0	0	1		0	0	0	0	0	0
74	male	trauma	2017-05-24 23:26:00	2017-05-25 02:03:08	02:37:08	0	0	1	0	12	96	0	36.7	111	75	A	0	0	0	0	0	0	0	0		0	0	0	0	0	0
89	male	others	2017-05-25 00:23:00	2017-05-25 02:15:51	01:52:51	0	1	0	1	27	88	1	36	67	90	U	3	3	2	1	3	0	3	15		2	0	3	0	3	8
73	female	others	2017-05-25 12:16:00	2017-05-25 16:09:12	03:53:12	0	1	0	0	18	99	0	37.2	158	63	A	0	0	0	0	0	0	0	0		0	0	0	0	0	0
75	female	cardiology	2017-05-25 12:40:00	2017-05-25 15:09:03	02:29:03	1	0	0	0	19	96	0	35.7	96	67	A	0	0	0	1	2	0	0	3		1	0	1	0	0	2
80	male	hematology	2017-05-25 20:03:00	2017-05-25 22:33:44	02:30:44	0	1	0	1	16	99	0	38	107	92	A	0	0	0	0	1	1	0	2		0	0	0	0	0	0
77	female	neurology	2017-05-25 21:50:00	2017-05-25 23:40:46	01:50:46	1	0	0	0	27	98	0	36.6	134	106	A	3	0	0	0	0	1	0	4		2	0	0	1	0	3
76	female	trauma	2017-05-25 22:27:00	2017-05-26 02:11:29	03:44:29	0	1	0	0	15	99	0	35.7	224	71	A	0	0	0	1	3	0	0	4		0	0	2	0	0	2
71	male	pulmonology	2017-05-26 10:37:00	2017-05-26 14:30:39	03:53:39	0	1	0	0	17	97	1	37.5	132	98	A	0	0	2	0	0	1	0	3		0	0	0	0	0	0
74	male	cardiology	2017-05-26 17:26:00	2017-05-26 18:03:51	00:37:51	0	1	0	0	22	97	1	38.8	123	89	A	2	0	2	1	0	0	0	5		2	2	0	0	0	4
72	female	neurology	2017-05-27 00:42:00	2017-05-27 02:57:48	02:15:48	0	1	0	0	18	99	0	36.1	161	73	A	0	0	0	0	0	0	0	0		0	0	0	0	0	0
72	female	neurology	2017-05-27 09:13:00	2017-05-27 12:09:22	02:56:22	0	0	1	0	22	94	0	37.3	123	64	A	2	1	0	0	0	0	0	3		2	0	0	0	0	2
66	male	cardiology	2017-05-27 10:43:00	2017-05-27 14:50:21	04:07:21	0	1	0	0	24	97	1	36.4	91	123	A	2	0	2	0	2	2	0	8		2	0	1	2	0	5
79	female	pulmonology	2017-05-27 13:35:00	2017-05-27 15:39:07	02:04:07	1	0	0	0	26	92	1	36	192	100	A	3	2	2	1	0	1	0	9		2	0	0	0	0	2
88	male	gastroenterology	2017-05-27 14:50:00	2017-05-27 17:35:52	02:45:52	0	0	1	0	24	93	0	37.4	124	84	A	2	2	0	0	0	0	0	4		2	0	0	0	0	2
71	female	trauma	2017-05-27 16:38:00	2017-05-27 19:00:44	02:22:44	1	0	0	0	21	100	1	36.3	145	95	A	2	0	2	0	0	1	0	5		2	0	0	0	0	2
69	male	trauma	2017-05-27 16:40:00	2017-05-27 19:00:47	02:20:47	1	0	0	0	19	98	0	36.3	157	67	A	0	0	0	0	0	0	0	0		1	0	0	0	0	1
70	male	neurology	2017-05-28 08:48:00	2017-05-28 12:00:06	03:12:06	0	0	1	0	10	96	0	35.5	194	93	V	1	0	0	1	0	1	3	6		0	0	0	0	1	1
76	male	cardiology	2017-05-28 10:24:00	2017-05-28 10:48:22	00:24:22	0	0	1	0	11	100	1	34.6	146	49	A	1	0	2	3	0	1	0	7		0	2	0	1	0	3
82	male	neurology	2017-05-28 10:57:00	2017-05-28 14:30:58	03:33:58	0	0	1	0	29	98	0	36.5	206	74	V	3	0	0	0	0	0	3	6		2	0	2	0	1	5
73	female	trauma	2017-05-28 12:33:00	2017-05-28 14:00:21	01:27:21	0	1	0	0	14	96	0	37.2	144	68	A	0	0	0	0	0	0	0	0		0	0	0	0	0	0
74	female	nephrology/urology	2017-05-28 16:34:00	2017-05-28 18:27:39	01:53:39	0	1	0	0	25	95	0	39	120	95	A	3	1	0	1	0	1	0	6		2	2	0	0	0	4
72	male	trauma	2017-05-28 22:52:00	2017-05-29 00:30:13	01:38:13	0	1	0	0	13	97	0	36.2	167	57	A	0	0	0	0	0	0	0	0		0	0	0	0	0	0
69	male	neurology	2017-05-29 09:22:00	2017-05-29 14:00:37	04:38:37	1	0	0	0	17	94	0	37.1	149	122	A	0	1	0	0	0	2	0	3		0	0	0	2	0	2
70	male	trauma	2017-05-29 09:47:00	2017-05-29 11:43:55	01:56:55	0	0	1	0	16	100	0	36.1	140	67	A	0	0	0	0	0	0	0	0		0	0	0	0	0	0
75	male	cardiology	2017-05-29 10:53:00	2017-05-29 13:17:42	02:24:42	0	0	1	0	22	97	0	35.4	153	102	A	2	0	0	1	0	1	0	4		2	0	0	1	0	3
84	male	pulmonology	2017-05-29 12:05:00	2017-05-29 14:30:07	02:25:07	0	1	0	1	28	89	1	37.5	145	89	A	3	3	2	0	0	0	0	8		2	0	0	0	0	2
86	female	endocrinology	2017-05-29 14:48:00	2017-05-29 16:56:11	02:08:11	1	0	0	0	19	99	0	36	129	60	V	0	0	0	1	0	0	3	4		1	0	0	0	1	2
73	male	nephrology/urology	2017-05-30 17:47:00	2017-05-30 19:24:38	01:37:38	0	1	0	0	19	97	0	38.6	114	98	A	0	0	0	1	0	1	0	2		1	2	0	0	0	3
76	female	cardiology	2017-05-31 01:08:00	2017-05-31 01:50:38	00:42:38	1	0	0	0	27	92	0	36.8	125	125	A	3	2	0	0	0	2	0	7		2	0	0	2	0	4
85	female	gastroenterology	2017-05-31 03:18:00	2017-05-31 04:26:31	01:08:31	0	1	0	0	18	94	0	36.1	150	77	A	0	1	0	0	0	0	0	1		0	0	0	0	0	0
83	female	gastroenterology	2017-05-31 08:19:00	2017-05-31 10:12:11	01:53:11	0	1	0	0	19	93	1	36.5	124	97	V	0	2	2	0	0	1	3	8		1	0	0	0	1	2
73	male	pulmonology	2017-05-31 11:13:00	2017-05-31 12:30:06	01:17:06	0	0	1	0	36	85	1	37.3	158	125	A	3	3	2	0	0	2	0	10		3	0	0	2	0	5
80	male	cardiology	2017-05-31 12:43:00	2017-05-31 13:30:55	00:47:55	0	0	1	0	21	98	0	35.9	153	67	A	2	0	0	1	0	0	0	3		2	0	0	0	0	2
65	male	trauma	2017-05-31 18:33:00	2017-05-31 20:00:59	01:27:59	0	1	0	0	14	100	0	36.8	173	81	A	0	0	0	0	0	0	0	0		0	0	0	0	0	0
79	male	neurology	2017-05-31 19:49:00	2017-05-31 21:37:39	01:48:39	1	0	0	0	14	98	0	37.2	138	74	A	0	0	0	0	0	0	0	0		0	0	0	0	0	0
80	female	trauma	2017-06-01 09:50:00	2017-06-01 10:25:35	00:35:35	1	0	0	0	20	97	0	37	119	95	A	0	0	0	0	0	1	0	1		1	0	0	0	0	1
76	male	trauma	2017-06-01 23:43:00	2017-06-02 00:15:37	00:32:37	0	0	1	0	17	100	0	36.7	133	67	V	0	0	0	0	0	0	3	3		0	0	0	0	1	1
71	male	neurology	2017-06-02 07:26:00	2017-06-02 09:15:28	01:49:28	1	0	0	0	16	96	0	36.8	127	66	V	0	0	0	0	0	0	3	3		0	0	0	0	1	1
76	female	trauma	2017-06-02 08:35:00	2017-06-02 10:55:13	02:20:13	0	1	0	0	18	96	0	37	143	81	A	0	0	0	0	0	0	0	0		0	0	0	0	0	0
75	female	neurology	2017-06-02 13:05:00	2017-06-02 15:11:35	02:06:35	1	0	0	0	15	97	0	36.6	128	95	A	0	0	0	0	0	1	0	1		0	0	0	0	0	0
93	male	cardiology	2017-06-02 14:29:00	2017-06-02 18:48:45	04:19:45	1	0	0	0	14	97	1	36.2	137	86	A	0	0	2	0	0	0	0	2		0	0	0	0	0	0
68	female	cardiology	2017-06-02 14:38:00	2017-06-02 16:56:14	02:18:14	1	0	0	0	12	98	1	36.2	162	65	A	0	0	2	0	0	0	0	2		0	0	0	0	0	0
78	male	hematology	2017-06-03 09:19:00	2017-06-03 10:26:07	01:07:07	0	1	0	0	23	97	0	40.1	136	107	A	2	0	0	2	0	1	0	5		2	2	0	1	0	5
81	female	trauma	2017-06-03 13:18:00	2017-06-03 16:22:19	03:04:19	0	0	1	0	19	99	1	36.3	181	90	A	0	0	2	0	0	0	0	2		1	0	0	0	0	1
76	female	cardiology	2017-06-03 18:10:00	2017-06-03 20:05:31	01:55:31	0	1	0	0	18	100	1	36.5	149	75	A	0	0	2	0	0	0	0	2		0	0	0	0	0	0
91	male	trauma	2017-06-03 18:48:00	2017-06-03 19:50:50	01:02:50	0	1	0	0	20	98	1	36.7	234	58	A	0	0	2	0	3	0	0	5		1	0	2	0	0	3
90	male	trauma	2017-06-04 16:27:00	2017-06-04 19:00:48	02:33:48	0	1	0	0	21	95	0	37	140	72	A	2	1	0	0	0	0	0	3		2	0	0	0	0	2
69	female	pulmonology	2017-06-04 20:16:00	2017-06-04 21:15:59	00:59:59	1	0	0	0	35	88	0	36.9	126	110	V	3	3	0	0	0	1	3	10		3	0	0	1	1	5
70	female	psychiatry	2017-06-04 21:00:00	2017-06-04 23:02:15	02:02:15	1	0	0	0	18	99	0	36.9	154	74	P	0	0	0	0	0	0	3	3		0	0	0	0	2	2
87	female	cardiology	2017-06-05 08:20:00	2017-06-05 08:45:03	00:25:03	0	0	1	0	29	96	1	37.5	159	109	A	3	0	2	0	0	1	0	6		2	0	0	1	0	3
74	female	neurology	2017-06-05 09:06:00	2017-06-05 11:30:23	02:24:23	0	0	1	0	16	100	1	35.8	203	102	A	0	0	2	1	0	1	0	4		0	0	2	1	0	3
91	male	nephrology/urology	2017-06-05 13:50:00	2017-06-05 14:31:01	00:41:01	0	0	1	0	19	98	0	35.9	126	48	V	0	0	0	1	0	1	3	5		1	0	0	1	1	3
80	male	trauma	2017-06-05 18:20:00	2017-06-05 23:04:34	04:44:34	0	1	0	0	20	96	0	36.1	145	97	V	0	0	0	0	0	1	3	4		1	0	0	0	1	2
77	male	others	2017-06-05 19:47:00	2017-06-05 20:20:30	00:33:30	0	0	1	0	24	93	0	40.6	128	124	V	2	2	0	2	0	2	3	11		2	2	0	2	1	7
75	female	neurology	2017-06-05 19:51:00	2017-06-06 00:01:40	04:10:40	0	0	1	0	23	96	0	37.8	197	100	V	2	0	0	0	0	1	3	6		2	0	0	0	1	3
75	male	gastroenterology	2017-06-05 20:19:00	2017-06-05 23:30:34	03:11:34	0	0	1	0	20	100	0	36.7	143	109	A	0	0	0	0	0	1	0	1		1	0	0	1	0	2
86	female	gastroenterology	2017-06-05 23:37:00	2017-06-06 01:30:03	01:53:03	0	0	1	0	12	98	0	36.6	153	71	A	0	0	0	0	0	0	0	0		0	0	0	0	0	0
89	female	trauma	2017-06-06 12:33:00	2017-06-06 17:50:36	05:17:36	0	1	0	0	14	99	0	35.3	117	69	A	0	0	0	1	0	0	0	1		0	0	0	0	0	0
81	male	others	2017-06-06 18:01:00	2017-06-06 21:20:36	03:19:36	0	1	0	0	23	96	1	40.4	126	130	A	2	0	2	2	0	2	0	8		2	2	0	3	0	7
79	male	others	2017-06-07 14:46:00	2017-06-07 17:00:18	02:14:18	0	0	1	0	30	90	1	35	97	72	A	3	3	2	3	2	0	0	13		3	2	1	0	0	6
67	male	trauma	2017-06-07 22:32:00	2017-06-08 01:45:03	03:13:03	1	0	0	0	20	99	0	36.6	160	80	A	0	0	0	0	0	0	0	0		1	0	0	0	0	1
90	female	trauma	2017-06-07 23:16:00	2017-06-08 01:30:52	02:14:52	0	1	0	0	25	98	0	36.4	145	82	A	3	0	0	0	0	0	0	3		2	0	0	0	0	2
73	male	gastroenterology	2017-06-08 10:20:00	2017-06-08 12:28:38	02:08:38	0	1	0	0	15	97	0	37	104	102	A	0	0	0	0	1	1	0	2		0	0	0	1	0	1
85	female	cardiology	2017-06-08 12:18:00	2017-06-08 12:59:46	00:41:46	1	0	0	0	11	96	0	36.9	182	71	A	1	0	0	0	0	0	0	1		0	0	0	0	0	0
80	male	gastroenterology	2017-06-08 15:34:00	2017-06-08 18:00:09	02:26:09	0	1	0	0	21	98	0	37	123	62	A	2	0	0	0	0	0	0	2		2	0	0	0	0	2
92	male	pulmonology	2017-06-08 20:19:00	2017-06-08 23:14:10	02:55:10	0	1	0	0	28	97	1	36.8	133	97	P	3	0	2	0	0	1	3	9		2	0	0	0	2	4
83	female	neurology	2017-06-09 06:22:00	2017-06-09 06:36:31	00:14:31	1	0	0	0	24	98	0	36	171	64	A	2	0	0	1	0	0	0	3		2	0	0	0	0	2
75	male	toxicology	2017-06-09 14:16:00	2017-06-09 16:25:43	02:09:43	0	0	1	0	19	97	1	35.4	53	69	U	0	0	2	1	3	0	3	9		1	0	3	0	3	7
86	female	neurology	2017-06-09 15:34:00	2017-06-09 16:05:21	00:31:21	0	0	1	0	18	100	0	38.1	186	134	V	0	0	0	1	0	3	3	7		0	0	0	3	1	4
73	male	others	2017-06-09 20:30:00	2017-06-09 22:05:48	01:35:48	0	1	0	0	19	98	1	39.4	142	92	A	0	0	2	2	0	1	0	5		1	2	0	0	0	3
81	female	endocrinology	2017-06-09 20:44:00	2017-06-09 21:14:30	00:30:30	0	1	0	0	11	100	1	37.6	120	99	V	1	0	2	0	0	1	3	7		0	0	0	0	1	1
87	male	cardiology	2017-06-10 13:25:00	2017-06-10 15:45:51	02:20:51	1	0	0	0	17	98	0	36.6	190	74	A	0	0	0	0	0	0	0	0		0	0	0	0	0	0
77	male	cardiology	2017-06-10 15:50:00	2017-06-10 16:45:54	00:55:54	0	0	1	0	35	94	1	37.9	107	100	V	3	1	2	0	1	1	3	11		3	0	0	0	1	4
74	male	gastroenterology	2017-06-10 23:00:00	2017-06-11 01:50:15	02:50:15	0	0	1	0	18	96	1	35.9	172	86	A	0	0	2	1	0	0	0	3		0	0	0	0	0	0
82	male	others	2017-06-11 10:59:00	2017-06-11 16:20:42	05:21:42	0	0	1	1	33	96	1	37.8	43	151	U	3	0	2	0	3	3	3	14		3	0	3	3	3	12
70	male	neurology	2017-06-12 08:34:00	2017-06-12 10:20:12	01:46:12	0	1	0	0	17	100	0	36.1	170	80	A	0	0	0	0	0	0	0	0		0	0	0	0	0	0
76	female	others	2017-06-12 12:17:00	2017-06-12 14:45:13	02:28:13	1	0	0	0	9	98	0	36	142	59	A	1	0	0	1	0	0	0	2		1	0	0	0	0	1
70	male	cardiology	2017-06-12 13:27:00	2017-06-12 15:40:50	02:13:50	1	0	0	0	20	96	0	36	154	85	A	0	0	0	1	0	0	0	1		1	0	0	0	0	1
91	male	cardiology	2017-06-12 20:06:00	2017-06-12 21:24:17	01:18:17	1	0	0	0	18	98	0	36.1	149	124	A	0	0	0	0	0	2	0	2		0	0	0	2	0	2
87	male	gastroenterology	2017-06-13 07:56:00	2017-06-13 08:36:27	00:40:27	0	1	0	0	17	98	0	36.6	88	60	A	0	0	0	0	3	0	0	3		0	0	1	0	0	1
89	male	cardiology	2017-06-13 11:02:00	2017-06-13 21:05:03	10:03:03	0	1	0	0	24	95	1	36.2	152	83	A	2	1	2	0	0	0	0	5		2	0	0	0	0	2
69	female	cardiology	2017-06-13 12:15:00	2017-06-13 15:29:27	03:14:27	0	1	0	0	17	96	0	35.1	123	73	A	0	0	0	1	0	0	0	1		0	0	0	0	0	0
81	female	cardiology	2017-06-13 15:28:00	2017-06-13 19:38:38	04:10:38	0	1	0	1	22	98	1	36.2	74	49	U	2	0	2	0	3	1	3	11		2	0	2	1	3	8
74	female	trauma	2017-06-14 01:54:00	2017-06-14 03:37:20	01:43:20	0	1	0	0	19	99	1	36.1	132	77	A	0	0	2	0	0	0	0	2		1	0	0	0	0	1
74	male	nephrology/urology	2017-06-14 12:24:00	2017-06-14 15:09:13	02:45:13	0	1	0	0	12	98	0	39.8	107	110	A	0	0	0	2	1	1	0	4		0	2	0	1	0	3
78	male	gastroenterology	2017-06-14 13:38:00	2017-06-14 17:00:36	03:22:36	0	1	0	0	21	100	0	37	120	84	A	2	0	0	0	0	0	0	2		2	0	0	0	0	2
82	male	gastroenterology	2017-06-14 17:42:00	2017-06-14 18:00:46	00:18:46	1	0	0	0	18	99	0	37	206	81	A	0	0	0	0	0	0	0	0		0	0	2	0	0	2
80	female	gastroenterology	2017-06-14 22:35:00	2017-06-14 23:57:05	01:22:05	0	0	1	0	21	97	0	37	194	78	A	2	0	0	0	0	0	0	2		2	0	0	0	0	2
66	male	neurology	2017-06-14 23:03:00	2017-06-15 00:31:02	01:28:02	1	0	0	0	24	97	0	36.5	139	77	A	2	0	0	0	0	0	0	2		2	0	0	0	0	2
82	male	trauma	2017-06-15 01:08:00	2017-06-15 04:09:18	03:01:18	1	0	0	0	20	100	1	36.3	150	92	A	0	0	2	0	0	1	0	3		1	0	0	0	0	1
69	female	nephrology/urology	2017-06-15 07:20:00	2017-06-15 10:00:42	02:40:42	1	0	0	0	10	98	0	35	125	72	A	1	0	0	3	0	0	0	4		0	2	0	0	0	2
90	male	cardiology	2017-06-15 08:28:00	2017-06-15 11:30:22	03:02:22	0	1	0	0	14	100	1	36	127	71	A	0	0	2	1	0	0	0	3		0	0	0	0	0	0
84	female	cardiology	2017-06-15 10:15:00	2017-06-15 11:41:34	01:26:34	1	0	0	0	14	99	0	37.1	164	73	A	0	0	0	0	0	0	0	0		0	0	0	0	0	0
70	male	cardiology	2017-06-15 13:00:00	2017-06-15 13:28:07	00:28:07	1	0	0	0	35	100	1	37	123	126	A	3	0	2	0	0	2	0	7		3	0	0	2	0	5
79	male	cardiology	2017-06-16 06:47:00	2017-06-16 08:30:31	01:43:31	0	1	0	0	25	94	1	37.5	208	80	A	3	1	2	0	0	0	0	6		2	0	2	0	0	4
68	male	trauma	2017-06-16 12:00:00	2017-06-16 14:45:49	02:45:49	0	1	0	0	20	95	0	36.9	169	75	A	0	1	0	0	0	0	0	1		1	0	0	0	0	1
85	male	pulmonology	2017-06-16 15:11:00	2017-06-16 18:30:39	03:19:39	0	1	0	0	20	99	0	37.4	125	84	P	0	0	0	0	0	0	3	3		1	0	0	0	2	3
69	male	otolaryngology	2017-06-16 15:15:00	2017-06-16 15:45:54	00:30:54	0	0	1	0	24	100	0	37.8	165	100	A	2	0	0	0	0	1	0	3		2	0	0	0	0	2
79	male	pulmonology	2017-06-17 17:18:00	2017-06-17 18:30:52	01:12:52	0	1	0	0	18	96	0	35.9	96	91	A	0	0	0	1	2	1	0	4		0	0	1	0	0	1
74	female	trauma	2017-06-17 19:41:00	2017-06-17 21:30:41	01:49:41	0	1	0	0	16	99	0	37	175	91	A	0	0	0	0	0	1	0	1		0	0	0	0	0	0
92	male	neurology	2017-06-18 09:48:00	2017-06-18 11:24:09	01:36:09	0	1	0	0	16	99	0	36.4	81	55	A	0	0	0	0	3	0	0	3		0	0	1	0	0	1
91	male	cardiology	2017-06-19 02:09:00	2017-06-19 03:53:27	01:44:27	0	1	0	0	18	100	1	37.1	153	90	A	0	0	2	0	0	0	0	2		0	0	0	0	0	0
78	female	trauma	2017-06-19 05:33:00	2017-06-19 11:51:46	06:18:46	1	0	0	0	14	97	1	36.4	140	68	A	0	0	2	0	0	0	0	2		0	0	0	0	0	0
72	female	cardiology	2017-06-19 11:51:00	2017-06-19 14:49:01	02:58:01	0	1	0	0	22	98	0	37.1	159	75	A	2	0	0	0	0	0	0	2		2	0	0	0	0	2
88	male	neurology	2017-06-19 13:50:00	2017-06-19 16:45:58	02:55:58	0	0	1	1	21	96	0	37	186	103	V	2	0	0	0	0	1	3	6		2	0	0	1	1	4
92	female	cardiology	2017-06-19 15:09:00	2017-06-19 15:49:31	00:40:31	0	1	0	0	18	93	1	36.6	162	36	A	0	2	2	0	0	3	0	7		0	0	0	2	0	2
68	female	neurology	2017-06-19 18:04:00	2017-06-19 19:26:52	01:22:52	0	1	0	0	22	99	0	36.4	180	80	A	2	0	0	0	0	0	0	2		2	0	0	0	0	2
73	male	nephrology/urology	2017-06-19 23:50:00	2017-06-20 02:19:41	02:29:41	0	1	0	0	18	99	0	38.9	151	95	A	0	0	0	1	0	1	0	2		0	2	0	0	0	2
81	female	cardiology	2017-06-20 07:57:00	2017-06-20 11:30:12	03:33:12	1	0	0	0	20	100	1	36.6	150	122	A	0	0	2	0	0	2	0	4		1	0	0	2	0	3
67	female	trauma	2017-06-20 08:38:00	2017-06-20 10:56:00	02:18:00	1	0	0	0	27	97	0	36.5	125	80	A	3	0	0	0	0	0	0	3		2	0	0	0	0	2
81	male	gastroenterology	2017-06-21 04:30:00	2017-06-21 07:30:25	03:00:25	0	1	0	0	22	98	1	37.9	161	142	A	2	0	2	0	0	3	0	7		2	0	0	3	0	5
85	female	neurology	2017-06-21 16:20:00	2017-06-21 19:41:41	03:21:41	0	1	0	1	16	97	1	35.9	242	81	U	0	0	2	1	3	0	3	9		0	0	2	0	3	5
82	male	trauma	2017-06-21 19:36:00	2017-06-21 20:58:05	01:22:05	0	1	0	0	23	95	1	35.9	156	96	V	2	1	2	1	0	1	3	10		2	0	0	0	1	3
72	female	trauma	2017-06-22 05:23:00	2017-06-22 07:22:35	01:59:35	1	0	0	0	15	99	1	35.3	110	84	A	0	0	2	1	1	0	0	4		0	0	0	0	0	0
84	female	others	2017-06-22 13:30:00	2017-06-22 15:13:17	01:43:17	0	0	1	0	20	88	1	39.3	76	137	U	0	3	2	2	3	3	3	16		1	2	2	3	3	11
91	female	pulmonology	2017-06-23 06:31:00	2017-06-23 09:44:35	03:13:35	1	0	0	0	19	99	1	38.1	126	58	A	0	0	2	1	0	0	0	3		1	0	0	0	0	1
79	female	cardiology	2017-06-24 02:56:00	2017-06-24 04:30:09	01:34:09	1	0	0	0	13	99	0	36	148	55	A	0	0	0	1	0	0	0	1		0	0	0	0	0	0
87	male	cardiology	2017-06-24 07:02:00	2017-06-24 07:25:12	00:23:12	1	0	0	0	14	97	0	36.3	179	62	A	0	0	0	0	0	0	0	0		0	0	0	0	0	0
76	female	neurology	2017-06-24 13:38:00	2017-06-24 17:00:41	03:22:41	0	1	0	0	21	99	0	36.3	194	92	A	2	0	0	0	0	1	0	3		2	0	0	0	0	2
68	female	gastroenterology	2017-06-24 15:55:00	2017-06-24 18:20:38	02:25:38	0	0	1	0	34	97	0	37.3	131	100	A	3	0	0	0	0	1	0	4		3	0	0	0	0	3
76	male	pulmonology	2017-06-24 19:30:00	2017-06-24 22:30:45	03:00:45	0	1	0	0	23	96	0	38	141	120	A	2	0	0	0	0	2	0	4		2	0	0	2	0	4
85	male	pulmonology	2017-06-24 19:38:00	2017-06-24 22:52:34	03:14:34	0	1	0	0	28	97	1	37.2	185	61	A	3	0	2	0	0	0	0	5		2	0	0	0	0	2
83	male	cardiology	2017-06-24 21:32:00	2017-06-25 00:46:12	03:14:12	0	0	1	1	24	99	1	37.1	117	84	A	2	0	2	0	0	0	0	4		2	0	0	0	0	2
82	male	cardiology	2017-06-24 23:10:00	2017-06-25 00:57:58	01:47:58	1	0	0	0	15	100	0	36.7	163	76	A	0	0	0	0	0	0	0	0		0	0	0	0	0	0
76	female	trauma	2017-06-25 05:24:00	2017-06-25 07:23:05	01:59:05	1	0	0	0	21	94	0	36.2	120	71	A	2	1	0	0	0	0	0	3		2	0	0	0	0	2
80	male	gastroenterology	2017-06-25 06:07:00	2017-06-25 08:23:27	02:16:27	0	0	1	0	17	98	0	36.7	118	83	A	0	0	0	0	0	0	0	0		0	0	0	0	0	0
85	male	cardiology	2017-06-25 06:45:00	2017-06-25 10:57:47	04:12:47	0	1	0	0	17	91	0	36.5	149	65	A	0	3	0	0	0	0	0	3		0	0	0	0	0	0
68	female	neurology	2017-06-25 08:15:00	2017-06-25 09:53:30	01:38:30	0	1	0	0	23	90	1	37	131	138	A	2	3	2	0	0	3	0	10		2	0	0	3	0	5
79	male	endocrinology	2017-06-25 17:15:00	2017-06-25 18:40:09	01:25:09	1	0	0	0	15	100	0	35.8	161	54	V	0	0	0	1	0	0	3	4		0	0	0	0	1	1
73	male	others	2017-06-25 19:59:00	2017-06-25 22:00:23	02:01:23	0	0	1	0	38	100	1	39.5	107	110	P	3	0	2	2	1	1	3	12		3	2	0	1	2	8
76	female	cardiology	2017-06-26 02:01:00	2017-06-26 04:13:08	02:12:08	0	1	0	0	16	97	0	36.7	161	97	A	0	0	0	0	0	1	0	1		0	0	0	0	0	0
68	male	cardiology	2017-06-26 03:03:00	2017-06-26 04:00:00	00:57:00	0	0	1	0	27	99	1	36.6	224	101	A	3	0	2	0	3	1	0	9		2	0	2	1	0	5
79	male	pulmonology	2017-06-26 09:21:00	2017-06-26 11:30:04	02:09:04	1	0	0	0	17	99	1	40	150	95	A	0	0	2	2	0	1	0	5		0	2	0	0	0	2
78	female	nephrology/urology	2017-06-26 09:50:00	2017-06-26 13:02:49	03:12:49	0	1	0	0	24	93	0	37.6	160	111	V	2	2	0	0	0	2	3	9		2	0	0	2	1	5
80	male	others	2017-06-26 12:35:00	2017-06-26 17:28:12	04:53:12	1	0	0	0	23	97	1	36.3	130	74	V	2	0	2	0	0	0	3	7		2	0	0	0	1	3
87	male	cardiology	2017-06-26 14:34:00	2017-06-26 16:23:52	01:49:52	1	0	0	0	13	95	0	36.7	189	79	A	0	1	0	0	0	0	0	1		0	0	0	0	0	0
82	male	cardiology	2017-06-26 21:30:00	2017-06-26 22:13:44	00:43:44	0	1	0	0	12	100	1	36.2	129	51	V	0	0	2	0	0	0	3	5		0	0	0	0	1	1
83	male	gastroenterology	2017-06-27 01:09:00	2017-06-27 02:30:07	01:21:07	0	1	0	0	28	96	0	36.3	122	93	A	3	0	0	0	0	1	0	4		2	0	0	0	0	2
89	female	cardiology	2017-06-27 09:10:00	2017-06-27 10:15:40	01:05:40	0	1	0	0	25	98	1	36	139	119	A	3	0	2	1	0	2	0	8		2	0	0	2	0	4
68	female	neurology	2017-06-27 09:26:00	2017-06-27 17:45:13	08:19:13	0	1	0	0	18	99	0	36.9	147	85	A	0	0	0	0	0	0	0	0		0	0	0	0	0	0
82	female	nephrology/urology	2017-06-27 13:06:00	2017-06-27 15:23:05	02:17:05	0	1	0	0	27	93	0	37.2	110	92	A	3	2	0	0	1	1	0	7		2	0	0	0	0	2
77	male	cardiology	2017-06-28 02:43:00	2017-06-28 03:28:30	00:45:30	0	1	0	0	22	98	1	36.2	168	109	A	2	0	2	0	0	1	0	5		2	0	0	1	0	3
88	male	nephrology/urology	2017-06-28 11:46:00	2017-06-28 14:15:05	02:29:05	1	0	0	0	16	97	0	36.2	107	57	A	0	0	0	0	1	0	0	1		0	0	0	0	0	0
69	male	neurology	2017-06-28 13:48:00	2017-06-28 14:29:05	00:41:05	1	0	0	0	26	93	0	37.3	158	92	A	3	2	0	0	0	1	0	6		2	0	0	0	0	2
79	male	trauma	2017-06-28 21:23:00	2017-06-28 22:57:27	01:34:27	0	0	1	0	18	100	1	35.7	144	101	A	0	0	2	1	0	1	0	4		0	0	0	1	0	1
79	male	trauma	2017-06-28 23:15:00	2017-06-29 01:33:40	02:18:40	1	0	0	0	15	91	0	35.6	163	72	A	0	3	0	1	0	0	0	4		0	0	0	0	0	0
76	female	cardiology	2017-06-29 06:11:00	2017-06-29 07:45:01	01:34:01	0	0	1	0	20	63	1	36.4	124	84	A	0	3	2	0	0	0	0	5		1	0	0	0	0	1
80	female	pulmonology	2017-06-29 12:38:00	2017-06-29 14:46:36	02:08:36	1	0	0	0	21	95	0	36	113	109	A	2	1	0	1	0	1	0	5		2	0	0	1	0	3
90	male	neurology	2017-06-29 14:01:00	2017-06-29 15:30:52	01:29:52	1	0	0	0	16	100	0	36	142	47	A	0	0	0	1	0	1	0	2		0	0	0	1	0	1
77	male	cardiology	2017-06-29 16:55:00	2017-06-29 17:35:02	00:40:02	0	1	0	0	16	97	0	36.5	137	66	A	0	0	0	0	0	0	0	0		0	0	0	0	0	0
85	female	gastroenterology	2017-06-29 23:20:00	2017-06-30 01:20:30	02:00:30	1	0	0	0	22	96	0	38.1	153	88	A	2	0	0	1	0	0	0	3		2	0	0	0	0	2
77	male	gastroenterology	2017-06-30 02:53:00	2017-06-30 06:00:29	03:07:29	0	1	0	0	17	99	1	36	101	124	V	0	0	2	1	1	2	3	9		0	0	0	2	1	3
90	female	neurology	2017-06-30 09:00:00	2017-06-30 13:30:34	04:30:34	1	0	0	0	22	93	1	36.6	138	75	V	2	2	2	0	0	0	3	9		2	0	0	0	1	3
77	male	trauma	2017-06-30 16:14:00	2017-06-30 17:52:28	01:38:28	1	0	0	0	18	100	0	36.6	148	78	A	0	0	0	0	0	0	0	0		0	0	0	0	0	0
69	female	cardiology	2017-06-30 20:43:00	2017-06-30 21:15:16	00:32:16	0	0	1	0	19	96	1	35.4	159	79	A	0	0	2	1	0	0	0	3		1	0	0	0	0	1
74	male	neurology	2017-07-01 08:38:00	2017-07-01 11:42:50	03:04:50	0	0	1	0	21	96	0	36.2	151	60	A	2	0	0	0	0	0	0	2		2	0	0	0	0	2
84	male	trauma	2017-07-02 08:27:00	2017-07-02 10:01:24	01:34:24	0	1	0	0	16	95	0	36.6	138	75	A	0	1	0	0	0	0	0	1		0	0	0	0	0	0
92	female	cardiology	2017-07-02 10:18:00	2017-07-02 11:33:00	01:15:00	1	0	0	0	17	97	0	36.5	151	82	A	0	0	0	0	0	0	0	0		0	0	0	0	0	0
69	male	trauma	2017-07-02 12:03:00	2017-07-02 15:00:31	02:57:31	0	0	1	0	20	91	0	36.3	139	60	A	0	3	0	0	0	0	0	3		1	0	0	0	0	1
68	female	gastroenterology	2017-07-02 14:52:00	2017-07-02 16:08:55	01:16:55	1	0	0	0	24	97	0	36.9	139	75	A	2	0	0	0	0	0	0	2		2	0	0	0	0	2
76	male	cardiology	2017-07-02 15:15:00	2017-07-02 16:15:51	01:00:51	0	1	0	0	19	99	1	36.5	112	85	A	0	0	2	0	0	0	0	2		1	0	0	0	0	1
87	female	trauma	2017-07-02 23:42:00	2017-07-03 00:50:33	01:08:33	0	1	0	0	17	94	0	36.4	156	88	A	0	1	0	0	0	0	0	1		0	0	0	0	0	0
90	male	otolaryngology	2017-07-03 02:07:00	2017-07-03 04:00:21	01:53:21	0	1	0	0	30	98	1	37	134	86	A	3	0	2	0	0	0	0	5		3	0	0	0	0	3
89	male	cardiology	2017-07-03 07:11:00	2017-07-03 08:51:31	01:40:31	0	1	0	0	30	98	1	36.7	171	102	A	3	0	2	0	0	1	0	6		3	0	0	1	0	4
81	male	cardiology	2017-07-03 09:57:00	2017-07-03 11:33:46	01:36:46	1	0	0	0	15	99	0	35.8	161	43	A	0	0	0	1	0	1	0	2		0	0	0	1	0	1
79	male	trauma	2017-07-03 11:42:00	2017-07-03 14:45:26	03:03:26	0	1	0	0	14	97	0	36.9	144	60	A	0	0	0	0	0	0	0	0		0	0	0	0	0	0
87	female	trauma	2017-07-03 15:43:00	2017-07-03 18:35:16	02:52:16	0	1	0	0	14	95	0	37.2	145	93	A	0	1	0	0	0	1	0	2		0	0	0	0	0	0
79	female	cardiology	2017-07-03 16:29:00	2017-07-03 20:00:29	03:31:29	0	1	0	0	25	99	1	36.7	111	101	A	3	0	2	0	0	1	0	6		2	0	0	1	0	3
84	female	gynecology	2017-07-03 20:42:00	2017-07-03 23:00:12	02:18:12	0	1	0	0	13	96	0	38.7	143	113	A	0	0	0	1	0	2	0	3		0	2	0	2	0	4
74	female	trauma	2017-07-04 08:24:00	2017-07-04 11:00:15	02:36:15	0	1	0	0	17	99	1	36.7	166	73	A	0	0	2	0	0	0	0	2		0	0	0	0	0	0
79	male	endocrinology	2017-07-04 10:11:00	2017-07-04 14:52:18	04:41:18	1	0	0	0	18	97	1	36.5	205	70	V	0	0	2	0	0	0	3	5		0	0	2	0	1	3
88	female	others	2017-07-04 12:29:00	2017-07-04 14:15:20	01:46:20	0	0	1	0	22	97	1	40.2	123	105	A	2	0	2	2	0	1	0	7		2	2	0	1	0	5
66	female	cardiology	2017-07-04 12:39:00	2017-07-04 16:18:34	03:39:34	1	0	0	0	42	100	0	36.9	131	84	A	3	0	0	0	0	0	0	3		3	0	0	0	0	3
89	male	others	2017-07-04 13:53:00	2017-07-04 15:36:52	01:43:52	0	0	1	0	12	95	0	36.3	118	89	A	0	1	0	0	0	0	0	1		0	0	0	0	0	0
86	male	others	2017-07-04 14:12:00	2017-07-04 17:16:36	03:04:36	0	1	0	0	24	96	1	38	118	96	A	2	0	2	0	0	1	0	5		2	0	0	0	0	2
71	female	trauma	2017-07-04 15:25:00	2017-07-04 17:18:42	01:53:42	0	1	0	0	18	95	1	37.1	153	87	A	0	1	2	0	0	0	0	3		0	0	0	0	0	0
88	female	nephrology/urology	2017-07-04 15:44:00	2017-07-04 19:00:06	03:16:06	0	1	0	0	16	100	1	37.6	103	70	A	0	0	2	0	1	0	0	3		0	0	0	0	0	0
66	male	trauma	2017-07-04 18:20:00	2017-07-04 21:00:40	02:40:40	0	1	0	0	11	100	0	37	181	70	A	1	0	0	0	0	0	0	1		0	0	0	0	0	0
74	male	endocrinology	2017-07-05 04:06:00	2017-07-05 05:21:37	01:15:37	1	0	0	0	15	96	0	36.3	154	88	A	0	0	0	0	0	0	0	0		0	0	0	0	0	0
69	male	neurology	2017-07-05 14:19:00	2017-07-05 16:00:58	01:41:58	0	1	0	0	20	96	0	36.6	126	86	A	0	0	0	0	0	0	0	0		1	0	0	0	0	1
76	female	trauma	2017-07-05 14:30:00	2017-07-05 18:20:23	03:50:23	1	0	0	0	37	97	0	36.5	164	118	A	3	0	0	0	0	2	0	5		3	0	0	2	0	5
83	male	nephrology/urology	2017-07-06 07:09:00	2017-07-06 07:58:03	00:49:03	0	1	0	0	34	100	1	36.8	100	97	A	3	0	2	0	2	1	0	8		3	0	1	0	0	4
82	male	neurology	2017-07-06 08:09:00	2017-07-06 12:17:26	04:08:26	0	1	0	0	13	99	1	36.6	204	56	A	0	0	2	0	0	0	0	2		0	0	2	0	0	2
66	female	trauma	2017-07-06 11:13:00	2017-07-06 13:00:50	01:47:50	1	0	0	0	21	93	0	36.5	111	84	A	2	2	0	0	0	0	0	4		2	0	0	0	0	2
78	male	neurology	2017-07-06 14:22:00	2017-07-06 16:53:02	02:31:02	0	1	0	0	20	94	0	37.8	136	79	A	0	1	0	0	0	0	0	1		1	0	0	0	0	1
66	female	neurology	2017-07-06 17:46:00	2017-07-06 19:00:19	01:14:19	0	1	0	0	20	97	0	36.9	130	92	A	0	0	0	0	0	1	0	1		1	0	0	0	0	1
82	male	gastroenterology	2017-07-06 19:24:00	2017-07-06 21:10:57	01:46:57	0	0	1	0	40	98	0	35.1	64	128	A	3	0	0	1	3	2	0	9		3	0	3	2	0	8
74	male	cardiology	2017-07-06 21:53:00	2017-07-06 23:00:34	01:07:34	1	0	0	0	17	97	0	36.5	163	71	A	0	0	0	0	0	0	0	0		0	0	0	0	0	0
91	male	neurology	2017-07-07 10:43:00	2017-07-07 15:00:07	04:17:07	0	1	0	0	19	97	0	36.5	119	87	A	0	0	0	0	0	0	0	0		1	0	0	0	0	1
88	female	cardiology	2017-07-07 11:06:00	2017-07-07 13:20:23	02:14:23	1	0	0	0	15	100	1	36.9	146	76	A	0	0	2	0	0	0	0	2		0	0	0	0	0	0
71	male	others	2017-07-07 12:08:00	2017-07-07 13:50:05	01:42:05	0	0	1	0	18	99	0	36.3	147	97	A	0	0	0	0	0	1	0	1		0	0	0	0	0	0
73	male	nephrology/urology	2017-07-07 13:40:00	2017-07-07 15:05:09	01:25:09	0	1	0	0	15	97	0	36.9	135	68	A	0	0	0	0	0	0	0	0		0	0	0	0	0	0
83	female	cardiology	2017-07-07 16:23:00	2017-07-07 17:19:18	00:56:18	0	0	1	0	26	97	1	36.4	157	105	V	3	0	2	0	0	1	3	9		2	0	0	1	1	4
97	female	neurology	2017-07-08 09:43:00	2017-07-08 12:12:45	02:29:45	0	0	1	1	17	97	1	35.9	182	67	V	0	0	2	1	0	0	3	6		0	0	0	0	1	1
96	female	cardiology	2017-07-08 19:06:00	2017-07-08 20:45:09	01:39:09	1	0	0	0	21	99	0	36.7	203	66	A	2	0	0	0	0	0	0	2		2	0	2	0	0	4
77	male	nephrology/urology	2017-07-08 19:46:00	2017-07-08 21:28:29	01:42:29	0	1	0	0	28	91	1	37.5	131	92	P	3	3	2	0	0	1	3	12		2	0	0	0	2	4
65	male	cardiology	2017-07-09 07:13:00	2017-07-09 09:04:42	01:51:42	1	0	0	0	12	99	0	36	115	43	A	0	0	0	1	0	1	0	2		0	0	0	1	0	1
67	female	nephrology/urology	2017-07-09 08:37:00	2017-07-09 12:14:02	03:37:02	0	1	0	0	25	100	1	40.6	123	105	A	3	0	2	2	0	1	0	8		2	2	0	1	0	5
68	female	cardiology	2017-07-09 10:03:00	2017-07-09 12:18:30	02:15:30	1	0	0	0	24	100	0	36.7	143	82	A	2	0	0	0	0	0	0	2		2	0	0	0	0	2
76	male	otolaryngology	2017-07-09 14:01:00	2017-07-09 17:30:38	03:29:38	1	0	0	0	18	96	0	35.7	168	60	A	0	0	0	1	0	0	0	1		0	0	0	0	0	0
72	male	trauma	2017-07-09 16:18:00	2017-07-09 19:35:21	03:17:21	0	1	0	0	21	93	0	37.4	112	65	A	2	2	0	0	0	0	0	4		2	0	0	0	0	2
66	male	otolaryngology	2017-07-09 17:48:00	2017-07-09 19:20:12	01:32:12	1	0	0	0	18	94	0	36.2	124	72	A	0	1	0	0	0	0	0	1		0	0	0	0	0	0
81	male	others	2017-07-09 18:34:00	2017-07-09 21:02:06	02:28:06	0	1	0	0	15	95	0	39.6	151	141	A	0	1	0	2	0	3	0	6		0	2	0	3	0	5
88	male	cardiology	2017-07-10 05:04:00	2017-07-10 06:31:46	01:27:46	1	0	0	0	21	95	0	37	148	100	A	2	1	0	0	0	1	0	4		2	0	0	0	0	2
84	female	trauma	2017-07-10 09:40:00	2017-07-10 13:18:08	03:38:08	0	1	0	0	11	97	0	36.6	116	52	A	1	0	0	0	0	0	0	1		0	0	0	0	0	0
90	male	cardiology	2017-07-11 00:28:00	2017-07-11 03:40:43	03:12:43	0	0	1	1	20	99	1	35.7	171	101	A	0	0	2	1	0	1	0	4		1	0	0	1	0	2
87	female	trauma	2017-07-11 11:45:00	2017-07-11 13:38:42	01:53:42	1	0	0	0	18	96	0	37.1	165	60	A	0	0	0	0	0	0	0	0		0	0	0	0	0	0
86	male	gastroenterology	2017-07-12 00:22:00	2017-07-12 03:07:54	02:45:54	0	1	0	0	22	95	0	36.4	137	68	A	2	1	0	0	0	0	0	3		2	0	0	0	0	2
89	female	cardiology	2017-07-12 04:56:00	2017-07-12 06:10:19	01:14:19	0	1	0	1	34	98	1	36.3	154	118	A	3	0	2	0	0	2	0	7		3	0	0	2	0	5
78	male	pulmonology	2017-07-12 09:11:00	2017-07-12 09:45:14	00:34:14	0	1	0	0	22	97	1	38.7	143	106	A	2	0	2	1	0	1	0	6		2	2	0	1	0	5
92	female	cardiology	2017-07-12 17:49:00	2017-07-12 20:17:19	02:28:19	1	0	0	0	15	98	0	35.6	162	58	A	0	0	0	1	0	0	0	1		0	0	0	0	0	0
71	male	cardiology	2017-07-12 18:33:00	2017-07-12 19:00:35	00:27:35	0	0	1	0	20	99	1	36.5	136	79	A	0	0	2	0	0	0	0	2		1	0	0	0	0	1
83	male	neurology	2017-07-12 19:10:00	2017-07-12 21:30:03	02:20:03	0	1	0	0	30	97	0	36.7	155	125	A	3	0	0	0	0	2	0	5		3	0	0	2	0	5
77	male	gastroenterology	2017-07-12 20:41:00	2017-07-12 23:34:26	02:53:26	0	1	0	0	19	99	1	36.4	116	76	A	0	0	2	0	0	0	0	2		1	0	0	0	0	1
84	male	gastroenterology	2017-07-13 11:36:00	2017-07-13 14:12:11	02:36:11	0	1	0	0	13	100	0	36.2	135	76	A	0	0	0	0	0	0	0	0		0	0	0	0	0	0
80	male	dermatology	2017-07-13 15:00:00	2017-07-13 17:45:46	02:45:46	0	1	0	0	25	96	0	37	184	88	A	3	0	0	0	0	0	0	3		2	0	0	0	0	2
73	female	toxicology	2017-07-14 02:27:00	2017-07-14 04:11:58	01:44:58	0	1	0	0	16	92	0	36.1	142	56	A	0	2	0	0	0	0	0	2		0	0	0	0	0	0
85	female	cardiology	2017-07-14 04:43:00	2017-07-14 05:42:31	00:59:31	1	0	0	0	24	100	0	36.9	141	60	A	2	0	0	0	0	0	0	2		2	0	0	0	0	2
87	female	neurology	2017-07-14 10:40:00	2017-07-14 12:30:44	01:50:44	1	0	0	0	12	98	0	36.4	128	85	A	0	0	0	0	0	0	0	0		0	0	0	0	0	0
90	male	trauma	2017-07-14 15:41:00	2017-07-14 18:00:47	02:19:47	0	1	0	0	19	98	0	37	174	73	A	0	0	0	0	0	0	0	0		1	0	0	0	0	1
65	male	trauma	2017-07-15 19:34:00	2017-07-15 22:10:38	02:36:38	0	0	1	0	14	98	1	36.5	146	101	A	0	0	2	0	0	1	0	3		0	0	0	1	0	1
71	female	cardiology	2017-07-16 03:30:00	2017-07-16 04:11:58	00:41:58	0	0	1	0	37	98	0	36.6	154	104	A	3	0	0	0	0	1	0	4		3	0	0	1	0	4
79	female	cardiology	2017-07-16 08:52:00	2017-07-16 13:57:35	05:05:35	1	0	0	0	12	98	0	37.7	174	86	A	0	0	0	0	0	0	0	0		0	0	0	0	0	0
75	female	gastroenterology	2017-07-16 09:40:00	2017-07-16 12:30:19	02:50:19	1	0	0	0	15	99	0	36.6	143	79	A	0	0	0	0	0	0	0	0		0	0	0	0	0	0
81	female	neurology	2017-07-16 11:33:00	2017-07-16 13:18:58	01:45:58	1	0	0	0	18	95	0	36.6	117	98	A	0	1	0	0	0	1	0	2		0	0	0	0	0	0
74	female	nephrology/urology	2017-07-16 13:47:00	2017-07-16 16:20:20	02:33:20	0	0	1	0	22	93	0	37.1	166	68	V	2	2	0	0	0	0	3	7		2	0	0	0	1	3
73	female	trauma	2017-07-16 18:08:00	2017-07-16 21:00:17	02:52:17	0	1	0	0	18	91	0	36.9	142	96	A	0	3	0	0	0	1	0	4		0	0	0	0	0	0
85	female	cardiology	2017-07-17 12:36:00	2017-07-17 13:00:17	00:24:17	0	0	1	0	15	97	0	36.3	149	57	A	0	0	0	0	0	0	0	0		0	0	0	0	0	0
90	female	cardiology	2017-07-17 14:33:00	2017-07-17 16:06:29	01:33:29	0	1	0	0	14	96	0	37.4	128	72	V	0	0	0	0	0	0	3	3		0	0	0	0	1	1
69	male	cardiology	2017-07-18 02:39:00	2017-07-18 03:25:58	00:46:58	0	0	1	0	13	99	0	36.1	139	75	A	0	0	0	0	0	0	0	0		0	0	0	0	0	0
74	female	psychiatry	2017-07-18 09:27:00	2017-07-18 15:30:46	06:03:46	1	0	0	0	18	99	0	36.5	187	86	A	0	0	0	0	0	0	0	0		0	0	0	0	0	0
68	male	cardiology	2017-07-18 09:52:00	2017-07-18 10:30:48	00:38:48	0	0	1	0	13	100	1	36.2	134	65	A	0	0	2	0	0	0	0	2		0	0	0	0	0	0
81	male	neurology	2017-07-18 11:30:00	2017-07-18 15:08:11	03:38:11	0	0	1	0	23	98	0	36.8	107	67	A	2	0	0	0	1	0	0	3		2	0	0	0	0	2
95	female	trauma	2017-07-19 02:33:00	2017-07-19 07:52:32	05:19:32	1	0	0	0	14	96	0	36.2	143	58	A	0	0	0	0	0	0	0	0		0	0	0	0	0	0
83	male	pulmonology	2017-07-19 10:04:00	2017-07-19 11:59:13	01:55:13	0	1	0	0	22	89	1	38.8	155	102	V	2	3	2	1	0	1	3	12		2	2	0	1	1	6
76	female	others	2017-07-19 14:10:00	2017-07-19 16:25:45	02:15:45	0	1	0	0	16	100	1	36.6	99	72	A	0	0	2	0	2	0	0	4		0	0	1	0	0	1
79	female	nephrology/urology	2017-07-19 18:00:00	2017-07-19 22:45:34	04:45:34	0	1	0	0	24	99	0	37.6	184	80	A	2	0	0	0	0	0	0	2		2	0	0	0	0	2
95	female	neurology	2017-07-19 19:56:00	2017-07-19 20:55:23	00:59:23	1	0	0	0	18	99	1	37.2	82	63	V	0	0	2	0	3	0	3	8		0	0	1	0	1	2
72	male	pulmonology	2017-07-20 05:01:00	2017-07-20 12:20:09	07:19:09	1	0	0	0	26	93	0	37.2	148	104	A	3	2	0	0	0	1	0	6		2	0	0	1	0	3
74	female	trauma	2017-07-20 07:41:00	2017-07-20 10:49:52	03:08:52	0	1	0	0	24	95	1	37.3	145	81	A	2	1	2	0	0	0	0	5		2	0	0	0	0	2
77	male	trauma	2017-07-20 09:21:00	2017-07-20 12:40:22	03:19:22	0	0	1	0	20	100	1	36.8	138	74	A	0	0	2	0	0	0	0	2		1	0	0	0	0	1
87	male	cardiology	2017-07-20 10:35:00	2017-07-20 17:30:22	06:55:22	1	0	0	0	18	99	0	35.6	181	63	A	0	0	0	1	0	0	0	1		0	0	0	0	0	0
81	female	trauma	2017-07-20 14:26:00	2017-07-20 16:55:00	02:29:00	0	0	1	0	20	94	1	36	76	118	V	0	1	2	1	3	2	3	12		1	0	2	2	1	6
77	female	others	2017-07-20 17:05:00	2017-07-20 18:30:44	01:25:44	0	1	0	0	21	92	0	40.4	126	110	A	2	2	0	2	0	1	0	7		2	2	0	1	0	5
78	male	pulmonology	2017-07-21 03:09:00	2017-07-21 05:30:59	02:21:59	0	0	1	0	27	93	1	36	139	105	V	3	2	2	1	0	1	3	12		2	0	0	1	1	4
81	male	neurology	2017-07-21 12:08:00	2017-07-21 16:41:41	04:33:41	0	1	0	0	17	97	1	36.7	129	91	A	0	0	2	0	0	1	0	3		0	0	0	0	0	0
82	male	cardiology	2017-07-21 14:40:00	2017-07-21 17:00:53	02:20:53	1	0	0	0	26	100	1	36.7	151	84	A	3	0	2	0	0	0	0	5		2	0	0	0	0	2
89	male	pulmonology	2017-07-21 15:27:00	2017-07-21 19:00:27	03:33:27	0	1	0	1	23	98	1	38.6	102	92	A	2	0	2	1	1	1	0	7		2	2	0	0	0	4
91	female	gastroenterology	2017-07-21 22:30:00	2017-07-22 01:00:57	02:30:57	0	1	0	0	18	97	0	36.6	121	40	A	0	0	0	0	0	3	0	3		0	0	0	1	0	1
68	male	others	2017-07-22 06:48:00	2017-07-22 14:00:28	07:12:28	0	1	0	0	30	98	0	40.5	119	102	A	3	0	0	2	0	1	0	6		3	2	0	1	0	6
77	female	gastroenterology	2017-07-22 08:48:00	2017-07-22 10:37:29	01:49:29	0	0	1	0	18	95	0	36.7	66	98	A	0	1	0	0	3	1	0	5		0	0	3	0	0	3
77	female	pulmonology	2017-07-22 11:06:00	2017-07-22 16:00:07	04:54:07	0	1	0	0	21	100	1	37.5	157	97	A	2	0	2	0	0	1	0	5		2	0	0	0	0	2
90	male	pulmonology	2017-07-22 13:18:00	2017-07-22 14:32:37	01:14:37	0	1	0	0	41	95	1	36.4	184	110	A	3	1	2	0	0	1	0	7		3	0	0	1	0	4
71	female	others	2017-07-22 19:54:00	2017-07-22 22:21:11	02:27:11	1	0	0	0	31	96	0	35.4	164	101	A	3	0	0	1	0	1	0	5		3	0	0	1	0	4
69	male	nephrology/urology	2017-07-22 22:06:00	2017-07-22 23:30:54	01:24:54	0	1	0	0	20	95	0	39.6	149	83	A	0	1	0	2	0	0	0	3		1	2	0	0	0	3
79	female	cardiology	2017-07-22 22:10:00	2017-07-22 23:40:18	01:30:18	0	0	1	0	17	99	0	36.3	121	85	A	0	0	0	0	0	0	0	0		0	0	0	0	0	0
92	male	gastroenterology	2017-07-23 06:43:00	2017-07-23 12:24:50	05:41:50	0	1	0	0	15	99	0	36.8	173	65	A	0	0	0	0	0	0	0	0		0	0	0	0	0	0
66	female	cardiology	2017-07-23 07:27:00	2017-07-23 08:11:12	00:44:12	0	0	1	0	15	100	0	36.9	114	83	A	0	0	0	0	0	0	0	0		0	0	0	0	0	0
93	female	cardiology	2017-07-23 12:45:00	2017-07-23 16:00:49	03:15:49	0	1	0	0	29	99	1	36	157	113	A	3	0	2	1	0	2	0	8		2	0	0	2	0	4
77	male	others	2017-07-23 14:16:00	2017-07-23 18:15:22	03:59:22	0	1	0	0	30	97	0	40.1	119	115	A	3	0	0	2	0	2	0	7		3	2	0	2	0	7
83	male	pulmonology	2017-07-23 19:21:00	2017-07-23 21:21:17	02:00:17	0	1	0	0	25	92	1	37.2	118	85	A	3	2	2	0	0	0	0	7		2	0	0	0	0	2
77	male	cardiology	2017-07-23 22:12:00	2017-07-23 23:50:13	01:38:13	1	0	0	0	15	97	0	36	129	66	A	0	0	0	1	0	0	0	1		0	0	0	0	0	0
78	male	cardiology	2017-07-24 14:46:00	2017-07-24 15:13:27	00:27:27	0	1	0	0	17	98	0	36.2	206	44	A	0	0	0	0	0	1	0	1		0	0	2	1	0	3
69	female	gastroenterology	2017-07-24 18:16:00	2017-07-24 19:58:46	01:42:46	0	0	1	1	27	86	1	37.1	117	106	V	3	3	2	0	0	1	3	12		2	0	0	1	1	4
71	male	otolaryngology	2017-07-25 01:15:00	2017-07-25 02:45:27	01:30:27	0	1	0	0	20	99	1	36.6	154	76	A	0	0	2	0	0	0	0	2		1	0	0	0	0	1
83	male	others	2017-07-25 11:07:00	2017-07-25 18:54:14	07:47:14	0	1	0	0	18	100	1	38.9	99	68	A	0	0	2	1	2	0	0	5		0	2	1	0	0	3
83	male	trauma	2017-07-25 14:16:00	2017-07-25 16:00:31	01:44:31	0	1	0	0	24	98	0	36.8	221	75	A	2	0	0	0	3	0	0	5		2	0	2	0	0	4
78	male	trauma	2017-07-25 14:25:00	2017-07-25 16:18:02	01:53:02	0	0	1	0	21	93	1	37	121	72	A	2	2	2	0	0	0	0	6		2	0	0	0	0	2
81	male	endocrinology	2017-07-26 08:52:00	2017-07-26 11:42:13	02:50:13	0	1	0	1	14	100	1	36.9	78	71	P	0	0	2	0	3	0	3	8		0	0	2	0	2	4
74	male	trauma	2017-07-26 10:20:00	2017-07-26 15:04:23	04:44:23	0	1	0	0	18	99	0	35.8	131	66	A	0	0	0	1	0	0	0	1		0	0	0	0	0	0
67	female	cardiology	2017-07-26 11:09:00	2017-07-26 12:51:28	01:42:28	0	0	1	0	15	99	0	36.7	129	77	A	0	0	0	0	0	0	0	0		0	0	0	0	0	0
82	male	gastroenterology	2017-07-26 15:24:00	2017-07-26 16:49:05	01:25:05	0	1	0	0	23	94	0	38.4	137	104	A	2	1	0	1	0	1	0	5		2	0	0	1	0	3
69	male	gastroenterology	2017-07-26 15:33:00	2017-07-26 16:17:47	00:44:47	1	0	0	0	20	97	0	36.6	86	101	A	0	0	0	0	3	1	0	4		1	0	1	1	0	3
68	female	neurology	2017-07-27 06:13:00	2017-07-27 08:24:47	02:11:47	0	0	1	0	23	90	1	36.8	90	123	V	2	3	2	0	3	2	3	15		2	0	1	2	1	6
85	female	trauma	2017-07-27 12:26:00	2017-07-27 15:38:35	03:12:35	1	0	0	0	20	98	0	36.4	125	78	A	0	0	0	0	0	0	0	0		1	0	0	0	0	1
76	male	others	2017-07-27 14:15:00	2017-07-27 20:39:56	06:24:56	0	0	1	0	22	94	0	37.2	124	102	A	2	1	0	0	0	1	0	4		2	0	0	1	0	3
86	female	cardiology	2017-07-27 16:17:00	2017-07-27 17:11:54	00:54:54	0	0	1	0	28	93	1	37	145	135	A	3	2	2	0	0	3	0	10		2	0	0	3	0	5
91	female	pulmonology	2017-07-27 17:42:00	2017-07-27 19:30:09	01:48:09	1	0	0	0	16	100	1	38.3	142	88	A	0	0	2	1	0	0	0	3		0	0	0	0	0	0
71	female	cardiology	2017-07-27 19:25:00	2017-07-27 21:00:47	01:35:47	1	0	0	0	19	93	1	36.4	132	70	A	0	2	2	0	0	0	0	4		1	0	0	0	0	1
78	female	otolaryngology	2017-07-28 05:59:00	2017-07-28 08:00:42	02:01:42	1	0	0	0	30	97	0	36.8	183	107	A	3	0	0	0	0	1	0	4		3	0	0	1	0	4
72	male	neurology	2017-07-28 12:14:00	2017-07-28 15:48:08	03:34:08	0	1	0	0	14	92	0	36.9	199	82	A	0	2	0	0	0	0	0	2		0	0	0	0	0	0
82	male	pulmonology	2017-07-28 13:42:00	2017-07-28 13:42:40	00:00:40	0	1	0	1	24	95	1	36.9	114	85	V	2	1	2	0	0	0	3	8		2	0	0	0	1	3
77	male	pulmonology	2017-07-28 14:39:00	2017-07-28 19:42:48	05:03:48	0	1	0	0	20	98	0	38	99	96	A	0	0	0	0	2	1	0	3		1	0	1	0	0	2
68	female	neurology	2017-07-28 17:33:00	2017-07-28 20:59:31	03:26:31	1	0	0	0	18	97	0	36.9	145	88	A	0	0	0	0	0	0	0	0		0	0	0	0	0	0
84	female	trauma	2017-07-28 17:37:00	2017-07-28 19:30:40	01:53:40	0	0	1	0	15	100	0	37.6	186	80	A	0	0	0	0	0	0	0	0		0	0	0	0	0	0
84	female	cardiology	2017-07-28 18:26:00	2017-07-28 19:30:28	01:04:28	1	0	0	0	28	97	1	36.8	165	85	A	3	0	2	0	0	0	0	5		2	0	0	0	0	2
88	male	trauma	2017-07-29 02:20:00	2017-07-29 10:30:37	08:10:37	1	0	0	0	18	96	0	37.7	139	93	A	0	0	0	0	0	1	0	1		0	0	0	0	0	0
81	female	neurology	2017-07-29 14:30:00	2017-07-29 18:30:50	04:00:50	0	1	0	0	20	97	0	37.2	125	84	V	0	0	0	0	0	0	3	3		1	0	0	0	1	2
84	male	trauma	2017-07-29 15:31:00	2017-07-29 20:15:05	04:44:05	0	1	0	0	13	95	0	36.7	164	76	A	0	1	0	0	0	0	0	1		0	0	0	0	0	0
65	female	gastroenterology	2017-07-30 03:23:00	2017-07-30 09:30:13	06:07:13	0	0	1	0	24	99	1	36.8	137	128	V	2	0	2	0	0	2	3	9		2	0	0	2	1	5
87	male	cardiology	2017-07-30 17:47:00	2017-07-30 18:00:45	00:13:45	1	0	0	0	17	100	0	36.1	189	63	A	0	0	0	0	0	0	0	0		0	0	0	0	0	0
81	male	gastroenterology	2017-07-30 18:32:00	2017-07-30 21:30:36	02:58:36	0	1	0	0	20	98	0	36.1	88	88	A	0	0	0	0	3	0	0	3		1	0	1	0	0	2
83	male	trauma	2017-07-31 10:51:00	2017-07-31 12:12:49	01:21:49	0	0	1	0	16	97	0	36.8	107	60	A	0	0	0	0	1	0	0	1		0	0	0	0	0	0
71	female	trauma	2017-07-31 13:12:00	2017-07-31 16:45:50	03:33:50	1	0	0	0	11	95	0	37	150	83	A	1	1	0	0	0	0	0	2		0	0	0	0	0	0
69	female	gastroenterology	2017-07-31 18:48:00	2017-07-31 20:16:18	01:28:18	0	1	0	0	20	98	0	37	133	85	A	0	0	0	0	0	0	0	0		1	0	0	0	0	1
76	female	trauma	2017-07-31 21:25:00	2017-07-31 22:30:27	01:05:27	0	0	1	0	18	100	1	36.8	105	76	A	0	0	2	0	1	0	0	3		0	0	0	0	0	0
84	male	trauma	2017-08-01 11:59:00	2017-08-01 12:31:14	00:32:14	1	0	0	0	28	98	0	37	173	79	A	3	0	0	0	0	0	0	3		2	0	0	0	0	2
83	male	pulmonology	2017-08-01 13:54:00	2017-08-01 14:50:13	00:56:13	0	1	0	0	18	100	0	38.9	99	68	A	0	0	0	1	2	0	0	3		0	2	1	0	0	3
69	female	gastroenterology	2017-08-02 04:16:00	2017-08-02 17:45:39	13:29:39	0	1	0	0	20	94	0	37.4	148	82	A	0	1	0	0	0	0	0	1		1	0	0	0	0	1
72	male	toxicology	2017-08-02 09:49:00	2017-08-02 16:40:59	06:51:59	0	0	1	0	13	95	1	36.1	162	64	V	0	1	2	0	0	0	3	6		0	0	0	0	1	1
71	male	nephrology/urology	2017-08-02 12:42:00	2017-08-02 14:00:56	01:18:56	0	0	1	0	24	99	0	36.8	85	113	A	2	0	0	0	3	2	0	7		2	0	1	2	0	5
88	female	gastroenterology	2017-08-02 14:41:00	2017-08-02 15:59:34	01:18:34	0	1	0	0	23	96	0	37	141	134	A	2	0	0	0	0	3	0	5		2	0	0	3	0	5
88	female	cardiology	2017-08-02 17:27:00	2017-08-02 22:00:37	04:33:37	1	0	0	0	27	98	1	38.3	167	79	V	3	0	2	1	0	0	3	9		2	0	0	0	1	3
76	male	endocrinology	2017-08-03 09:55:00	2017-08-03 13:18:08	03:23:08	1	0	0	0	17	96	0	36.6	157	84	V	0	0	0	0	0	0	3	3		0	0	0	0	1	1
81	female	trauma	2017-08-03 09:56:00	2017-08-03 11:42:09	01:46:09	1	0	0	0	23	100	0	37.4	180	114	A	2	0	0	0	0	2	0	4		2	0	0	2	0	4
86	female	neurology	2017-08-03 13:01:00	2017-08-03 15:30:44	02:29:44	0	1	0	0	16	100	0	37	166	70	A	0	0	0	0	0	0	0	0		0	0	0	0	0	0
77	male	trauma	2017-08-03 13:07:00	2017-08-03 13:46:04	00:39:04	0	1	0	0	21	96	0	36.4	98	88	A	2	0	0	0	2	0	0	4		2	0	1	0	0	3
74	male	cardiology	2017-08-03 21:05:00	2017-08-04 00:20:04	03:15:04	1	0	0	0	20	100	1	36.5	165	68	A	0	0	2	0	0	0	0	2		1	0	0	0	0	1
89	male	cardiology	2017-08-04 18:55:00	2017-08-04 21:10:02	02:15:02	0	0	1	0	17	97	1	36.7	155	89	A	0	0	2	0	0	0	0	2		0	0	0	0	0	0
78	male	cardiology	2017-08-04 21:14:00	2017-08-04 22:15:24	01:01:24	0	0	1	0	28	97	1	36.8	113	55	A	3	0	2	0	0	0	0	5		2	0	0	0	0	2
83	male	neurology	2017-08-04 23:02:00	2017-08-05 01:00:13	01:58:13	0	1	0	0	16	97	0	36.7	137	79	A	0	0	0	0	0	0	0	0		0	0	0	0	0	0
79	female	neurology	2017-08-05 07:09:00	2017-08-05 10:06:23	02:57:23	1	0	0	0	15	95	0	36.6	144	64	A	0	1	0	0	0	0	0	1		0	0	0	0	0	0
68	male	pulmonology	2017-08-05 11:45:00	2017-08-05 13:04:59	01:19:59	0	0	1	0	18	97	0	38	140	98	A	0	0	0	0	0	1	0	1		0	0	0	0	0	0
68	female	gynecology	2017-08-05 15:30:00	2017-08-05 20:10:58	04:40:58	0	1	0	0	21	99	0	36.8	142	62	A	2	0	0	0	0	0	0	2		2	0	0	0	0	2
69	male	pulmonology	2017-08-05 20:53:00	2017-08-06 01:33:36	04:40:36	0	1	0	0	30	97	1	36.1	182	113	A	3	0	2	0	0	2	0	7		3	0	0	2	0	5
96	female	trauma	2017-08-06 10:48:00	2017-08-06 13:04:13	02:16:13	0	0	1	0	15	100	1	36.3	218	92	V	0	0	2	0	0	1	3	6		0	0	2	0	1	3
77	female	cardiology	2017-08-06 12:18:00	2017-08-06 14:53:53	02:35:53	1	0	0	0	17	95	0	37	170	79	A	0	1	0	0	0	0	0	1		0	0	0	0	0	0
73	male	neurology	2017-08-06 13:12:00	2017-08-06 16:19:41	03:07:41	1	0	0	0	16	98	0	36.6	95	94	A	0	0	0	0	2	1	0	3		0	0	1	0	0	1
70	male	cardiology	2017-08-06 14:18:00	2017-08-06 16:00:02	01:42:02	1	0	0	0	13	97	0	37.1	170	93	A	0	0	0	0	0	1	0	1		0	0	0	0	0	0
75	female	neurology	2017-08-07 07:06:00	2017-08-07 10:00:42	02:54:42	1	0	0	0	24	95	0	36.6	221	70	A	2	1	0	0	3	0	0	6		2	0	2	0	0	4
81	female	endocrinology	2017-08-07 09:24:00	2017-08-07 10:41:57	01:17:57	0	1	0	0	22	99	1	38.5	205	95	A	2	0	2	1	0	1	0	6		2	2	2	0	0	6
78	female	cardiology	2017-08-07 12:34:00	2017-08-07 13:00:21	00:26:21	0	0	1	0	15	98	1	36.4	147	82	A	0	0	2	0	0	0	0	2		0	0	0	0	0	0
87	male	cardiology	2017-08-07 17:25:00	2017-08-07 19:00:56	01:35:56	1	0	0	0	17	95	0	36.9	115	53	A	0	1	0	0	0	0	0	1		0	0	0	0	0	0
95	female	gastroenterology	2017-08-07 22:07:00	2017-08-07 22:40:24	00:33:24	0	1	0	0	22	93	0	38.6	145	115	V	2	2	0	1	0	2	3	10		2	2	0	2	1	7
90	male	cardiology	2017-08-08 09:29:00	2017-08-08 16:04:08	06:35:08	0	1	0	0	16	98	1	36.8	159	40	A	0	0	2	0	0	3	0	5		0	0	0	1	0	1
80	male	cardiology	2017-08-08 12:49:00	2017-08-08 16:15:26	03:26:26	0	1	0	0	27	90	0	37.2	110	65	V	3	3	0	0	1	0	3	10		2	0	0	0	1	3
74	female	cardiology	2017-08-08 13:25:00	2017-08-08 18:34:43	05:09:43	1	0	0	0	14	96	0	37	129	73	A	0	0	0	0	0	0	0	0		0	0	0	0	0	0
82	female	trauma	2017-08-08 14:17:00	2017-08-08 17:15:13	02:58:13	1	0	0	0	16	99	0	36.6	158	53	A	0	0	0	0	0	0	0	0		0	0	0	0	0	0
77	female	trauma	2017-08-08 17:03:00	2017-08-08 19:30:43	02:27:43	1	0	0	0	17	94	1	37.6	138	118	A	0	1	2	0	0	2	0	5		0	0	0	2	0	2
85	male	nephrology/urology	2017-08-08 18:31:00	2017-08-08 20:15:33	01:44:33	0	1	0	0	19	97	0	36.7	108	65	A	0	0	0	0	1	0	0	1		1	0	0	0	0	1
71	male	trauma	2017-08-09 10:10:00	2017-08-09 15:00:58	04:50:58	0	0	1	1	11	100	1	37.3	129	101	U	1	0	2	0	0	1	3	7		0	0	0	1	3	4
65	male	trauma	2017-08-09 12:09:00	2017-08-09 15:40:16	03:31:16	0	1	0	0	15	98	0	36.9	144	79	A	0	0	0	0	0	0	0	0		0	0	0	0	0	0
79	male	others	2017-08-09 12:48:00	2017-08-09 14:30:24	01:42:24	0	1	0	0	19	93	0	37.9	109	100	V	0	2	0	0	1	1	3	7		1	0	0	0	1	2
75	male	neurology	2017-08-09 17:44:00	2017-08-09 19:19:51	01:35:51	1	0	0	0	22	97	0	37.1	118	68	A	2	0	0	0	0	0	0	2		2	0	0	0	0	2
67	male	gastroenterology	2017-08-10 13:47:00	2017-08-10 17:00:17	03:13:17	1	0	0	0	16	97	0	35.6	219	62	A	0	0	0	1	0	0	0	1		0	0	2	0	0	2
67	female	cardiology	2017-08-10 19:39:00	2017-08-10 21:43:53	02:04:53	1	0	0	0	18	98	0	37	104	117	A	0	0	0	0	1	2	0	3		0	0	0	2	0	2
79	male	pulmonology	2017-08-11 10:05:00	2017-08-11 12:27:00	02:22:00	0	1	0	1	15	91	1	37.7	119	86	A	0	3	2	0	0	0	0	5		0	0	0	0	0	0
67	female	cardiology	2017-08-11 10:17:00	2017-08-11 13:54:45	03:37:45	1	0	0	0	18	98	0	37	104	117	A	0	0	0	0	1	2	0	3		0	0	0	2	0	2
78	male	cardiology	2017-08-11 12:05:00	2017-08-11 13:15:56	01:10:56	1	0	0	0	13	99	0	36.5	144	59	A	0	0	0	0	0	0	0	0		0	0	0	0	0	0
68	female	trauma	2017-08-11 12:18:00	2017-08-11 13:43:54	01:25:54	1	0	0	0	21	100	1	36.7	115	95	A	2	0	2	0	0	1	0	5		2	0	0	0	0	2
68	male	neurology	2017-08-11 12:33:00	2017-08-11 19:10:11	06:37:11	0	1	0	1	22	92	0	36.2	160	87	P	2	2	0	0	0	0	3	7		2	0	0	0	2	4
82	female	hematology	2017-08-12 09:44:00	2017-08-12 11:16:38	01:32:38	0	1	0	0	14	98	0	37.1	147	78	A	0	0	0	0	0	0	0	0		0	0	0	0	0	0
81	male	cardiology	2017-08-12 11:16:00	2017-08-12 12:18:27	01:02:27	1	0	0	0	11	98	0	36.5	160	66	A	1	0	0	0	0	0	0	1		0	0	0	0	0	0
85	male	others	2017-08-12 12:01:00	2017-08-12 16:00:00	03:59:00	0	1	0	0	14	96	1	35.8	137	91	A	0	0	2	1	0	1	0	4		0	0	0	0	0	0
75	male	neurology	2017-08-12 17:02:00	2017-08-12 20:30:33	03:28:33	0	1	0	0	15	97	0	36.8	172	72	V	0	0	0	0	0	0	3	3		0	0	0	0	1	1
70	male	cardiology	2017-08-13 00:52:00	2017-08-13 02:32:19	01:40:19	0	0	1	0	11	99	0	35.5	155	53	A	1	0	0	1	0	0	0	2		0	0	0	0	0	0
75	male	nephrology/urology	2017-08-13 11:10:00	2017-08-13 13:20:50	02:10:50	1	0	0	0	14	100	0	36.4	117	72	A	0	0	0	0	0	0	0	0		0	0	0	0	0	0
79	male	gastroenterology	2017-08-13 12:45:00	2017-08-13 16:30:52	03:45:52	0	1	0	0	29	96	1	39	140	116	A	3	0	2	1	0	2	0	8		2	2	0	2	0	6
69	male	gastroenterology	2017-08-13 13:46:00	2017-08-13 15:45:08	01:59:08	1	0	0	0	20	95	0	36	128	69	A	0	1	0	1	0	0	0	2		1	0	0	0	0	1
82	male	trauma	2017-08-13 15:25:00	2017-08-13 17:00:36	01:35:36	0	1	0	0	21	97	0	38.1	140	84	A	2	0	0	1	0	0	0	3		2	0	0	0	0	2
89	female	others	2017-08-13 15:27:00	2017-08-13 17:29:54	02:02:54	0	1	0	0	15	96	0	37.4	140	85	A	0	0	0	0	0	0	0	0		0	0	0	0	0	0
88	female	cardiology	2017-08-13 17:56:00	2017-08-13 19:56:26	02:00:26	1	0	0	0	23	94	0	37.1	176	122	A	2	1	0	0	0	2	0	5		2	0	0	2	0	4
70	male	trauma	2017-08-13 21:49:00	2017-08-13 23:00:52	01:11:52	1	0	0	0	18	99	0	36.5	154	79	A	0	0	0	0	0	0	0	0		0	0	0	0	0	0
80	female	cardiology	2017-08-13 23:24:00	2017-08-14 00:15:32	00:51:32	0	0	1	0	23	95	1	36.5	194	142	A	2	1	2	0	0	3	0	8		2	0	0	3	0	5
86	male	gastroenterology	2017-08-14 06:51:00	2017-08-14 07:22:02	00:31:02	0	1	0	0	25	96	0	36.4	126	64	A	3	0	0	0	0	0	0	3		2	0	0	0	0	2
83	male	trauma	2017-08-14 10:48:00	2017-08-14 14:30:22	03:42:22	0	0	1	0	16	99	0	36.9	184	60	U	0	0	0	0	0	0	3	3		0	0	0	0	3	3
78	female	neurology	2017-08-14 15:17:00	2017-08-14 18:54:31	03:37:31	0	1	0	0	17	95	0	36.7	171	86	V	0	1	0	0	0	0	3	4		0	0	0	0	1	1
73	male	pulmonology	2017-08-15 07:40:00	2017-08-15 09:09:57	01:29:57	0	1	0	0	20	92	1	36.2	113	71	A	0	2	2	0	0	0	0	4		1	0	0	0	0	1
84	female	otolaryngology	2017-08-15 13:55:00	2017-08-15 14:50:54	00:55:54	1	0	0	0	17	99	0	36.2	138	72	A	0	0	0	0	0	0	0	0		0	0	0	0	0	0
83	female	trauma	2017-08-15 14:48:00	2017-08-15 20:30:46	05:42:46	0	1	0	0	15	93	0	36.3	130	66	V	0	2	0	0	0	0	3	5		0	0	0	0	1	1
87	male	cardiology	2017-08-15 17:28:00	2017-08-15 19:30:17	02:02:17	0	0	1	0	14	100	0	36.8	145	59	A	0	0	0	0	0	0	0	0		0	0	0	0	0	0
87	male	pulmonology	2017-08-15 17:31:00	2017-08-15 20:25:56	02:54:56	0	0	1	0	18	95	1	36.2	115	67	V	0	1	2	0	0	0	3	6		0	0	0	0	1	1
83	male	nephrology/urology	2017-08-16 04:37:00	2017-08-16 11:00:14	06:23:14	0	1	0	0	24	98	0	36.8	120	89	A	2	0	0	0	0	0	0	2		2	0	0	0	0	2
75	male	otolaryngology	2017-08-16 09:01:00	2017-08-16 13:00:47	03:59:47	1	0	0	0	16	98	0	35.4	199	62	A	0	0	0	1	0	0	0	1		0	0	0	0	0	0
87	male	nephrology/urology	2017-08-16 11:46:00	2017-08-16 14:30:37	02:44:37	1	0	0	0	18	93	0	35.8	125	42	A	0	2	0	1	0	1	0	4		0	0	0	1	0	1
65	male	pulmonology	2017-08-16 14:36:00	2017-08-16 15:48:20	01:12:20	1	0	0	0	13	97	0	36.5	153	93	A	0	0	0	0	0	1	0	1		0	0	0	0	0	0
70	female	pulmonology	2017-08-16 17:54:00	2017-08-16 18:46:25	00:52:25	1	0	0	0	23	92	0	38.8	127	64	A	2	2	0	1	0	0	0	5		2	2	0	0	0	4
92	female	cardiology	2017-08-16 20:26:00	2017-08-16 21:21:42	00:55:42	0	0	1	1	20	98	1	36.7	164	45	A	0	0	2	0	0	1	0	3		1	0	0	1	0	2
80	female	trauma	2017-08-17 00:23:00	2017-08-17 01:01:18	00:38:18	1	0	0	0	12	98	0	35	163	71	A	0	0	0	3	0	0	0	3		0	2	0	0	0	2
73	male	gastroenterology	2017-08-17 10:01:00	2017-08-17 13:00:13	02:59:13	0	0	1	0	25	94	1	37.1	96	126	A	3	1	2	0	2	2	0	10		2	0	1	2	0	5
80	female	others	2017-08-17 10:40:00	2017-08-17 16:00:03	05:20:03	0	0	1	0	18	100	1	36.7	130	62	A	0	0	2	0	0	0	0	2		0	0	0	0	0	0
93	female	trauma	2017-08-17 11:11:00	2017-08-17 16:30:37	05:19:37	0	0	1	1	22	92	1	36	133	60	A	2	2	2	1	0	0	0	7		2	0	0	0	0	2
94	male	neurology	2017-08-17 11:17:00	2017-08-17 14:18:10	03:01:10	1	0	0	0	15	99	1	35.7	117	42	A	0	0	2	1	0	1	0	4		0	0	0	1	0	1
77	female	trauma	2017-08-17 13:31:00	2017-08-17 16:20:50	02:49:50	1	0	0	0	24	94	0	37	195	93	A	2	1	0	0	0	1	0	4		2	0	0	0	0	2
76	male	pulmonology	2017-08-17 18:49:00	2017-08-17 21:04:01	02:15:01	0	1	0	0	26	94	0	39.3	148	108	A	3	1	0	2	0	1	0	7		2	2	0	1	0	5
65	male	cardiology	2017-08-17 21:45:00	2017-08-17 23:10:16	01:25:16	0	0	1	1	24	100	1	37.1	120	103	A	2	0	2	0	0	1	0	5		2	0	0	1	0	3
69	male	gastroenterology	2017-08-18 02:18:00	2017-08-18 04:15:33	01:57:33	0	0	1	0	23	96	0	37.8	129	108	A	2	0	0	0	0	1	0	3		2	0	0	1	0	3
83	male	cardiology	2017-08-18 13:32:00	2017-08-18 18:00:18	04:28:18	1	0	0	0	20	95	1	37	158	67	A	0	1	2	0	0	0	0	3		1	0	0	0	0	1
88	male	neurology	2017-08-18 17:05:00	2017-08-18 18:56:12	01:51:12	0	1	0	0	15	94	0	36.2	228	69	A	0	1	0	0	3	0	0	4		0	0	2	0	0	2
67	female	trauma	2017-08-18 20:03:00	2017-08-18 20:43:01	00:40:01	1	0	0	0	20	95	0	36.4	196	97	A	0	1	0	0	0	1	0	2		1	0	0	0	0	1
76	female	cardiology	2017-08-18 20:11:00	2017-08-18 21:18:58	01:07:58	1	0	0	0	17	97	0	36.8	163	65	A	0	0	0	0	0	0	0	0		0	0	0	0	0	0
74	female	others	2017-08-18 21:05:00	2017-08-18 21:40:19	00:35:19	1	0	0	0	16	97	0	36.7	177	80	A	0	0	0	0	0	0	0	0		0	0	0	0	0	0
71	female	others	2017-08-18 22:01:00	2017-08-18 23:48:44	01:47:44	1	0	0	0	18	97	0	38	142	101	A	0	0	0	0	0	1	0	1		0	0	0	1	0	1
85	male	pulmonology	2017-08-18 23:25:00	2017-08-19 00:51:33	01:26:33	0	1	0	0	25	99	1	37.8	159	131	A	3	0	2	0	0	3	0	8		2	0	0	3	0	5
87	female	trauma	2017-08-19 11:11:00	2017-08-19 17:00:20	05:49:20	0	1	0	0	14	100	1	36.3	190	80	A	0	0	2	0	0	0	0	2		0	0	0	0	0	0
70	male	cardiology	2017-08-19 16:04:00	2017-08-19 19:00:50	02:56:50	0	0	1	0	9	97	0	36.1	212	40	A	1	0	0	0	0	3	0	4		1	0	2	1	0	4
65	female	neurology	2017-08-19 23:28:00	2017-08-20 00:57:56	01:29:56	0	0	1	0	10	98	1	36.6	173	99	P	1	0	2	0	0	1	3	7		0	0	0	0	2	2
75	male	cardiology	2017-08-20 00:41:00	2017-08-20 04:26:54	03:45:54	0	0	1	0	16	96	0	36.7	156	75	A	0	0	0	0	0	0	0	0		0	0	0	0	0	0
65	male	others	2017-08-20 09:35:00	2017-08-20 11:30:47	01:55:47	0	0	1	0	25	86	1	36.1	116	57	A	3	3	2	0	0	0	0	8		2	0	0	0	0	2
83	female	neurology	2017-08-20 14:06:00	2017-08-20 15:44:38	01:38:38	1	0	0	0	17	96	0	36.4	142	65	A	0	0	0	0	0	0	0	0		0	0	0	0	0	0
83	female	gastroenterology	2017-08-20 14:24:00	2017-08-20 16:32:37	02:08:37	1	0	0	0	18	100	0	36.8	144	70	A	0	0	0	0	0	0	0	0		0	0	0	0	0	0
76	female	gastroenterology	2017-08-21 01:10:00	2017-08-21 04:00:14	02:50:14	0	1	0	0	25	94	0	38.7	108	162	A	3	1	0	1	1	3	0	9		2	2	0	3	0	7
89	female	hematology	2017-08-21 03:15:00	2017-08-21 04:00:26	00:45:26	1	0	0	0	18	98	0	35.3	163	45	A	0	0	0	1	0	1	0	2		0	0	0	1	0	1
69	female	neurology	2017-08-21 06:37:00	2017-08-21 10:47:25	04:10:25	0	1	0	0	13	99	0	36.6	138	79	A	0	0	0	0	0	0	0	0		0	0	0	0	0	0
86	female	gastroenterology	2017-08-22 15:52:00	2017-08-22 17:51:01	01:59:01	0	1	0	0	19	97	0	37.9	187	103	A	0	0	0	0	0	1	0	1		1	0	0	1	0	2
81	male	trauma	2017-08-23 12:50:00	2017-08-23 15:03:41	02:13:41	0	1	0	0	27	98	0	36.7	185	70	A	3	0	0	0	0	0	0	3		2	0	0	0	0	2
86	female	endocrinology	2017-08-23 13:31:00	2017-08-23 13:31:36	00:00:36	1	0	0	0	23	96	0	36.8	151	110	A	2	0	0	0	0	1	0	3		2	0	0	1	0	3
85	male	nephrology/urology	2017-08-23 18:54:00	2017-08-23 21:50:15	02:56:15	0	1	0	0	15	98	0	36.6	144	63	A	0	0	0	0	0	0	0	0		0	0	0	0	0	0
84	female	cardiology	2017-08-23 22:52:00	2017-08-24 00:15:07	01:23:07	0	0	1	0	28	97	0	37.1	167	165	A	3	0	0	0	0	3	0	6		2	0	0	3	0	5
76	male	others	2017-08-24 04:30:00	2017-08-24 07:30:17	03:00:17	1	0	0	0	20	96	1	38.9	142	127	A	0	0	2	1	0	2	0	5		1	2	0	2	0	5
82	female	cardiology	2017-08-24 06:03:00	2017-08-24 07:20:36	01:17:36	0	0	1	0	29	98	1	35.7	181	117	V	3	0	2	1	0	2	3	11		2	0	0	2	1	5
78	male	gastroenterology	2017-08-24 07:56:00	2017-08-24 16:06:13	08:10:13	0	1	0	0	15	98	0	35.8	155	54	A	0	0	0	1	0	0	0	1		0	0	0	0	0	0
73	male	nephrology/urology	2017-08-24 12:28:00	2017-08-24 16:00:04	03:32:04	0	0	1	1	17	98	1	36.2	140	69	A	0	0	2	0	0	0	0	2		0	0	0	0	0	0
68	male	trauma	2017-08-24 13:11:00	2017-08-24 16:50:29	03:39:29	1	0	0	0	16	97	0	36.3	152	79	A	0	0	0	0	0	0	0	0		0	0	0	0	0	0
65	male	trauma	2017-08-24 16:23:00	2017-08-24 18:40:46	02:17:46	1	0	0	0	12	100	1	35.8	104	72	A	0	0	2	1	1	0	0	4		0	0	0	0	0	0
75	female	trauma	2017-08-24 17:41:00	2017-08-24 19:07:10	01:26:10	1	0	0	0	19	98	1	36.8	143	78	A	0	0	2	0	0	0	0	2		1	0	0	0	0	1
71	male	others	2017-08-24 19:06:00	2017-08-24 20:19:28	01:13:28	0	1	0	0	21	100	1	36.7	88	91	P	2	0	2	0	3	1	3	11		2	0	1	0	2	5
85	male	gastroenterology	2017-08-25 11:25:00	2017-08-25 15:27:42	04:02:42	1	0	0	0	20	95	0	36.1	162	84	A	0	1	0	0	0	0	0	1		1	0	0	0	0	1
78	male	psychiatry	2017-08-25 19:19:00	2017-08-25 22:03:56	02:44:56	1	0	0	0	21	98	0	36.6	139	67	P	2	0	0	0	0	0	3	5		2	0	0	0	2	4
66	female	trauma	2017-08-25 22:15:00	2017-08-26 00:51:38	02:36:38	0	1	0	0	21	99	0	36.8	154	79	A	2	0	0	0	0	0	0	2		2	0	0	0	0	2
79	female	gastroenterology	2017-08-25 22:54:00	2017-08-25 23:09:46	00:15:46	0	1	0	0	20	95	0	39.6	130	94	A	0	1	0	2	0	1	0	4		1	2	0	0	0	3
72	male	neurology	2017-08-26 01:30:00	2017-08-26 02:09:03	00:39:03	0	1	0	0	14	95	0	36.6	128	92	A	0	1	0	0	0	1	0	2		0	0	0	0	0	0
85	male	nephrology/urology	2017-08-26 05:39:00	2017-08-26 07:40:06	02:01:06	1	0	0	0	17	97	0	36.3	147	48	A	0	0	0	0	0	1	0	1		0	0	0	1	0	1
67	female	trauma	2017-08-26 08:50:00	2017-08-26 10:55:37	02:05:37	1	0	0	0	9	95	0	37.1	126	108	A	1	1	0	0	0	1	0	3		1	0	0	1	0	2
96	female	gastroenterology	2017-08-26 09:48:00	2017-08-26 22:00:59	12:12:59	0	1	0	0	20	93	0	36.6	202	65	A	0	2	0	0	0	0	0	2		1	0	2	0	0	3
66	male	trauma	2017-08-26 11:05:00	2017-08-26 13:00:31	01:55:31	0	0	1	0	13	100	0	36.8	108	71	A	0	0	0	0	1	0	0	1		0	0	0	0	0	0
91	male	neurology	2017-08-26 18:02:00	2017-08-26 20:47:57	02:45:57	0	1	0	0	16	100	0	36.7	161	63	A	0	0	0	0	0	0	0	0		0	0	0	0	0	0
75	male	others	2017-08-26 21:19:00	2017-08-26 23:55:29	02:36:29	0	1	0	0	31	95	0	38.1	127	73	A	3	1	0	1	0	0	0	5		3	0	0	0	0	3
82	female	neurology	2017-08-27 01:11:00	2017-08-27 03:30:29	02:19:29	1	0	0	0	23	99	1	36.7	126	94	A	2	0	2	0	0	1	0	5		2	0	0	0	0	2
74	male	gastroenterology	2017-08-27 07:36:00	2017-08-27 14:00:22	06:24:22	0	0	1	0	16	99	0	34.7	121	57	A	0	0	0	3	0	0	0	3		0	2	0	0	0	2
73	female	nephrology/urology	2017-08-27 08:03:00	2017-08-27 10:00:12	01:57:12	0	0	1	0	34	95	1	40.5	87	148	P	3	1	2	2	3	3	3	17		3	2	1	3	2	11
86	male	neurology	2017-08-27 14:22:00	2017-08-27 16:46:13	02:24:13	0	1	0	0	18	96	0	37.2	139	82	P	0	0	0	0	0	0	3	3		0	0	0	0	2	2
82	male	pulmonology	2017-08-27 16:51:00	2017-08-27 21:15:41	04:24:41	0	0	1	0	35	91	1	38.4	117	161	A	3	3	2	1	0	3	0	12		3	0	0	3	0	6
72	female	trauma	2017-08-27 17:07:00	2017-08-27 20:20:33	03:13:33	0	1	0	0	23	100	0	36.1	150	75	A	2	0	0	0	0	0	0	2		2	0	0	0	0	2
74	female	gastroenterology	2017-08-28 01:52:00	2017-08-28 13:25:07	11:33:07	0	1	0	0	26	97	1	36.5	122	89	A	3	0	2	0	0	0	0	5		2	0	0	0	0	2
80	male	otolaryngology	2017-08-28 07:49:00	2017-08-28 09:50:11	02:01:11	1	0	0	0	20	99	0	36.6	146	65	A	0	0	0	0	0	0	0	0		1	0	0	0	0	1
79	male	trauma	2017-08-28 10:40:00	2017-08-28 18:45:00	08:05:00	0	1	0	0	21	99	0	35.5	125	81	A	2	0	0	1	0	0	0	3		2	0	0	0	0	2
83	male	cardiology	2017-08-28 13:31:00	2017-08-28 16:57:17	03:26:17	0	1	0	0	16	95	0	35.9	145	70	A	0	1	0	1	0	0	0	2		0	0	0	0	0	0
86	female	pulmonology	2017-08-28 15:23:00	2017-08-28 17:13:46	01:50:46	0	1	0	0	26	98	1	38	185	101	A	3	0	2	0	0	1	0	6		2	0	0	1	0	3
76	male	nephrology/urology	2017-08-28 17:34:00	2017-08-28 19:27:07	01:53:07	0	1	0	0	23	100	1	39.4	114	124	V	2	0	2	2	0	2	3	11		2	2	0	2	1	7
82	female	pulmonology	2017-08-29 03:12:00	2017-08-29 04:19:22	01:07:22	1	0	0	0	23	97	0	36.6	133	110	A	2	0	0	0	0	1	0	3		2	0	0	1	0	3
70	female	nephrology/urology	2017-08-29 10:11:00	2017-08-29 13:20:58	03:09:58	0	1	0	0	23	94	0	37.4	122	97	A	2	1	0	0	0	1	0	4		2	0	0	0	0	2
84	male	gastroenterology	2017-08-29 10:33:00	2017-08-29 10:53:23	00:20:23	0	1	0	1	17	96	0	36.7	104	77	V	0	0	0	0	1	0	3	4		0	0	0	0	1	1
90	male	neurology	2017-08-29 16:08:00	2017-08-29 17:26:34	01:18:34	0	0	1	1	13	100	1	36.3	167	80	A	0	0	2	0	0	0	0	2		0	0	0	0	0	0
76	male	neurology	2017-08-29 18:32:00	2017-08-29 20:30:58	01:58:58	0	0	1	1	22	95	0	36	169	98	V	2	1	0	1	0	1	3	8		2	0	0	0	1	3
82	male	neurology	2017-08-29 21:34:00	2017-08-29 23:10:14	01:36:14	0	1	0	0	18	98	0	38.3	199	89	A	0	0	0	1	0	0	0	1		0	0	0	0	0	0
75	male	trauma	2017-08-29 23:09:00	2017-08-30 02:40:06	03:31:06	0	0	1	0	19	100	1	36.4	141	85	A	0	0	2	0	0	0	0	2		1	0	0	0	0	1
74	female	cardiology	2017-08-30 01:42:00	2017-08-30 02:44:11	01:02:11	1	0	0	0	15	95	0	36.7	133	82	A	0	1	0	0	0	0	0	1		0	0	0	0	0	0
80	female	nephrology/urology	2017-08-30 05:07:00	2017-08-30 07:17:10	02:10:10	0	1	0	0	18	95	1	37.9	131	94	A	0	1	2	0	0	1	0	4		0	0	0	0	0	0
73	female	cardiology	2017-08-30 09:32:00	2017-08-30 13:07:24	03:35:24	0	1	0	0	25	97	1	36.7	123	105	A	3	0	2	0	0	1	0	6		2	0	0	1	0	3
73	male	cardiology	2017-08-30 12:45:00	2017-08-30 13:35:51	00:50:51	0	0	1	0	18	92	1	35.5	145	105	A	0	2	2	1	0	1	0	6		0	0	0	1	0	1
84	female	neurology	2017-08-30 15:18:00	2017-08-31 00:38:02	09:20:02	0	0	1	0	22	98	1	36.8	145	98	V	2	0	2	0	0	1	3	8		2	0	0	0	1	3
75	male	neurology	2017-08-30 20:33:00	2017-08-30 23:30:22	02:57:22	0	1	0	0	29	97	0	37.3	182	96	A	3	0	0	0	0	1	0	4		2	0	0	0	0	2
93	female	cardiology	2017-08-31 12:17:00	2017-08-31 14:31:01	02:14:01	1	0	0	0	23	92	1	36	182	119	A	2	2	2	1	0	2	0	9		2	0	0	2	0	4
71	male	gastroenterology	2017-08-31 14:35:00	2017-08-31 17:05:35	02:30:35	0	0	1	0	18	98	0	36.3	97	103	A	0	0	0	0	2	1	0	3		0	0	1	1	0	2
68	female	gynecology	2017-09-01 10:32:00	2017-09-01 17:25:03	06:53:03	0	1	0	0	17	99	0	37.3	156	123	A	0	0	0	0	0	2	0	2		0	0	0	2	0	2
74	male	trauma	2017-09-01 13:11:00	2017-09-01 14:30:54	01:19:54	1	0	0	0	24	97	0	37	165	82	A	2	0	0	0	0	0	0	2		2	0	0	0	0	2
79	male	cardiology	2017-09-01 15:33:00	2017-09-01 16:45:15	01:12:15	1	0	0	0	15	96	0	36	131	74	A	0	0	0	1	0	0	0	1		0	0	0	0	0	0
79	male	cardiology	2017-09-01 15:43:00	2017-09-01 16:20:44	00:37:44	0	1	0	0	17	100	1	36.9	177	31	A	0	0	2	0	0	3	0	5		0	0	0	2	0	2
90	male	pulmonology	2017-09-01 19:22:00	2017-09-01 20:32:36	01:10:36	0	0	1	0	35	80	1	40	172	160	A	3	3	2	2	0	3	0	13		3	2	0	3	0	8
81	male	pulmonology	2017-09-02 10:24:00	2017-09-02 14:44:50	04:20:50	0	1	0	0	25	97	1	38.8	127	81	A	3	0	2	1	0	0	0	6		2	2	0	0	0	4
89	male	cardiology	2017-09-02 13:26:00	2017-09-02 15:34:40	02:08:40	0	1	0	0	16	99	1	36.1	148	78	A	0	0	2	0	0	0	0	2		0	0	0	0	0	0
77	female	nephrology/urology	2017-09-02 23:38:00	2017-09-03 02:00:53	02:22:53	0	1	0	0	27	90	1	36.5	147	70	A	3	3	2	0	0	0	0	8		2	0	0	0	0	2
86	male	trauma	2017-09-03 16:37:00	2017-09-03 18:10:14	01:33:14	1	0	0	0	14	100	0	36.2	149	67	A	0	0	0	0	0	0	0	0		0	0	0	0	0	0
85	female	nephrology/urology	2017-09-03 20:08:00	2017-09-03 22:01:15	01:53:15	0	1	0	0	17	100	1	36.4	120	89	V	0	0	2	0	0	0	3	5		0	0	0	0	1	1
69	male	cardiology	2017-09-03 21:12:00	2017-09-03 22:16:41	01:04:41	1	0	0	0	20	94	0	37.3	193	96	A	0	1	0	0	0	1	0	2		1	0	0	0	0	1
74	male	hematology	2017-09-04 01:52:00	2017-09-04 14:00:45	12:08:45	0	1	0	0	20	97	0	36	128	85	A	0	0	0	1	0	0	0	1		1	0	0	0	0	1
68	male	gastroenterology	2017-09-04 02:17:00	2017-09-04 03:02:03	00:45:03	1	0	0	0	16	99	0	36	118	84	A	0	0	0	1	0	0	0	1		0	0	0	0	0	0
74	female	gastroenterology	2017-09-04 08:49:00	2017-09-04 08:49:11	00:00:11	0	1	0	0	18	96	0	37.1	147	86	A	0	0	0	0	0	0	0	0		0	0	0	0	0	0
81	male	cardiology	2017-09-04 16:25:00	2017-09-04 16:51:33	00:26:33	0	0	1	0	26	80	1	36.1	107	93	U	3	3	2	0	1	1	3	13		2	0	0	0	3	5
78	male	gastroenterology	2017-09-04 20:14:00	2017-09-04 20:14:59	00:00:59	0	1	0	0	16	94	1	38.4	144	120	A	0	1	2	1	0	2	0	6		0	0	0	2	0	2
75	female	cardiology	2017-09-04 22:04:00	2017-09-04 23:07:02	01:03:02	1	0	0	0	18	100	1	36.9	192	89	A	0	0	2	0	0	0	0	2		0	0	0	0	0	0
81	male	trauma	2017-09-04 23:10:00	2017-09-05 01:00:07	01:50:07	0	1	0	0	14	97	0	35.2	191	89	A	0	0	0	1	0	0	0	1		0	0	0	0	0	0
66	male	cardiology	2017-09-05 02:28:00	2017-09-05 04:10:22	01:42:22	1	0	0	0	20	99	1	35.9	121	108	A	0	0	2	1	0	1	0	4		1	0	0	1	0	2
70	female	cardiology	2017-09-05 03:25:00	2017-09-05 08:30:01	05:05:01	1	0	0	0	13	98	1	36.7	123	64	A	0	0	2	0	0	0	0	2		0	0	0	0	0	0
73	male	gastroenterology	2017-09-05 14:24:00	2017-09-05 19:10:31	04:46:31	0	1	0	0	26	95	0	36.2	151	82	A	3	1	0	0	0	0	0	4		2	0	0	0	0	2
85	male	cardiology	2017-09-05 19:23:00	2017-09-05 20:41:49	01:18:49	1	0	0	0	24	99	1	37.2	191	63	A	2	0	2	0	0	0	0	4		2	0	0	0	0	2
69	male	cardiology	2017-09-06 01:08:00	2017-09-06 01:49:37	00:41:37	0	0	1	0	12	100	0	35	127	49	A	0	0	0	3	0	1	0	4		0	2	0	1	0	3
87	male	endocrinology	2017-09-06 05:26:00	2017-09-06 09:19:31	03:53:31	0	0	1	0	18	97	1	36.7	91	111	P	0	0	2	0	2	2	3	9		0	0	1	2	2	5
76	female	trauma	2017-09-06 19:39:00	2017-09-06 22:00:30	02:21:30	0	0	1	0	19	99	1	36.7	125	71	A	0	0	2	0	0	0	0	2		1	0	0	0	0	1
70	male	neurology	2017-09-06 21:13:00	2017-09-07 00:40:38	03:27:38	0	1	0	0	19	99	0	36.3	141	60	V	0	0	0	0	0	0	3	3		1	0	0	0	1	2
86	male	nephrology/urology	2017-09-07 11:02:00	2017-09-07 12:48:26	01:46:26	1	0	0	0	23	100	1	37	155	78	A	2	0	2	0	0	0	0	4		2	0	0	0	0	2
85	female	trauma	2017-09-07 12:19:00	2017-09-07 16:22:21	04:03:21	0	1	0	0	18	98	0	37.7	148	96	A	0	0	0	0	0	1	0	1		0	0	0	0	0	0
87	female	pulmonology	2017-09-07 13:33:00	2017-09-07 16:36:57	03:03:57	1	0	0	0	16	99	0	36.4	125	58	A	0	0	0	0	0	0	0	0		0	0	0	0	0	0
72	male	nephrology/urology	2017-09-07 16:11:00	2017-09-07 18:13:59	02:02:59	0	0	1	0	20	99	1	36.4	99	101	A	0	0	2	0	2	1	0	5		1	0	1	1	0	3
76	male	trauma	2017-09-08 07:05:00	2017-09-08 08:33:46	01:28:46	1	0	0	0	19	97	0	35.4	153	73	A	0	0	0	1	0	0	0	1		1	0	0	0	0	1
71	female	others	2017-09-08 08:19:00	2017-09-08 12:30:29	04:11:29	1	0	0	0	12	97	0	34.6	217	66	A	0	0	0	3	0	0	0	3		0	2	2	0	0	4
86	male	cardiology	2017-09-08 13:29:00	2017-09-08 17:30:59	04:01:59	0	1	0	0	22	99	0	36.8	154	101	A	2	0	0	0	0	1	0	3		2	0	0	1	0	3
86	female	pulmonology	2017-09-08 17:30:00	2017-09-08 19:36:22	02:06:22	0	0	1	0	21	90	1	36.6	101	156	U	2	3	2	0	1	3	3	14		2	0	0	3	3	8
77	male	cardiology	2017-09-09 02:20:00	2017-09-09 02:55:59	00:35:59	0	0	1	0	20	100	1	36.4	86	85	A	0	0	2	0	3	0	0	5		1	0	1	0	0	2
75	male	cardiology	2017-09-09 03:42:00	2017-09-09 04:28:35	00:46:35	0	0	1	0	32	97	1	35.7	126	135	A	3	0	2	1	0	3	0	9		3	0	0	3	0	6
89	female	nephrology/urology	2017-09-09 11:13:00	2017-09-09 15:00:26	03:47:26	0	1	0	0	21	98	0	39.3	120	140	A	2	0	0	2	0	3	0	7		2	2	0	3	0	7
69	female	trauma	2017-09-09 11:52:00	2017-09-09 16:00:06	04:08:06	0	1	0	0	24	99	0	36.5	134	81	A	2	0	0	0	0	0	0	2		2	0	0	0	0	2
91	male	trauma	2017-09-09 12:45:00	2017-09-09 14:50:33	02:05:33	0	1	0	1	14	91	0	36.3	142	60	A	0	3	0	0	0	0	0	3		0	0	0	0	0	0
90	male	neurology	2017-09-10 07:01:00	2017-09-10 10:30:07	03:29:07	0	1	0	0	18	95	0	36.9	178	62	A	0	1	0	0	0	0	0	1		0	0	0	0	0	0
81	female	cardiology	2017-09-10 07:10:00	2017-09-10 09:55:02	02:45:02	1	0	0	0	16	95	1	35.6	143	45	A	0	1	2	1	0	1	0	5		0	0	0	1	0	1
78	female	neurology	2017-09-10 11:17:00	2017-09-10 14:45:31	03:28:31	0	1	0	1	24	78	1	36.4	266	98	P	2	3	2	0	3	1	3	14		2	0	2	0	2	6
76	male	nephrology/urology	2017-09-11 05:00:00	2017-09-11 06:55:57	01:55:57	1	0	0	0	24	97	0	37	92	87	A	2	0	0	0	2	0	0	4		2	0	1	0	0	3
87	male	gastroenterology	2017-09-11 09:34:00	2017-09-11 13:00:45	03:26:45	1	0	0	0	23	99	0	37.2	126	69	A	2	0	0	0	0	0	0	2		2	0	0	0	0	2
85	female	trauma	2017-09-11 14:05:00	2017-09-11 18:25:03	04:20:03	0	1	0	0	18	97	0	36.4	119	92	A	0	0	0	0	0	1	0	1		0	0	0	0	0	0
91	female	hematology	2017-09-11 18:23:00	2017-09-11 20:35:31	02:12:31	1	0	0	0	14	90	1	37	127	70	A	0	3	2	0	0	0	0	5		0	0	0	0	0	0
77	male	trauma	2017-09-11 21:04:00	2017-09-11 21:52:25	00:48:25	0	0	1	0	32	100	0	36.5	113	115	A	3	0	0	0	0	2	0	5		3	0	0	2	0	5
71	male	nephrology/urology	2017-09-11 23:12:00	2017-09-12 01:23:24	02:11:24	0	1	0	0	23	95	0	38.7	97	84	A	2	1	0	1	2	0	0	6		2	2	1	0	0	5
71	male	neurology	2017-09-12 10:35:00	2017-09-12 16:09:02	05:34:02	0	1	0	0	15	95	0	36.8	155	115	A	0	1	0	0	0	2	0	3		0	0	0	2	0	2
75	female	otolaryngology	2017-09-12 12:13:00	2017-09-12 14:30:55	02:17:55	1	0	0	0	24	96	0	36.8	149	54	A	2	0	0	0	0	0	0	2		2	0	0	0	0	2
91	male	cardiology	2017-09-12 12:16:00	2017-09-12 14:15:25	01:59:25	0	0	1	0	14	98	1	36.6	134	92	A	0	0	2	0	0	1	0	3		0	0	0	0	0	0
77	female	trauma	2017-09-12 19:49:00	2017-09-12 20:55:42	01:06:42	1	0	0	0	15	96	0	36.8	156	90	A	0	0	0	0	0	0	0	0		0	0	0	0	0	0
66	female	others	2017-09-13 13:37:00	2017-09-13 18:40:00	05:03:00	0	1	0	0	12	100	0	38.1	153	136	A	0	0	0	1	0	3	0	4		0	0	0	3	0	3
67	male	gastroenterology	2017-09-13 23:30:00	2017-09-14 02:00:55	02:30:55	0	0	1	0	20	94	1	36.3	75	55	A	0	1	2	0	3	0	0	6		1	0	2	0	0	3
74	female	pulmonology	2017-09-13 23:45:00	2017-09-14 01:15:47	01:30:47	1	0	0	0	17	97	0	36.9	152	96	A	0	0	0	0	0	1	0	1		0	0	0	0	0	0
81	female	cardiology	2017-09-14 08:57:00	2017-09-14 10:45:40	01:48:40	0	1	0	0	16	89	1	36.4	138	30	V	0	3	2	0	0	3	3	11		0	0	0	2	1	3
79	male	trauma	2017-09-14 10:30:00	2017-09-14 13:00:59	02:30:59	1	0	0	0	15	94	0	37	128	97	A	0	1	0	0	0	1	0	2		0	0	0	0	0	0
82	female	cardiology	2017-09-14 15:56:00	2017-09-14 18:10:26	02:14:26	1	0	0	0	21	99	1	37.3	150	58	A	2	0	2	0	0	0	0	4		2	0	0	0	0	2
82	female	dermatology	2017-09-15 13:20:00	2017-09-15 18:30:09	05:10:09	0	1	0	0	21	95	0	37.5	162	94	A	2	1	0	0	0	1	0	4		2	0	0	0	0	2
94	female	dermatology	2017-09-15 15:05:00	2017-09-15 19:00:10	03:55:10	0	0	1	0	20	99	0	38.5	119	116	A	0	0	0	1	0	2	0	3		1	2	0	2	0	5
81	male	hematology	2017-09-15 16:59:00	2017-09-15 17:45:04	00:46:04	0	0	1	0	25	98	1	35.8	157	153	A	3	0	2	1	0	3	0	9		2	0	0	3	0	5
79	male	cardiology	2017-09-16 07:40:00	2017-09-16 10:18:44	02:38:44	0	0	1	0	19	96	0	36.2	171	67	A	0	0	0	0	0	0	0	0		1	0	0	0	0	1
76	female	neurology	2017-09-16 08:45:00	2017-09-16 10:41:10	01:56:10	0	0	1	0	17	97	0	35.9	184	66	A	0	0	0	1	0	0	0	1		0	0	0	0	0	0
77	male	trauma	2017-09-16 11:48:00	2017-09-16 13:30:32	01:42:32	1	0	0	0	13	98	0	36.5	156	93	A	0	0	0	0	0	1	0	1		0	0	0	0	0	0
83	male	gastroenterology	2017-09-16 17:15:00	2017-09-16 21:30:57	04:15:57	0	1	0	0	14	100	0	37.2	144	80	A	0	0	0	0	0	0	0	0		0	0	0	0	0	0
83	female	trauma	2017-09-16 20:31:00	2017-09-16 22:31:46	02:00:46	0	1	0	0	22	96	0	37.3	109	81	A	2	0	0	0	1	0	0	3		2	0	0	0	0	2
89	female	others	2017-09-16 22:16:00	2017-09-17 01:45:36	03:29:36	0	1	0	0	16	97	1	36.7	128	90	A	0	0	2	0	0	0	0	2		0	0	0	0	0	0
84	male	pulmonology	2017-09-17 00:26:00	2017-09-17 01:45:32	01:19:32	1	0	0	0	21	97	1	35.9	181	71	A	2	0	2	1	0	0	0	5		2	0	0	0	0	2
81	male	neurology	2017-09-17 06:35:00	2017-09-17 10:00:47	03:25:47	0	1	0	0	13	99	0	36.6	167	70	A	0	0	0	0	0	0	0	0		0	0	0	0	0	0
70	female	gastroenterology	2017-09-17 12:22:00	2017-09-17 13:43:18	01:21:18	0	1	0	1	26	100	1	36.4	96	117	V	3	0	2	0	2	2	3	12		2	0	1	2	1	6
88	male	neurology	2017-09-17 19:47:00	2017-09-17 23:59:58	04:12:58	0	0	1	0	23	100	1	37.1	199	99	A	2	0	2	0	0	1	0	5		2	0	0	0	0	2
82	female	nephrology/urology	2017-09-18 02:22:00	2017-09-18 05:00:14	02:38:14	0	1	0	1	20	98	1	35.8	138	114	V	0	0	2	1	0	2	3	8		1	0	0	2	1	4
73	female	trauma	2017-09-18 05:04:00	2017-09-18 06:10:39	01:06:39	1	0	0	0	19	98	0	36.3	140	55	A	0	0	0	0	0	0	0	0		1	0	0	0	0	1
65	male	others	2017-09-18 20:23:00	2017-09-18 23:54:29	03:31:29	0	0	1	0	41	89	1	36.2	187	132	V	3	3	2	0	0	3	3	14		3	0	0	3	1	7
66	male	neurology	2017-09-18 22:56:00	2017-09-18 23:36:49	00:40:49	0	0	1	0	18	100	1	35.8	156	73	V	0	0	2	1	0	0	3	6		0	0	0	0	1	1
76	male	cardiology	2017-09-19 12:05:00	2017-09-19 15:30:57	03:25:57	0	1	0	0	23	94	0	35.8	111	136	A	2	1	0	1	0	3	0	7		2	0	0	3	0	5
75	female	nephrology/urology	2017-09-19 14:14:00	2017-09-19 17:17:03	03:03:03	0	1	0	0	21	97	0	38	90	69	A	2	0	0	0	3	0	0	5		2	0	1	0	0	3
75	male	gastroenterology	2017-09-19 14:57:00	2017-09-19 17:00:28	02:03:28	0	1	0	0	20	98	0	36.7	114	100	A	0	0	0	0	0	1	0	1		1	0	0	0	0	1
82	male	otolaryngology	2017-09-19 19:21:00	2017-09-19 22:13:02	02:52:02	1	0	0	0	19	98	0	35.4	148	129	A	0	0	0	1	0	2	0	3		1	0	0	2	0	3
68	female	gastroenterology	2017-09-20 09:31:00	2017-09-20 17:30:18	07:59:18	0	0	1	0	23	100	1	40.5	94	115	A	2	0	2	2	2	2	0	10		2	2	1	2	0	7
86	male	gastroenterology	2017-09-20 19:12:00	2017-09-20 21:45:36	02:33:36	0	1	0	0	18	96	0	36.8	178	96	A	0	0	0	0	0	1	0	1		0	0	0	0	0	0
81	female	cardiology	2017-09-21 15:06:00	2017-09-21 17:00:03	01:54:03	1	0	0	0	18	98	0	37.1	155	74	A	0	0	0	0	0	0	0	0		0	0	0	0	0	0
83	male	gastroenterology	2017-09-21 15:30:00	2017-09-21 19:00:34	03:30:34	0	1	0	0	16	93	0	36.3	116	65	A	0	2	0	0	0	0	0	2		0	0	0	0	0	0
79	male	neurology	2017-09-21 16:57:00	2017-09-21 21:00:16	04:03:16	0	0	1	0	16	100	1	36.2	166	73	A	0	0	2	0	0	0	0	2		0	0	0	0	0	0
76	female	gynecology	2017-09-22 02:01:00	2017-09-22 03:31:36	01:30:36	1	0	0	0	20	98	0	36.5	184	84	A	0	0	0	0	0	0	0	0		1	0	0	0	0	1
89	female	cardiology	2017-09-22 07:02:00	2017-09-22 15:50:26	08:48:26	1	0	0	0	24	98	1	37	99	147	A	2	0	2	0	2	3	0	9		2	0	1	3	0	6
77	male	gastroenterology	2017-09-22 12:57:00	2017-09-22 15:28:00	02:31:00	1	0	0	0	17	98	0	36.6	150	104	A	0	0	0	0	0	1	0	1		0	0	0	1	0	1
83	female	pulmonology	2017-09-24 18:42:00	2017-09-24 20:15:22	01:33:22	0	1	0	0	15	99	0	35.9	206	68	A	0	0	0	1	0	0	0	1		0	0	2	0	0	2
72	female	gastroenterology	2017-09-24 18:57:00	2017-09-24 20:00:57	01:03:57	0	1	0	0	31	93	0	38.8	134	91	A	3	2	0	1	0	1	0	7		3	2	0	0	0	5
70	female	trauma	2017-09-24 22:54:00	2017-09-24 23:49:11	00:55:11	1	0	0	0	24	96	0	36.7	128	87	A	2	0	0	0	0	0	0	2		2	0	0	0	0	2
88	male	neurology	2017-09-24 23:00:00	2017-09-24 23:55:44	00:55:44	0	0	1	0	36	97	1	38.7	158	120	V	3	0	2	1	0	2	3	11		3	2	0	2	1	8
76	female	gastroenterology	2017-09-25 04:10:00	2017-09-25 06:22:21	02:12:21	0	1	0	0	25	89	1	37	172	72	A	3	3	2	0	0	0	0	8		2	0	0	0	0	2
69	female	pulmonology	2017-09-25 11:50:00	2017-09-25 12:50:58	01:00:58	0	1	0	0	18	87	1	38.1	95	103	P	0	3	2	1	2	1	3	12		0	0	1	1	2	4
71	male	neurology	2017-09-25 17:27:00	2017-09-25 22:15:27	04:48:27	0	0	1	0	26	99	1	37.1	180	101	P	3	0	2	0	0	1	3	9		2	0	0	1	2	5
71	male	cardiology	2017-09-25 18:05:00	2017-09-25 19:00:43	00:55:43	0	0	1	0	25	99	1	36.9	110	145	A	3	0	2	0	1	3	0	9		2	0	0	3	0	5
87	female	cardiology	2017-09-25 21:06:00	2017-09-25 22:26:42	01:20:42	1	0	0	0	19	96	0	36.4	116	90	A	0	0	0	0	0	0	0	0		1	0	0	0	0	1
70	female	dermatology	2017-09-26 04:54:00	2017-09-26 08:32:30	03:38:30	0	1	0	0	18	95	0	39	137	88	A	0	1	0	1	0	0	0	2		0	2	0	0	0	2
83	female	hematology	2017-09-26 06:14:00	2017-09-26 15:00:47	08:46:47	0	1	0	0	22	99	0	36.9	158	84	A	2	0	0	0	0	0	0	2		2	0	0	0	0	2
86	male	gastroenterology	2017-09-26 06:43:00	2017-09-26 10:00:20	03:17:20	1	0	0	0	18	99	0	36.5	174	58	A	0	0	0	0	0	0	0	0		0	0	0	0	0	0
86	female	neurology	2017-09-26 07:36:00	2017-09-26 11:06:11	03:30:11	0	1	0	1	37	100	1	35.9	187	63	U	3	0	2	1	0	0	3	9		3	0	0	0	3	6
89	female	trauma	2017-09-26 10:05:00	2017-09-26 12:23:56	02:18:56	0	1	0	0	18	98	0	37.5	178	80	A	0	0	0	0	0	0	0	0		0	0	0	0	0	0
75	male	cardiology	2017-09-26 14:22:00	2017-09-26 16:00:22	01:38:22	0	0	1	0	20	100	1	35.3	136	74	A	0	0	2	1	0	0	0	3		1	0	0	0	0	1
83	female	cardiology	2017-09-27 04:15:00	2017-09-27 05:40:18	01:25:18	0	0	1	0	22	100	1	35.6	166	79	A	2	0	2	1	0	0	0	5		2	0	0	0	0	2
72	male	pulmonology	2017-09-27 13:44:00	2017-09-27 18:35:46	04:51:46	0	1	0	0	12	97	1	38.9	80	96	A	0	0	2	1	3	1	0	7		0	2	2	0	0	4
70	male	trauma	2017-09-27 13:56:00	2017-09-27 17:45:16	03:49:16	0	1	0	0	16	97	0	36.8	148	90	A	0	0	0	0	0	0	0	0		0	0	0	0	0	0
83	male	cardiology	2017-09-27 21:47:00	2017-09-27 23:00:42	01:13:42	1	0	0	0	25	94	0	36.8	133	135	A	3	1	0	0	0	3	0	7		2	0	0	3	0	5
72	male	pulmonology	2017-09-27 22:04:00	2017-09-28 00:21:51	02:17:51	0	1	0	0	26	98	1	39.5	100	130	V	3	0	2	2	2	2	3	14		2	2	1	3	1	9
76	male	cardiology	2017-09-28 09:52:00	2017-09-28 12:30:20	02:38:20	1	0	0	0	29	100	1	36.7	104	145	A	3	0	2	0	1	3	0	9		2	0	0	3	0	5
73	male	neurology	2017-09-28 11:28:00	2017-09-28 17:00:30	05:32:30	0	0	1	0	12	97	0	37.3	130	86	U	0	0	0	0	0	0	3	3		0	0	0	0	3	3
76	female	trauma	2017-09-28 13:59:00	2017-09-28 18:04:51	04:05:51	0	1	0	0	13	98	0	36.6	183	74	A	0	0	0	0	0	0	0	0		0	0	0	0	0	0
70	female	cardiology	2017-09-29 02:15:00	2017-09-29 03:03:36	00:48:36	0	0	1	0	26	100	1	35.3	113	47	A	3	0	2	1	0	1	0	7		2	0	0	1	0	3
83	female	neurology	2017-09-29 09:20:00	2017-09-29 10:49:23	01:29:23	1	0	0	0	16	99	0	35.8	121	72	A	0	0	0	1	0	0	0	1		0	0	0	0	0	0
77	male	pulmonology	2017-09-29 12:59:00	2017-09-29 15:27:50	02:28:50	0	1	0	0	17	96	0	36.8	157	53	A	0	0	0	0	0	0	0	0		0	0	0	0	0	0
81	male	otolaryngology	2017-09-29 13:26:00	2017-09-29 16:26:10	03:00:10	0	1	0	0	12	98	0	36.5	151	77	A	0	0	0	0	0	0	0	0		0	0	0	0	0	0
79	male	trauma	2017-09-29 14:38:00	2017-09-29 17:55:23	03:17:23	1	0	0	0	15	93	0	37	136	99	A	0	2	0	0	0	1	0	3		0	0	0	0	0	0
72	male	trauma	2017-09-29 17:00:00	2017-09-29 19:00:45	02:00:45	1	0	0	0	11	98	0	36.2	158	72	A	1	0	0	0	0	0	0	1		0	0	0	0	0	0
75	male	gastroenterology	2017-09-29 17:24:00	2017-09-29 21:30:20	04:06:20	0	1	0	0	14	98	0	36.6	160	81	A	0	0	0	0	0	0	0	0		0	0	0	0	0	0
68	female	neurology	2017-09-30 12:39:00	2017-09-30 17:00:53	04:21:53	1	0	0	0	26	95	1	37.3	152	95	A	3	1	2	0	0	1	0	7		2	0	0	0	0	2
70	male	gastroenterology	2017-09-30 14:39:00	2017-09-30 16:50:37	02:11:37	0	1	0	0	10	100	0	36.6	140	92	V	1	0	0	0	0	1	3	5		0	0	0	0	1	1
81	female	neurology	2017-09-30 14:39:00	2017-09-30 17:15:45	02:36:45	1	0	0	0	24	98	0	35	112	72	V	2	0	0	3	0	0	3	8		2	2	0	0	1	5
83	female	cardiology	2017-09-30 23:30:00	2017-10-01 00:30:46	01:00:46	0	0	1	0	23	100	1	35.7	174	76	A	2	0	2	1	0	0	0	5		2	0	0	0	0	2
80	male	cardiology	2017-10-01 11:34:00	2017-10-01 14:00:24	02:26:24	0	1	0	0	24	99	1	36	92	77	A	2	0	2	1	2	0	0	7		2	0	1	0	0	3
81	male	cardiology	2017-10-02 11:45:00	2017-10-02 12:22:25	00:37:25	0	1	0	0	13	98	0	36.1	171	82	A	0	0	0	0	0	0	0	0		0	0	0	0	0	0
68	male	neurology	2017-10-02 13:44:00	2017-10-02 16:35:37	02:51:37	0	1	0	0	22	98	0	36.7	211	53	A	2	0	0	0	0	0	0	2		2	0	2	0	0	4
76	male	gastroenterology	2017-10-02 17:09:00	2017-10-02 22:15:48	05:06:48	0	1	0	0	13	100	0	35.1	144	73	A	0	0	0	1	0	0	0	1		0	0	0	0	0	0
87	male	cardiology	2017-10-02 23:37:00	2017-10-03 01:00:55	01:23:55	1	0	0	0	22	100	1	36.6	183	92	A	2	0	2	0	0	1	0	5		2	0	0	0	0	2
98	female	neurology	2017-10-03 11:34:00	2017-10-03 17:30:14	05:56:14	0	1	0	0	18	98	1	36.2	140	78	V	0	0	2	0	0	0	3	5		0	0	0	0	1	1
73	female	trauma	2017-10-03 12:08:00	2017-10-03 13:07:51	00:59:51	0	1	0	0	14	96	0	36.5	133	75	V	0	0	0	0	0	0	3	3		0	0	0	0	1	1
90	female	gastroenterology	2017-10-03 17:28:00	2017-10-03 20:15:32	02:47:32	0	0	1	0	16	94	0	37.7	164	69	A	0	1	0	0	0	0	0	1		0	0	0	0	0	0
79	female	neurology	2017-10-03 17:35:00	2017-10-03 18:57:29	01:22:29	0	1	0	1	11	98	0	36.4	138	78	U	1	0	0	0	0	0	3	4		0	0	0	0	3	3
84	male	gastroenterology	2017-10-04 00:18:00	2017-10-04 01:40:25	01:22:25	0	1	0	0	22	100	1	35.8	133	65	A	2	0	2	1	0	0	0	5		2	0	0	0	0	2
78	female	cardiology	2017-10-04 09:24:00	2017-10-04 10:58:31	01:34:31	0	1	0	0	36	98	1	36.8	144	72	A	3	0	2	0	0	0	0	5		3	0	0	0	0	3
68	male	endocrinology	2017-10-04 13:10:00	2017-10-04 16:33:52	03:23:52	0	1	0	1	13	98	1	32	83	66	U	0	0	2	3	3	0	3	11		0	2	1	0	3	6
76	male	cardiology	2017-10-04 13:34:00	2017-10-04 14:30:08	00:56:08	0	0	1	0	14	99	1	36	140	67	A	0	0	2	1	0	0	0	3		0	0	0	0	0	0
92	male	neurology	2017-10-04 16:38:00	2017-10-04 17:56:27	01:18:27	1	0	0	0	21	97	0	36.4	161	71	P	2	0	0	0	0	0	3	5		2	0	0	0	2	4
67	male	gastroenterology	2017-10-05 08:21:00	2017-10-05 10:00:17	01:39:17	1	0	0	0	15	99	0	35.6	108	44	A	0	0	0	1	1	1	0	3		0	0	0	1	0	1
84	female	cardiology	2017-10-05 09:34:00	2017-10-05 14:15:35	04:41:35	0	1	0	0	20	94	0	36.4	184	48	A	0	1	0	0	0	1	0	2		1	0	0	1	0	2
86	female	pulmonology	2017-10-05 10:40:00	2017-10-05 14:30:27	03:50:27	0	1	0	1	26	98	1	37.5	128	98	V	3	0	2	0	0	1	3	9		2	0	0	0	1	3
88	male	gastroenterology	2017-10-05 15:25:00	2017-10-05 19:30:08	04:05:08	0	0	1	0	28	95	1	38.3	155	105	A	3	1	2	1	0	1	0	8		2	0	0	1	0	3
82	male	pulmonology	2017-10-05 20:22:00	2017-10-06 00:38:56	04:16:56	0	0	1	1	20	88	1	37.5	84	164	U	0	3	2	0	3	3	3	14		1	0	1	3	3	8
69	female	neurology	2017-10-06 09:59:00	2017-10-06 13:30:53	03:31:53	0	1	0	0	28	100	0	36.4	166	76	A	3	0	0	0	0	0	0	3		2	0	0	0	0	2
81	male	cardiology	2017-10-06 13:38:00	2017-10-06 15:48:26	02:10:26	0	0	1	0	17	98	1	37.1	153	81	A	0	0	2	0	0	0	0	2		0	0	0	0	0	0
66	male	neurology	2017-10-07 02:33:00	2017-10-07 04:00:43	01:27:43	0	1	0	1	14	98	0	37.2	124	72	V	0	0	0	0	0	0	3	3		0	0	0	0	1	1
74	female	trauma	2017-10-07 11:07:00	2017-10-07 13:02:37	01:55:37	1	0	0	0	25	96	0	35.8	190	75	A	3	0	0	1	0	0	0	4		2	0	0	0	0	2
77	male	cardiology	2017-10-07 13:58:00	2017-10-07 15:19:18	01:21:18	0	1	0	0	12	100	0	36.3	140	50	A	0	0	0	0	0	1	0	1		0	0	0	1	0	1
84	male	neurology	2017-10-07 15:50:00	2017-10-07 18:00:21	02:10:21	1	0	0	0	20	98	0	35.7	115	60	A	0	0	0	1	0	0	0	1		1	0	0	0	0	1
69	male	cardiology	2017-10-07 15:59:00	2017-10-07 18:25:20	02:26:20	0	0	1	0	18	100	1	36.6	146	69	A	0	0	2	0	0	0	0	2		0	0	0	0	0	0
68	male	cardiology	2017-10-07 19:43:00	2017-10-07 20:20:27	00:37:27	0	0	1	0	19	98	0	35	159	103	A	0	0	0	3	0	1	0	4		1	2	0	1	0	4
77	male	neurology	2017-10-08 11:43:00	2017-10-08 13:17:38	01:34:38	0	0	1	0	9	100	1	36.9	127	81	U	1	0	2	0	0	0	3	6		1	0	0	0	3	4
81	male	gastroenterology	2017-10-08 19:42:00	2017-10-08 22:00:41	02:18:41	0	0	1	0	7	100	1	35.5	101	90	A	3	0	2	1	1	0	0	7		2	0	0	0	0	2
94	female	neurology	2017-10-08 21:25:00	2017-10-09 00:00:21	02:35:21	0	1	0	0	22	100	1	37	132	85	U	2	0	2	0	0	0	3	7		2	0	0	0	3	5
80	male	cardiology	2017-10-09 05:39:00	2017-10-09 09:19:33	03:40:33	1	0	0	0	35	94	1	36.2	156	94	A	3	1	2	0	0	1	0	7		3	0	0	0	0	3
69	female	nephrology/urology	2017-10-09 08:33:00	2017-10-09 11:20:03	02:47:03	1	0	0	0	18	99	0	36.5	227	80	A	0	0	0	0	3	0	0	3		0	0	2	0	0	2
75	male	neurology	2017-10-09 08:51:00	2017-10-09 11:40:53	02:49:53	0	1	0	0	22	97	0	37.2	187	102	A	2	0	0	0	0	1	0	3		2	0	0	1	0	3
91	female	cardiology	2017-10-09 12:18:00	2017-10-09 15:00:06	02:42:06	0	1	0	1	30	97	1	37.5	164	103	V	3	0	2	0	0	1	3	9		3	0	0	1	1	5
81	male	trauma	2017-10-09 18:54:00	2017-10-09 21:26:10	02:32:10	0	0	1	0	25	87	1	38.7	146	110	A	3	3	2	1	0	1	0	10		2	2	0	1	0	5
70	male	neurology	2017-10-09 19:17:00	2017-10-09 21:20:34	02:03:34	0	0	1	0	20	97	1	36.7	102	105	U	0	0	2	0	1	1	3	7		1	0	0	1	3	5
74	male	cardiology	2017-10-09 23:38:00	2017-10-10 00:35:29	00:57:29	1	0	0	0	23	98	1	36.7	174	82	A	2	0	2	0	0	0	0	4		2	0	0	0	0	2
73	male	neurology	2017-10-10 13:54:00	2017-10-10 15:36:39	01:42:39	0	1	0	1	25	99	1	39.4	147	100	V	3	0	2	2	0	1	3	11		2	2	0	0	1	5
71	male	neurology	2017-10-10 15:30:00	2017-10-10 18:33:40	03:03:40	1	0	0	0	21	100	1	36.6	130	65	A	2	0	2	0	0	0	0	4		2	0	0	0	0	2
81	female	gastroenterology	2017-10-10 15:56:00	2017-10-10 17:30:14	01:34:14	0	1	0	0	12	100	0	37.5	152	87	A	0	0	0	0	0	0	0	0		0	0	0	0	0	0
81	female	pulmonology	2017-10-10 21:40:00	2017-10-10 23:08:54	01:28:54	1	0	0	0	18	97	1	36.8	169	84	A	0	0	2	0	0	0	0	2		0	0	0	0	0	0
85	female	cardiology	2017-10-10 22:09:00	2017-10-10 23:00:27	00:51:27	1	0	0	0	14	100	1	35.9	102	114	A	0	0	2	1	1	2	0	6		0	0	0	2	0	2
69	female	others	2017-10-10 22:28:00	2017-10-11 00:07:40	01:39:40	1	0	0	0	20	95	0	38.3	155	81	A	0	1	0	1	0	0	0	2		1	0	0	0	0	1
84	female	neurology	2017-10-11 06:00:00	2017-10-11 07:50:37	01:50:37	1	0	0	0	18	99	1	36.6	172	95	V	0	0	2	0	0	1	3	6		0	0	0	0	1	1
87	male	psychiatry	2017-10-11 06:38:00	2017-10-11 09:00:42	02:22:42	1	0	0	0	16	99	0	36.5	161	75	A	0	0	0	0	0	0	0	0		0	0	0	0	0	0
76	female	neurology	2017-10-11 13:43:00	2017-10-11 16:00:30	02:17:30	0	1	0	0	23	100	1	36.8	112	93	P	2	0	2	0	0	1	3	8		2	0	0	0	2	4
85	female	cardiology	2017-10-11 23:47:00	2017-10-12 01:29:54	01:42:54	1	0	0	0	17	96	0	37.2	130	69	A	0	0	0	0	0	0	0	0		0	0	0	0	0	0
94	male	cardiology	2017-10-12 02:53:00	2017-10-12 03:20:25	00:27:25	0	0	1	0	16	96	1	35.6	142	33	A	0	0	2	1	0	3	0	6		0	0	0	2	0	2
78	male	pulmonology	2017-10-12 05:43:00	2017-10-12 09:00:40	03:17:40	0	1	0	0	35	91	1	36.9	131	95	V	3	3	2	0	0	1	3	12		3	0	0	0	1	4
89	female	neurology	2017-10-12 08:08:00	2017-10-12 09:42:33	01:34:33	0	1	0	0	18	97	0	37.6	120	60	A	0	0	0	0	0	0	0	0		0	0	0	0	0	0
73	female	nephrology/urology	2017-10-12 09:51:00	2017-10-12 12:44:39	02:53:39	0	1	0	0	17	95	0	40	122	104	A	0	1	0	2	0	1	0	4		0	2	0	1	0	3
73	female	neurology	2017-10-12 10:34:00	2017-10-12 14:25:17	03:51:17	1	0	0	0	14	95	0	37	192	83	A	0	1	0	0	0	0	0	1		0	0	0	0	0	0
69	male	pulmonology	2017-10-12 14:12:00	2017-10-12 17:19:23	03:07:23	0	1	0	0	23	96	0	37.2	141	127	A	2	0	0	0	0	2	0	4		2	0	0	2	0	4
80	male	neurology	2017-10-12 16:34:00	2017-10-12 17:56:20	01:22:20	0	0	1	0	27	95	0	37.7	170	98	A	3	1	0	0	0	1	0	5		2	0	0	0	0	2
96	female	gastroenterology	2017-10-12 18:26:00	2017-10-12 21:04:34	02:38:34	0	1	0	0	20	95	0	36.6	170	119	A	0	1	0	0	0	2	0	3		1	0	0	2	0	3
81	male	cardiology	2017-10-12 19:01:00	2017-10-12 20:48:02	01:47:02	0	0	1	0	12	100	1	36.5	195	86	A	0	0	2	0	0	0	0	2		0	0	0	0	0	0
87	female	neurology	2017-10-12 21:09:00	2017-10-13 01:30:11	04:21:11	1	0	0	0	26	96	0	36.8	167	78	A	3	0	0	0	0	0	0	3		2	0	0	0	0	2
75	female	cardiology	2017-10-12 23:10:00	2017-10-13 02:30:15	03:20:15	1	0	0	0	15	100	0	35.3	153	75	A	0	0	0	1	0	0	0	1		0	0	0	0	0	0
76	male	neurology	2017-10-13 05:00:00	2017-10-13 10:30:31	05:30:31	0	1	0	0	11	97	0	36.1	179	77	A	1	0	0	0	0	0	0	1		0	0	0	0	0	0
79	male	pulmonology	2017-10-13 09:56:00	2017-10-13 12:11:39	02:15:39	1	0	0	0	30	99	1	36.2	147	73	A	3	0	2	0	0	0	0	5		3	0	0	0	0	3
69	male	cardiology	2017-10-13 23:16:00	2017-10-14 00:30:49	01:14:49	1	0	0	0	18	97	1	35.8	191	65	A	0	0	2	1	0	0	0	3		0	0	0	0	0	0
72	male	trauma	2017-10-14 05:04:00	2017-10-14 08:12:07	03:08:07	1	0	0	0	18	100	1	36	110	54	A	0	0	2	1	1	0	0	4		0	0	0	0	0	0
77	female	neurology	2017-10-14 08:37:00	2017-10-14 13:29:27	04:52:27	0	0	1	0	20	95	1	35.8	158	65	A	0	1	2	1	0	0	0	4		1	0	0	0	0	1
72	male	neurology	2017-10-14 11:48:00	2017-10-14 17:40:44	05:52:44	1	0	0	0	18	100	1	36	110	54	A	0	0	2	1	1	0	0	4		0	0	0	0	0	0
73	male	cardiology	2017-10-14 14:23:00	2017-10-14 16:00:00	01:37:00	0	0	1	0	20	100	0	36.6	138	78	A	0	0	0	0	0	0	0	0		1	0	0	0	0	1
84	female	cardiology	2017-10-15 06:14:00	2017-10-15 11:50:35	05:36:35	1	0	0	0	18	95	0	36.7	108	94	A	0	1	0	0	1	1	0	3		0	0	0	0	0	0
77	male	trauma	2017-10-15 10:35:00	2017-10-15 11:31:56	00:56:56	1	0	0	0	21	99	0	36.7	152	118	A	2	0	0	0	0	2	0	4		2	0	0	2	0	4
83	male	gastroenterology	2017-10-16 06:07:00	2017-10-16 09:02:06	02:55:06	0	1	0	1	16	99	0	36.9	119	105	A	0	0	0	0	0	1	0	1		0	0	0	1	0	1
86	male	cardiology	2017-10-16 09:23:00	2017-10-16 15:00:47	05:37:47	0	1	0	0	24	98	0	36.3	166	65	A	2	0	0	0	0	0	0	2		2	0	0	0	0	2
66	male	cardiology	2017-10-16 13:25:00	2017-10-16 15:30:44	02:05:44	0	0	1	0	15	99	1	36.9	161	66	A	0	0	2	0	0	0	0	2		0	0	0	0	0	0
83	male	pulmonology	2017-10-16 15:28:00	2017-10-16 16:32:50	01:04:50	0	0	1	0	27	82	1	36.6	162	95	A	3	3	2	0	0	1	0	9		2	0	0	0	0	2
80	male	neurology	2017-10-16 23:18:00	2017-10-17 02:00:11	02:42:11	0	1	0	1	31	94	1	36.6	181	73	A	3	1	2	0	0	0	0	6		3	0	0	0	0	3
84	male	trauma	2017-10-17 17:50:00	2017-10-17 19:12:57	01:22:57	0	1	0	0	17	98	0	36.5	110	73	A	0	0	0	0	1	0	0	1		0	0	0	0	0	0
85	female	gastroenterology	2017-10-17 18:04:00	2017-10-17 21:13:41	03:09:41	0	1	0	1	19	95	0	36.2	126	88	A	0	1	0	0	0	0	0	1		1	0	0	0	0	1
72	male	cardiology	2017-10-17 20:47:00	2017-10-17 21:30:10	00:43:10	0	0	1	0	25	97	1	34.7	145	62	A	3	0	2	3	0	0	0	8		2	2	0	0	0	4
70	female	neurology	2017-10-17 23:24:00	2017-10-18 00:55:12	01:31:12	0	0	1	0	18	96	0	36.3	135	68	P	0	0	0	0	0	0	3	3		0	0	0	0	2	2
71	female	neurology	2017-10-18 08:57:00	2017-10-18 16:30:02	07:33:02	0	0	1	0	16	95	1	36.3	181	85	V	0	1	2	0	0	0	3	6		0	0	0	0	1	1
83	female	trauma	2017-10-18 14:30:00	2017-10-18 19:34:38	05:04:38	1	0	0	0	20	95	0	35.6	158	84	A	0	1	0	1	0	0	0	2		1	0	0	0	0	1
74	male	cardiology	2017-10-19 08:42:00	2017-10-19 09:11:58	00:29:58	1	0	0	0	17	95	0	36.4	158	78	A	0	1	0	0	0	0	0	1		0	0	0	0	0	0
81	female	trauma	2017-10-19 11:45:00	2017-10-19 15:00:07	03:15:07	0	1	0	0	22	94	0	37.1	140	165	A	2	1	0	0	0	3	0	6		2	0	0	3	0	5
86	female	trauma	2017-10-19 13:52:00	2017-10-19 15:27:16	01:35:16	0	1	0	0	17	96	0	36.8	152	89	A	0	0	0	0	0	0	0	0		0	0	0	0	0	0
65	male	trauma	2017-10-19 14:27:00	2017-10-19 18:09:49	03:42:49	1	0	0	0	21	90	1	34.7	118	87	U	2	3	2	3	0	0	3	13		2	2	0	0	3	7
84	male	neurology	2017-10-19 17:06:00	2017-10-19 19:00:33	01:54:33	0	1	0	1	18	91	1	36.8	117	118	U	0	3	2	0	0	2	3	10		0	0	0	2	3	5
66	female	neurology	2017-10-19 20:56:00	2017-10-19 23:51:11	02:55:11	0	1	0	0	15	99	0	36.7	145	84	A	0	0	0	0	0	0	0	0		0	0	0	0	0	0
84	male	gastroenterology	2017-10-20 02:52:00	2017-10-20 06:00:22	03:08:22	0	0	1	1	31	96	1	36.1	53	111	V	3	0	2	0	3	2	3	13		3	0	3	2	1	9
77	male	neurology	2017-10-20 07:31:00	2017-10-20 10:04:58	02:33:58	0	1	0	0	16	99	0	36.6	167	93	A	0	0	0	0	0	1	0	1		0	0	0	0	0	0
74	male	cardiology	2017-10-20 08:16:00	2017-10-20 12:00:26	03:44:26	1	0	0	0	20	99	1	36.7	137	133	A	0	0	2	0	0	3	0	5		1	0	0	3	0	4
65	female	pulmonology	2017-10-20 11:52:00	2017-10-20 15:59:02	04:07:02	0	1	0	0	15	91	1	37.7	143	97	A	0	3	2	0	0	1	0	6		0	0	0	0	0	0
68	female	gastroenterology	2017-10-20 13:04:00	2017-10-20 18:00:17	04:56:17	0	1	0	0	25	99	0	37	154	100	A	3	0	0	0	0	1	0	4		2	0	0	0	0	2
86	male	cardiology	2017-10-20 15:31:00	2017-10-20 21:00:38	05:29:38	0	1	0	0	18	95	0	36	142	64	A	0	1	0	1	0	0	0	2		0	0	0	0	0	0
86	male	trauma	2017-10-20 17:13:00	2017-10-20 18:08:10	00:55:10	0	1	0	0	18	98	0	36.6	134	54	A	0	0	0	0	0	0	0	0		0	0	0	0	0	0
84	male	trauma	2017-10-21 01:40:00	2017-10-21 05:00:31	03:20:31	0	1	0	0	24	97	1	39.7	110	109	A	2	0	2	2	1	1	0	8		2	2	0	1	0	5
76	female	neurology	2017-10-21 13:59:00	2017-10-21 14:24:15	00:25:15	0	1	0	0	22	95	1	35.9	108	63	V	2	1	2	1	1	0	3	10		2	0	0	0	1	3
66	male	cardiology	2017-10-21 18:43:00	2017-10-21 21:00:52	02:17:52	0	0	1	0	28	90	1	36.4	178	112	A	3	3	2	0	0	2	0	10		2	0	0	2	0	4
80	male	neurology	2017-10-22 06:13:00	2017-10-22 09:00:30	02:47:30	0	1	0	0	18	93	0	35.5	183	93	A	0	2	0	1	0	1	0	4		0	0	0	0	0	0
73	male	pulmonology	2017-10-22 13:45:00	2017-10-22 16:30:08	02:45:08	0	1	0	0	24	99	0	37.4	152	98	A	2	0	0	0	0	1	0	3		2	0	0	0	0	2
76	male	cardiology	2017-10-23 00:24:00	2017-10-23 01:33:24	01:09:24	0	0	1	0	31	65	1	36.4	103	152	A	3	3	2	0	1	3	0	12		3	0	0	3	0	6
87	female	cardiology	2017-10-23 10:04:00	2017-10-23 10:53:46	00:49:46	0	1	0	0	28	96	0	36.9	140	79	A	3	0	0	0	0	0	0	3		2	0	0	0	0	2
75	male	cardiology	2017-10-23 11:00:00	2017-10-23 11:20:14	00:20:14	0	0	1	0	13	100	1	35	108	61	A	0	0	2	3	1	0	0	6		0	2	0	0	0	2
77	male	neurology	2017-10-23 13:17:00	2017-10-23 14:58:43	01:41:43	0	0	1	1	30	97	1	36.6	132	64	U	3	0	2	0	0	0	3	8		3	0	0	0	3	6
71	female	pulmonology	2017-10-23 14:24:00	2017-10-23 19:45:13	05:21:13	0	1	0	0	24	98	1	38.7	162	133	A	2	0	2	1	0	3	0	8		2	2	0	3	0	7
68	male	cardiology	2017-10-23 16:00:00	2017-10-23 16:45:44	00:45:44	0	0	1	0	25	99	1	38.5	162	89	A	3	0	2	1	0	0	0	6		2	2	0	0	0	4
69	male	trauma	2017-10-23 22:07:00	2017-10-23 23:30:43	01:23:43	0	1	0	0	19	100	1	36.4	184	64	A	0	0	2	0	0	0	0	2		1	0	0	0	0	1
86	male	trauma	2017-10-24 13:25:00	2017-10-24 17:00:10	03:35:10	0	1	0	0	16	97	0	36.4	137	69	A	0	0	0	0	0	0	0	0		0	0	0	0	0	0
74	male	trauma	2017-10-25 08:20:00	2017-10-25 09:50:36	01:30:36	0	0	1	0	17	98	1	36.2	188	112	V	0	0	2	0	0	2	3	7		0	0	0	2	1	3
80	female	neurology	2017-10-25 14:23:00	2017-10-25 17:08:35	02:45:35	1	0	0	0	16	94	0	36.6	160	96	A	0	1	0	0	0	1	0	2		0	0	0	0	0	0
78	female	cardiology	2017-10-26 03:53:00	2017-10-26 06:00:25	02:07:25	1	0	0	0	26	99	0	36.6	185	93	A	3	0	0	0	0	1	0	4		2	0	0	0	0	2
76	male	cardiology	2017-10-26 08:06:00	2017-10-26 09:22:44	01:16:44	0	0	1	0	12	96	1	35.1	200	76	A	0	0	2	1	0	0	0	3		0	0	2	0	0	2
77	female	neurology	2017-10-26 08:09:00	2017-10-26 10:18:04	02:09:04	1	0	0	0	18	97	0	37.9	109	83	A	0	0	0	0	1	0	0	1		0	0	0	0	0	0
77	male	neurology	2017-10-26 14:29:00	2017-10-26 16:54:49	02:25:49	0	1	0	0	14	99	0	36.5	169	88	A	0	0	0	0	0	0	0	0		0	0	0	0	0	0
72	male	cardiology	2017-10-26 16:25:00	2017-10-26 16:42:25	00:17:25	0	0	1	0	22	99	1	36.2	133	57	A	2	0	2	0	0	0	0	4		2	0	0	0	0	2
88	male	trauma	2017-10-26 17:37:00	2017-10-26 21:20:21	03:43:21	1	0	0	0	17	96	0	36	133	94	A	0	0	0	1	0	1	0	2		0	0	0	0	0	0
79	male	cardiology	2017-10-26 18:09:00	2017-10-26 20:10:02	02:01:02	0	1	0	0	11	97	1	36.2	172	56	A	1	0	2	0	0	0	0	3		0	0	0	0	0	0
81	female	neurology	2017-10-26 19:30:00	2017-10-26 21:30:00	02:00:00	0	1	0	1	19	100	1	35.8	223	69	U	0	0	2	1	3	0	3	9		1	0	2	0	3	6
68	male	cardiology	2017-10-27 07:19:00	2017-10-27 07:45:09	00:26:09	0	0	1	0	17	100	1	35.8	107	32	A	0	0	2	1	1	3	0	7		0	0	0	2	0	2
81	female	cardiology	2017-10-27 11:26:00	2017-10-27 11:56:52	00:30:52	0	0	1	0	14	100	0	36.4	113	68	A	0	0	0	0	0	0	0	0		0	0	0	0	0	0
81	male	neurology	2017-10-28 16:23:00	2017-10-28 18:00:49	01:37:49	0	0	1	0	22	95	0	36.2	190	129	A	2	1	0	0	0	2	0	5		2	0	0	2	0	4
65	female	otolaryngology	2017-10-28 16:45:00	2017-10-28 18:00:49	01:15:49	0	1	0	0	25	98	0	37.4	124	104	A	3	0	0	0	0	1	0	4		2	0	0	1	0	3
78	male	pulmonology	2017-10-28 23:36:00	2017-10-29 00:30:15	00:54:15	0	1	0	0	28	98	0	38.9	152	109	A	3	0	0	1	0	1	0	5		2	2	0	1	0	5
77	female	gastroenterology	2017-10-29 04:36:00	2017-10-29 07:00:40	02:24:40	0	1	0	0	18	96	0	36.8	109	66	A	0	0	0	0	1	0	0	1		0	0	0	0	0	0
88	female	cardiology	2017-10-29 09:47:00	2017-10-29 11:00:33	01:13:33	0	0	1	0	30	99	1	36.2	119	100	A	3	0	2	0	0	1	0	6		3	0	0	0	0	3
85	male	neurology	2017-10-29 21:57:00	2017-10-30 01:00:50	03:03:50	0	0	1	0	11	96	0	35.6	168	83	V	1	0	0	1	0	0	3	5		0	0	0	0	1	1
86	male	trauma	2017-10-30 10:29:00	2017-10-30 15:30:07	05:01:07	0	1	0	0	23	95	0	36.1	140	75	A	2	1	0	0	0	0	0	3		2	0	0	0	0	2
86	male	trauma	2017-10-30 11:38:00	2017-10-30 15:28:42	03:50:42	0	1	0	0	30	100	0	35.8	105	92	A	3	0	0	1	1	1	0	6		3	0	0	0	0	3
68	male	cardiology	2017-10-30 11:47:00	2017-10-30 13:15:33	01:28:33	1	0	0	0	15	99	0	36.4	135	146	A	0	0	0	0	0	3	0	3		0	0	0	3	0	3
88	female	neurology	2017-10-30 13:10:00	2017-10-30 15:00:44	01:50:44	0	1	0	0	24	100	1	36.6	95	102	P	2	0	2	0	2	1	3	10		2	0	1	1	2	6
78	female	cardiology	2017-10-31 17:16:00	2017-10-31 18:43:50	01:27:50	0	0	1	0	17	100	1	37.1	169	95	A	0	0	2	0	0	1	0	3		0	0	0	0	0	0
75	female	gastroenterology	2017-11-01 09:27:00	2017-11-01 15:20:30	05:53:30	1	0	0	0	20	98	0	37.2	127	75	A	0	0	0	0	0	0	0	0		1	0	0	0	0	1
85	female	pulmonology	2017-11-01 14:36:00	2017-11-01 16:10:41	01:34:41	0	1	0	0	21	100	0	37.6	165	96	V	2	0	0	0	0	1	3	6		2	0	0	0	1	3
74	male	cardiology	2017-11-01 17:10:00	2017-11-01 19:00:33	01:50:33	1	0	0	0	30	97	0	36.8	213	91	A	3	0	0	0	0	1	0	4		3	0	2	0	0	5
82	male	gastroenterology	2017-11-01 20:58:00	2017-11-01 23:00:08	02:02:08	0	1	0	0	22	95	0	36.4	178	80	A	2	1	0	0	0	0	0	3		2	0	0	0	0	2
89	male	neurology	2017-11-02 07:38:00	2017-11-02 10:03:34	02:25:34	0	1	0	1	16	100	1	36.5	151	70	U	0	0	2	0	0	0	3	5		0	0	0	0	3	3
75	male	pulmonology	2017-11-02 09:18:00	2017-11-02 15:30:23	06:12:23	0	1	0	0	37	97	1	36.7	125	152	A	3	0	2	0	0	3	0	8		3	0	0	3	0	6
81	male	pulmonology	2017-11-02 11:34:00	2017-11-02 16:00:47	04:26:47	0	1	0	0	23	90	1	37.4	84	76	A	2	3	2	0	3	0	0	10		2	0	1	0	0	3
74	female	hematology	2017-11-02 12:13:00	2017-11-02 17:00:47	04:47:47	0	1	0	0	24	97	0	37.2	124	87	A	2	0	0	0	0	0	0	2		2	0	0	0	0	2
84	male	trauma	2017-11-02 12:15:00	2017-11-02 15:30:29	03:15:29	0	0	1	0	20	99	1	36.2	100	61	V	0	0	2	0	2	0	3	7		1	0	1	0	1	3
82	male	nephrology/urology	2017-11-02 16:25:00	2017-11-02 17:36:43	01:11:43	1	0	0	0	19	98	0	36.8	150	58	A	0	0	0	0	0	0	0	0		1	0	0	0	0	1
84	male	cardiology	2017-11-02 18:59:00	2017-11-02 19:38:14	00:39:14	0	0	1	0	14	100	1	36.4	186	49	A	0	0	2	0	0	1	0	3		0	0	0	1	0	1
78	female	psychiatry	2017-11-02 21:46:00	2017-11-03 00:45:52	02:59:52	1	0	0	0	20	99	0	36.6	138	94	A	0	0	0	0	0	1	0	1		1	0	0	0	0	1
83	male	cardiology	2017-11-03 00:35:00	2017-11-03 01:00:27	00:25:27	0	0	1	0	23	98	1	36.4	118	73	A	2	0	2	0	0	0	0	4		2	0	0	0	0	2
83	male	neurology	2017-11-03 01:26:00	2017-11-03 03:00:11	01:34:11	0	1	0	0	12	100	1	36	127	96	V	0	0	2	1	0	1	3	7		0	0	0	0	1	1
73	male	gastroenterology	2017-11-03 15:50:00	2017-11-03 21:00:29	05:10:29	0	0	1	0	18	93	0	38.1	168	106	A	0	2	0	1	0	1	0	4		0	0	0	1	0	1
67	male	nephrology/urology	2017-11-03 16:59:00	2017-11-03 23:00:53	06:01:53	1	0	0	0	36	99	1	36.5	168	125	A	3	0	2	0	0	2	0	7		3	0	0	2	0	5
86	male	neurology	2017-11-03 18:51:00	2017-11-03 23:05:43	04:14:43	0	0	1	0	28	100	1	39.3	158	123	P	3	0	2	2	0	2	3	12		2	2	0	2	2	8
78	male	trauma	2017-11-04 10:20:00	2017-11-04 11:34:17	01:14:17	0	0	1	1	18	100	1	36.3	204	69	P	0	0	2	0	0	0	3	5		0	0	2	0	2	4
88	male	cardiology	2017-11-04 11:42:00	2017-11-04 12:12:43	00:30:43	0	1	0	0	17	99	0	36.8	127	65	A	0	0	0	0	0	0	0	0		0	0	0	0	0	0
87	female	neurology	2017-11-04 15:08:00	2017-11-04 19:16:34	04:08:34	1	0	0	0	21	100	1	36.9	97	102	V	2	0	2	0	2	1	3	10		2	0	1	1	1	5
69	male	cardiology	2017-11-04 21:57:00	2017-11-04 23:07:05	01:10:05	0	1	0	0	21	97	1	37.6	126	94	A	2	0	2	0	0	1	0	5		2	0	0	0	0	2
67	male	cardiology	2017-11-05 02:37:00	2017-11-05 04:00:36	01:23:36	0	0	1	0	14	100	1	37.2	77	86	A	0	0	2	0	3	0	0	5		0	0	2	0	0	2
87	female	neurology	2017-11-05 10:06:00	2017-11-05 15:30:32	05:24:32	0	1	0	0	13	98	0	36.6	186	63	A	0	0	0	0	0	0	0	0		0	0	0	0	0	0
78	male	others	2017-11-05 10:26:00	2017-11-05 14:00:49	03:34:49	1	0	0	0	20	97	0	36.2	130	93	A	0	0	0	0	0	1	0	1		1	0	0	0	0	1
83	male	cardiology	2017-11-05 14:37:00	2017-11-05 16:53:00	02:16:00	1	0	0	0	24	100	1	36.7	98	109	A	2	0	2	0	2	1	0	7		2	0	1	1	0	4
66	male	neurology	2017-11-05 17:00:00	2017-11-05 18:45:49	01:45:49	0	1	0	0	15	98	0	36.8	136	58	A	0	0	0	0	0	0	0	0		0	0	0	0	0	0
70	female	trauma	2017-11-05 21:41:00	2017-11-05 22:25:19	00:44:19	0	1	0	0	24	98	0	35.6	172	90	A	2	0	0	1	0	0	0	3		2	0	0	0	0	2
74	female	gastroenterology	2017-11-06 06:26:00	2017-11-06 08:30:46	02:04:46	1	0	0	0	12	99	0	39.3	150	89	A	0	0	0	2	0	0	0	2		0	2	0	0	0	2
77	female	gastroenterology	2017-11-06 08:46:00	2017-11-06 10:01:31	01:15:31	1	0	0	0	18	97	0	36.5	151	93	A	0	0	0	0	0	1	0	1		0	0	0	0	0	0
86	male	trauma	2017-11-06 16:44:00	2017-11-06 23:48:23	07:04:23	0	1	0	0	25	97	0	36.2	109	92	A	3	0	0	0	1	1	0	5		2	0	0	0	0	2
94	female	gastroenterology	2017-11-06 18:26:00	2017-11-06 21:00:24	02:34:24	0	1	0	0	16	98	0	37.5	132	84	V	0	0	0	0	0	0	3	3		0	0	0	0	1	1
70	male	cardiology	2017-11-06 21:42:00	2017-11-06 22:45:11	01:03:11	1	0	0	0	13	98	0	36.6	111	72	A	0	0	0	0	0	0	0	0		0	0	0	0	0	0
96	male	pulmonology	2017-11-07 08:18:00	2017-11-07 13:26:22	05:08:22	1	0	0	0	26	94	1	36.6	162	150	A	3	1	2	0	0	3	0	9		2	0	0	3	0	5
89	female	cardiology	2017-11-07 10:53:00	2017-11-07 11:38:24	00:45:24	0	0	1	0	28	87	1	37.2	158	70	A	3	3	2	0	0	0	0	8		2	0	0	0	0	2
84	female	cardiology	2017-11-07 12:25:00	2017-11-07 12:50:32	00:25:32	0	0	1	0	12	98	1	35.6	111	49	A	0	0	2	1	0	1	0	4		0	0	0	1	0	1
91	female	neurology	2017-11-08 10:15:00	2017-11-08 15:00:39	04:45:39	0	1	0	0	17	98	0	36.2	162	66	V	0	0	0	0	0	0	3	3		0	0	0	0	1	1
74	male	trauma	2017-11-08 18:48:00	2017-11-08 21:00:25	02:12:25	1	0	0	0	17	94	0	36.6	141	83	A	0	1	0	0	0	0	0	1		0	0	0	0	0	0
90	female	cardiology	2017-11-08 20:37:00	2017-11-08 21:39:52	01:02:52	1	0	0	0	17	100	0	36.5	120	59	A	0	0	0	0	0	0	0	0		0	0	0	0	0	0
84	male	pulmonology	2017-11-08 20:42:00	2017-11-08 23:12:50	02:30:50	0	1	0	0	10	96	1	39.7	134	106	A	1	0	2	2	0	1	0	6		0	2	0	1	0	3
73	male	cardiology	2017-11-09 22:34:00	2017-11-09 23:34:12	01:00:12	1	0	0	0	13	98	0	36.1	142	54	A	0	0	0	0	0	0	0	0		0	0	0	0	0	0
84	male	pulmonology	2017-11-10 11:37:00	2017-11-10 17:16:11	05:39:11	1	0	0	0	18	100	1	37.2	130	78	A	0	0	2	0	0	0	0	2		0	0	0	0	0	0
84	male	pulmonology	2017-11-10 12:12:00	2017-11-10 15:06:43	02:54:43	0	0	1	0	30	92	1	37.1	173	90	A	3	2	2	0	0	0	0	7		3	0	0	0	0	3
76	male	pulmonology	2017-11-10 14:14:00	2017-11-10 16:32:44	02:18:44	0	1	0	1	19	87	1	39.7	131	80	A	0	3	2	2	0	0	0	7		1	2	0	0	0	3
79	male	gastroenterology	2017-11-10 19:51:00	2017-11-10 21:59:00	02:08:00	0	1	0	1	28	100	1	38.6	66	120	A	3	0	2	1	3	2	0	11		2	2	3	2	0	9
84	male	cardiology	2017-11-11 13:17:00	2017-11-11 15:10:37	01:53:37	0	0	1	0	20	97	0	37.5	219	74	A	0	0	0	0	0	0	0	0		1	0	2	0	0	3
89	female	gastroenterology	2017-11-12 02:19:00	2017-11-12 06:00:41	03:41:41	0	1	0	0	24	97	0	36.8	193	78	A	2	0	0	0	0	0	0	2		2	0	0	0	0	2
77	male	hematology	2017-11-12 11:51:00	2017-11-12 17:30:21	05:39:21	0	0	1	1	22	100	1	36.1	109	106	A	2	0	2	0	1	1	0	6		2	0	0	1	0	3
88	male	gastroenterology	2017-11-12 12:04:00	2017-11-12 15:30:59	03:26:59	0	1	0	0	18	98	0	37.2	134	84	A	0	0	0	0	0	0	0	0		0	0	0	0	0	0
78	female	pulmonology	2017-11-12 14:31:00	2017-11-12 16:00:51	01:29:51	0	1	0	0	18	100	1	37.1	165	110	A	0	0	2	0	0	1	0	3		0	0	0	1	0	1
71	male	gastroenterology	2017-11-12 18:57:00	2017-11-12 21:11:48	02:14:48	0	1	0	0	13	100	1	36.8	163	69	A	0	0	2	0	0	0	0	2		0	0	0	0	0	0
80	female	cardiology	2017-11-13 03:58:00	2017-11-13 06:00:51	02:02:51	1	0	0	0	15	100	0	35.9	203	64	A	0	0	0	1	0	0	0	1		0	0	2	0	0	2
81	male	others	2017-11-13 04:02:00	2017-11-13 11:55:05	07:53:05	0	1	0	1	40	90	1	37.6	128	139	P	3	3	2	0	0	3	3	14		3	0	0	3	2	8
70	male	gastroenterology	2017-11-13 11:09:00	2017-11-13 14:30:12	03:21:12	0	0	1	0	15	100	1	37.3	96	104	A	0	0	2	0	2	1	0	5		0	0	1	1	0	2
74	male	pulmonology	2017-11-13 11:30:00	2017-11-13 14:30:22	03:00:22	0	1	0	0	35	96	1	37.6	138	150	A	3	0	2	0	0	3	0	8		3	0	0	3	0	6
82	male	gastroenterology	2017-11-13 12:14:00	2017-11-13 18:00:10	05:46:10	0	1	0	0	20	93	0	37.6	154	82	A	0	2	0	0	0	0	0	2		1	0	0	0	0	1
81	female	otolaryngology	2017-11-13 14:43:00	2017-11-13 16:11:43	01:28:43	0	0	1	1	22	95	1	38.1	173	124	A	2	1	2	1	0	2	0	8		2	0	0	2	0	4
84	male	pulmonology	2017-11-13 15:28:00	2017-11-13 19:20:17	03:52:17	1	0	0	0	18	96	0	37.5	126	75	A	0	0	0	0	0	0	0	0		0	0	0	0	0	0
99	female	trauma	2017-11-13 15:35:00	2017-11-13 16:34:58	00:59:58	0	1	0	0	17	100	1	36.1	116	52	A	0	0	2	0	0	0	0	2		0	0	0	0	0	0
85	female	cardiology	2017-11-14 01:26:00	2017-11-14 03:46:20	02:20:20	0	0	1	0	29	100	1	36.6	197	107	A	3	0	2	0	0	1	0	6		2	0	0	1	0	3
71	male	nephrology/urology	2017-11-14 10:27:00	2017-11-14 10:27:49	00:00:49	0	1	0	0	12	98	1	37.4	151	96	A	0	0	2	0	0	1	0	3		0	0	0	0	0	0
82	male	others	2017-11-14 13:33:00	2017-11-14 17:00:56	03:27:56	0	1	0	0	24	97	0	39.3	124	112	A	2	0	0	2	0	2	0	6		2	2	0	2	0	6
80	male	neurology	2017-11-14 14:13:00	2017-11-14 15:39:18	01:26:18	0	1	0	0	15	98	0	36.1	139	84	A	0	0	0	0	0	0	0	0		0	0	0	0	0	0
80	female	cardiology	2017-11-14 15:15:00	2017-11-14 15:35:29	00:20:29	0	1	0	0	25	95	1	36	137	104	A	3	1	2	1	0	1	0	8		2	0	0	1	0	3
83	male	pulmonology	2017-11-14 18:30:00	2017-11-14 20:02:52	01:32:52	0	1	0	0	30	98	0	37.3	149	86	A	3	0	0	0	0	0	0	3		3	0	0	0	0	3
69	male	neurology	2017-11-15 02:09:00	2017-11-15 03:55:39	01:46:39	1	0	0	0	23	95	0	37.1	130	96	V	2	1	0	0	0	1	3	7		2	0	0	0	1	3
66	male	neurology	2017-11-15 07:09:00	2017-11-15 16:15:39	09:06:39	0	0	1	0	23	99	0	36.4	182	87	A	2	0	0	0	0	0	0	2		2	0	0	0	0	2
98	female	trauma	2017-11-15 09:32:00	2017-11-15 11:21:52	01:49:52	0	1	0	0	16	91	0	36.6	167	82	V	0	3	0	0	0	0	3	6		0	0	0	0	1	1
75	female	trauma	2017-11-15 10:35:00	2017-11-15 15:01:57	04:26:57	1	0	0	0	16	97	0	36.4	192	87	A	0	0	0	0	0	0	0	0		0	0	0	0	0	0
75	female	gastroenterology	2017-11-15 12:22:00	2017-11-15 13:30:14	01:08:14	0	0	1	0	36	98	1	36.5	52	110	A	3	0	2	0	3	1	0	9		3	0	3	1	0	7
69	female	trauma	2017-11-15 19:45:00	2017-11-15 20:29:17	00:44:17	0	1	0	0	11	100	1	36.5	205	49	A	1	0	2	0	0	1	0	4		0	0	2	1	0	3
79	female	cardiology	2017-11-16 04:29:00	2017-11-16 04:55:32	00:26:32	0	0	1	0	28	100	1	35.7	113	106	A	3	0	2	1	0	1	0	7		2	0	0	1	0	3
70	female	gastroenterology	2017-11-16 08:48:00	2017-11-16 12:00:44	03:12:44	1	0	0	0	18	98	0	36.6	182	81	A	0	0	0	0	0	0	0	0		0	0	0	0	0	0
85	female	gastroenterology	2017-11-16 09:53:00	2017-11-16 13:30:29	03:37:29	0	1	0	0	16	98	0	36.1	148	97	A	0	0	0	0	0	1	0	1		0	0	0	0	0	0
80	female	gastroenterology	2017-11-16 12:54:00	2017-11-16 20:00:01	07:06:01	0	0	1	1	20	100	1	38.1	55	108	A	0	0	2	1	3	1	0	7		1	0	3	1	0	5
75	female	cardiology	2017-11-16 13:48:00	2017-11-16 15:33:24	01:45:24	1	0	0	0	16	100	0	36.7	169	84	A	0	0	0	0	0	0	0	0		0	0	0	0	0	0
93	female	cardiology	2017-11-16 14:32:00	2017-11-16 16:30:18	01:58:18	0	1	0	0	19	100	1	37.5	210	39	V	0	0	2	0	0	3	3	8		1	0	2	2	1	6
75	female	cardiology	2017-11-17 05:55:00	2017-11-17 08:15:23	02:20:23	1	0	0	0	15	97	0	35.3	135	38	A	0	0	0	1	0	3	0	4		0	0	0	2	0	2
73	male	neurology	2017-11-17 10:08:00	2017-11-17 15:50:51	05:42:51	1	0	0	0	21	97	0	35.4	159	80	A	2	0	0	1	0	0	0	3		2	0	0	0	0	2
73	male	nephrology/urology	2017-11-18 10:30:00	2017-11-18 13:02:47	02:32:47	0	0	1	1	19	98	1	36.4	36	55	V	0	0	2	0	3	0	3	8		1	0	3	0	1	5
71	male	trauma	2017-11-18 12:55:00	2017-11-18 19:51:30	06:56:30	1	0	0	0	22	98	0	35	187	86	A	2	0	0	3	0	0	0	5		2	2	0	0	0	4
94	female	gastroenterology	2017-11-18 15:18:00	2017-11-18 17:30:23	02:12:23	0	0	1	0	21	100	1	36.9	107	82	A	2	0	2	0	1	0	0	5		2	0	0	0	0	2
68	male	pulmonology	2017-11-18 16:40:00	2017-11-18 20:00:06	03:20:06	0	1	0	1	34	94	1	37.7	127	112	A	3	1	2	0	0	2	0	8		3	0	0	2	0	5
69	male	neurology	2017-11-19 12:53:00	2017-11-19 13:48:56	00:55:56	0	1	0	0	15	100	0	35.6	138	56	A	0	0	0	1	0	0	0	1		0	0	0	0	0	0
77	male	neurology	2017-11-19 13:05:00	2017-11-19 15:30:19	02:25:19	0	1	0	0	14	98	0	36.6	162	60	A	0	0	0	0	0	0	0	0		0	0	0	0	0	0
75	male	pulmonology	2017-11-20 08:39:00	2017-11-20 14:30:36	05:51:36	0	1	0	0	26	65	1	36.1	160	114	A	3	3	2	0	0	2	0	10		2	0	0	2	0	4
83	female	cardiology	2017-11-20 13:52:00	2017-11-20 17:15:55	03:23:55	0	0	1	0	24	92	1	37.8	162	172	A	2	2	2	0	0	3	0	9		2	0	0	3	0	5
83	male	others	2017-11-21 03:20:00	2017-11-21 04:00:58	00:40:58	1	0	0	0	30	97	0	39.5	122	96	A	3	0	0	2	0	1	0	6		3	2	0	0	0	5
82	male	cardiology	2017-11-21 13:22:00	2017-11-21 14:15:14	00:53:14	0	0	1	0	20	99	1	36	136	66	A	0	0	2	1	0	0	0	3		1	0	0	0	0	1
85	male	pulmonology	2017-11-21 16:00:00	2017-11-21 18:30:23	02:30:23	0	1	0	0	22	100	1	35.9	156	68	P	2	0	2	1	0	0	3	8		2	0	0	0	2	4
73	male	cardiology	2017-11-21 16:38:00	2017-11-21 17:46:44	01:08:44	0	1	0	1	26	95	1	36.9	135	118	A	3	1	2	0	0	2	0	8		2	0	0	2	0	4
79	male	cardiology	2017-11-21 23:38:00	2017-11-22 00:53:23	01:15:23	0	1	0	0	17	100	0	36.4	192	65	A	0	0	0	0	0	0	0	0		0	0	0	0	0	0
85	male	neurology	2017-11-22 00:52:00	2017-11-22 03:36:39	02:44:39	0	1	0	0	17	98	0	36.2	190	113	V	0	0	0	0	0	2	3	5		0	0	0	2	1	3
77	female	trauma	2017-11-22 04:01:00	2017-11-22 10:53:18	06:52:18	1	0	0	0	11	99	0	35.7	166	76	A	1	0	0	1	0	0	0	2		0	0	0	0	0	0
85	male	nephrology/urology	2017-11-22 09:44:00	2017-11-22 14:40:32	04:56:32	0	1	0	0	17	100	0	35.8	170	76	V	0	0	0	1	0	0	3	4		0	0	0	0	1	1
69	female	cardiology	2017-11-22 10:06:00	2017-11-22 10:40:01	00:34:01	0	0	1	0	20	100	0	35.1	202	65	A	0	0	0	1	0	0	0	1		1	0	2	0	0	3
85	female	cardiology	2017-11-22 12:16:00	2017-11-22 14:06:34	01:50:34	1	0	0	0	17	98	0	36.5	176	95	A	0	0	0	0	0	1	0	1		0	0	0	0	0	0
83	male	trauma	2017-11-22 18:36:00	2017-11-22 21:00:29	02:24:29	0	1	0	0	17	96	0	35.2	73	83	A	0	0	0	1	3	0	0	4		0	0	2	0	0	2
78	female	gastroenterology	2017-11-23 16:08:00	2017-11-23 17:03:25	00:55:25	1	0	0	0	17	97	0	36.7	189	93	A	0	0	0	0	0	1	0	1		0	0	0	0	0	0
91	female	gastroenterology	2017-11-23 17:30:00	2017-11-23 20:24:19	02:54:19	0	0	1	0	12	100	0	35.6	123	73	A	0	0	0	1	0	0	0	1		0	0	0	0	0	0
73	female	trauma	2017-11-24 06:58:00	2017-11-24 09:00:58	02:02:58	1	0	0	0	16	97	0	36.4	188	78	A	0	0	0	0	0	0	0	0		0	0	0	0	0	0
90	female	cardiology	2017-11-24 08:15:00	2017-11-24 10:08:25	01:53:25	0	1	0	0	24	94	1	36.6	132	84	A	2	1	2	0	0	0	0	5		2	0	0	0	0	2
82	male	cardiology	2017-11-24 11:35:00	2017-11-24 13:20:02	01:45:02	1	0	0	0	18	98	0	36.5	144	78	A	0	0	0	0	0	0	0	0		0	0	0	0	0	0
81	male	gastroenterology	2017-11-24 11:54:00	2017-11-24 14:35:05	02:41:05	0	1	0	0	17	100	1	36.2	113	95	A	0	0	2	0	0	1	0	3		0	0	0	0	0	0
68	female	trauma	2017-11-24 14:19:00	2017-11-24 17:45:43	03:26:43	0	0	1	0	15	100	1	36.3	68	171	A	0	0	2	0	3	3	0	8		0	0	3	3	0	6
75	male	gastroenterology	2017-11-24 20:10:00	2017-11-25 02:07:33	05:57:33	0	0	1	0	15	98	0	37.1	169	97	A	0	0	0	0	0	1	0	1		0	0	0	0	0	0
89	male	others	2017-11-24 21:25:00	2017-11-24 23:20:46	01:55:46	0	0	1	0	13	84	1	27.7	95	79	V	0	3	2	3	2	0	3	13		0	2	1	0	1	4
70	male	cardiology	2017-11-25 15:32:00	2017-11-25 17:11:17	01:39:17	1	0	0	0	13	99	0	37.1	172	66	A	0	0	0	0	0	0	0	0		0	0	0	0	0	0
75	male	others	2017-11-25 21:50:00	2017-11-26 00:40:59	02:50:59	0	1	0	0	18	96	0	38.8	130	90	A	0	0	0	1	0	0	0	1		0	2	0	0	0	2
87	female	cardiology	2017-11-26 10:23:00	2017-11-26 14:05:15	03:42:15	0	1	0	0	36	99	1	36.3	186	150	A	3	0	2	0	0	3	0	8		3	0	0	3	0	6
88	female	neurology	2017-11-27 07:44:00	2017-11-27 13:45:55	06:01:55	0	1	0	1	15	99	0	36	184	73	P	0	0	0	1	0	0	3	4		0	0	0	0	2	2
92	female	neurology	2017-11-27 13:42:00	2017-11-27 17:10:47	03:28:47	1	0	0	0	19	100	0	36.6	136	109	A	0	0	0	0	0	1	0	1		1	0	0	1	0	2
66	female	trauma	2017-11-27 15:12:00	2017-11-27 18:00:26	02:48:26	0	1	0	0	24	100	1	36.9	156	75	A	2	0	2	0	0	0	0	4		2	0	0	0	0	2
72	male	gastroenterology	2017-11-27 15:15:00	2017-11-27 18:00:13	02:45:13	0	1	0	0	17	100	0	37.4	124	83	A	0	0	0	0	0	0	0	0		0	0	0	0	0	0
66	male	others	2017-11-27 15:50:00	2017-11-27 17:17:11	01:27:11	0	0	1	0	17	100	1	40.5	78	103	A	0	0	2	2	3	1	0	8		0	2	2	1	0	5
82	male	cardiology	2017-11-27 19:16:00	2017-11-27 20:20:38	01:04:38	0	0	1	0	18	100	1	36.1	159	70	A	0	0	2	0	0	0	0	2		0	0	0	0	0	0
86	female	cardiology	2017-11-27 19:31:00	2017-11-27 20:39:59	01:08:59	0	1	0	0	23	94	1	37.6	135	83	A	2	1	2	0	0	0	0	5		2	0	0	0	0	2
69	male	gastroenterology	2017-11-28 05:57:00	2017-11-28 07:50:06	01:53:06	0	0	1	0	27	100	1	36.2	71	104	A	3	0	2	0	3	1	0	9		2	0	2	1	0	5
68	female	cardiology	2017-11-28 09:40:00	2017-11-28 09:57:46	00:17:46	0	0	1	0	19	95	0	36.8	213	89	A	0	1	0	0	0	0	0	1		1	0	2	0	0	3
84	male	gastroenterology	2017-11-28 09:50:00	2017-11-28 13:40:13	03:50:13	0	1	0	0	18	100	0	35.4	152	100	A	0	0	0	1	0	1	0	2		0	0	0	0	0	0
97	female	others	2017-11-28 10:06:00	2017-11-28 16:40:56	06:34:56	1	0	0	0	25	98	1	36.4	173	38	A	3	0	2	0	0	3	0	8		2	0	0	2	0	4
77	male	trauma	2017-11-28 10:34:00	2017-11-28 14:00:46	03:26:46	0	1	0	0	18	100	1	36	180	76	P	0	0	2	1	0	0	3	6		0	0	0	0	2	2
71	male	hematology	2017-11-28 11:36:00	2017-11-28 15:10:12	03:34:12	0	1	0	0	12	93	0	37	106	74	A	0	2	0	0	1	0	0	3		0	0	0	0	0	0
74	male	cardiology	2017-11-28 12:29:00	2017-11-28 13:55:35	01:26:35	0	0	1	0	17	97	1	36.1	179	60	A	0	0	2	0	0	0	0	2		0	0	0	0	0	0
84	female	pulmonology	2017-11-28 15:26:00	2017-11-28 17:15:40	01:49:40	0	1	0	0	34	98	1	37	169	117	A	3	0	2	0	0	2	0	7		3	0	0	2	0	5
74	male	gastroenterology	2017-11-28 16:32:00	2017-11-28 20:30:09	03:58:09	0	0	1	0	22	99	0	36.4	139	78	A	2	0	0	0	0	0	0	2		2	0	0	0	0	2
66	male	trauma	2017-11-28 23:35:00	2017-11-29 00:27:20	00:52:20	0	1	0	0	22	100	0	35.7	136	112	A	2	0	0	1	0	2	0	5		2	0	0	2	0	4
72	male	trauma	2017-11-29 00:36:00	2017-11-29 01:24:17	00:48:17	0	1	0	0	20	100	1	34.8	103	67	A	0	0	2	3	1	0	0	6		1	2	0	0	0	3
81	female	cardiology	2017-11-29 08:15:00	2017-11-29 15:30:49	07:15:49	1	0	0	0	12	99	0	36.1	175	79	A	0	0	0	0	0	0	0	0		0	0	0	0	0	0
96	female	cardiology	2017-11-29 15:30:00	2017-11-29 22:20:51	06:50:51	0	1	0	0	22	95	0	37.6	161	123	A	2	1	0	0	0	2	0	5		2	0	0	2	0	4
77	male	neurology	2017-11-29 16:35:00	2017-11-29 20:30:40	03:55:40	0	0	1	0	18	97	0	36.7	162	150	V	0	0	0	0	0	3	3	6		0	0	0	3	1	4
78	male	pulmonology	2017-11-29 20:51:00	2017-11-29 23:10:58	02:19:58	1	0	0	0	21	94	0	37.2	166	103	A	2	1	0	0	0	1	0	4		2	0	0	1	0	3
71	male	neurology	2017-11-29 21:40:00	2017-11-29 23:30:38	01:50:38	1	0	0	0	24	96	0	37.9	135	82	A	2	0	0	0	0	0	0	2		2	0	0	0	0	2
87	male	gastroenterology	2017-11-29 23:02:00	2017-11-30 01:40:49	02:38:49	0	0	1	0	14	98	0	35.8	122	63	A	0	0	0	1	0	0	0	1		0	0	0	0	0	0
69	male	gastroenterology	2017-11-30 03:30:00	2017-11-30 05:13:25	01:43:25	0	1	0	0	20	99	0	36.8	152	73	A	0	0	0	0	0	0	0	0		1	0	0	0	0	1
83	female	cardiology	2017-11-30 16:49:00	2017-11-30 19:00:58	02:11:58	0	1	0	0	17	97	1	37.1	160	174	A	0	0	2	0	0	3	0	5		0	0	0	3	0	3
84	female	neurology	2017-11-30 17:55:00	2017-11-30 20:00:36	02:05:36	0	1	0	0	18	98	0	36.6	109	62	P	0	0	0	0	1	0	3	4		0	0	0	0	2	2
73	male	trauma	2017-11-30 21:04:00	2017-11-30 22:00:12	00:56:12	0	0	1	0	16	95	0	35.4	97	64	V	0	1	0	1	2	0	3	7		0	0	1	0	1	2
89	male	cardiology	2017-12-01 00:09:00	2017-12-01 01:32:58	01:23:58	0	1	0	0	17	99	1	35.5	138	58	A	0	0	2	1	0	0	0	3		0	0	0	0	0	0
84	male	pulmonology	2017-12-02 16:42:00	2017-12-02 22:30:13	05:48:13	0	1	0	0	16	100	0	35.7	148	77	A	0	0	0	1	0	0	0	1		0	0	0	0	0	0
79	male	otolaryngology	2017-12-03 00:24:00	2017-12-03 02:47:36	02:23:36	1	0	0	0	23	93	0	35.9	201	68	A	2	2	0	1	0	0	0	5		2	0	2	0	0	4
80	female	neurology	2017-12-03 11:28:00	2017-12-03 13:30:00	02:02:00	1	0	0	0	13	99	0	36.8	113	73	V	0	0	0	0	0	0	3	3		0	0	0	0	1	1
68	male	cardiology	2017-12-03 11:59:00	2017-12-03 13:13:51	01:14:51	1	0	0	0	14	98	0	36.1	155	44	A	0	0	0	0	0	1	0	1		0	0	0	1	0	1
78	male	dermatology	2017-12-03 19:58:00	2017-12-03 22:40:07	02:42:07	0	1	0	0	22	95	0	38.8	157	138	A	2	1	0	1	0	3	0	7		2	2	0	3	0	7
85	male	cardiology	2017-12-04 01:44:00	2017-12-04 03:27:30	01:43:30	0	1	0	0	17	94	0	36.6	160	72	A	0	1	0	0	0	0	0	1		0	0	0	0	0	0
68	male	pulmonology	2017-12-04 05:07:00	2017-12-04 08:00:14	02:53:14	0	1	0	0	14	84	1	36.5	156	104	A	0	3	2	0	0	1	0	6		0	0	0	1	0	1
66	female	trauma	2017-12-04 07:14:00	2017-12-04 08:40:17	01:26:17	1	0	0	0	16	100	0	36.1	159	68	A	0	0	0	0	0	0	0	0		0	0	0	0	0	0
87	male	neurology	2017-12-04 10:26:00	2017-12-04 10:53:54	00:27:54	1	0	0	0	19	100	0	36	166	92	A	0	0	0	1	0	1	0	2		1	0	0	0	0	1
76	male	cardiology	2017-12-04 12:27:00	2017-12-04 13:20:00	00:53:00	0	0	1	0	18	97	0	35.8	131	68	A	0	0	0	1	0	0	0	1		0	0	0	0	0	0
71	female	neurology	2017-12-04 17:28:00	2017-12-04 19:40:23	02:12:23	0	1	0	0	15	97	0	36.8	172	80	A	0	0	0	0	0	0	0	0		0	0	0	0	0	0
86	male	nephrology/urology	2017-12-04 19:38:00	2017-12-04 20:30:55	00:52:55	0	1	0	1	11	99	0	37.3	97	38	A	1	0	0	0	2	3	0	6		0	0	1	2	0	3
94	male	cardiology	2017-12-05 04:13:00	2017-12-05 11:00:45	06:47:45	0	1	0	1	18	92	1	36.3	163	87	A	0	2	2	0	0	0	0	4		0	0	0	0	0	0
84	male	nephrology/urology	2017-12-05 09:50:00	2017-12-05 11:38:29	01:48:29	0	0	1	0	19	96	1	36.3	161	91	U	0	0	2	0	0	1	3	6		1	0	0	0	3	4
73	male	cardiology	2017-12-05 13:21:00	2017-12-05 14:37:45	01:16:45	0	0	1	1	12	97	0	36.9	135	56	A	0	0	0	0	0	0	0	0		0	0	0	0	0	0
90	female	gastroenterology	2017-12-05 14:58:00	2017-12-05 17:20:06	02:22:06	0	0	1	0	19	94	0	37.1	129	84	A	0	1	0	0	0	0	0	1		1	0	0	0	0	1
85	female	cardiology	2017-12-05 17:43:00	2017-12-05 21:45:17	04:02:17	0	1	0	0	22	99	0	36.6	185	54	A	2	0	0	0	0	0	0	2		2	0	0	0	0	2
76	male	neurology	2017-12-06 07:58:00	2017-12-06 09:25:59	01:27:59	0	0	1	0	19	95	0	35.1	176	96	U	0	1	0	1	0	1	3	6		1	0	0	0	3	4
92	female	nephrology/urology	2017-12-06 16:10:00	2017-12-06 22:31:43	06:21:43	0	1	0	0	18	95	0	36.9	158	101	A	0	1	0	0	0	1	0	2		0	0	0	1	0	1
79	male	cardiology	2017-12-06 16:22:00	2017-12-06 17:17:28	00:55:28	0	0	1	0	31	97	1	36.4	130	127	A	3	0	2	0	0	2	0	7		3	0	0	2	0	5
82	male	neurology	2017-12-06 19:07:00	2017-12-06 22:30:29	03:23:29	0	1	0	0	16	94	0	35	150	85	A	0	1	0	3	0	0	0	4		0	2	0	0	0	2
78	female	hematology	2017-12-07 06:03:00	2017-12-07 09:00:19	02:57:19	0	1	0	0	18	99	0	37.5	104	70	A	0	0	0	0	1	0	0	1		0	0	0	0	0	0
97	female	cardiology	2017-12-07 09:27:00	2017-12-07 17:15:15	07:48:15	0	1	0	0	12	98	1	36.2	165	70	V	0	0	2	0	0	0	3	5		0	0	0	0	1	1
73	male	neurology	2017-12-07 18:12:00	2017-12-07 20:30:45	02:18:45	0	1	0	0	15	95	0	36.4	176	77	A	0	1	0	0	0	0	0	1		0	0	0	0	0	0
78	male	cardiology	2017-12-07 20:17:00	2017-12-07 22:00:05	01:43:05	0	1	0	0	19	96	0	36.3	153	61	A	0	0	0	0	0	0	0	0		1	0	0	0	0	1
92	male	pulmonology	2017-12-08 08:23:00	2017-12-08 09:22:19	00:59:19	0	1	0	1	31	92	1	36.5	147	100	U	3	2	2	0	0	1	3	11		3	0	0	0	3	6
76	female	cardiology	2017-12-08 12:49:00	2017-12-08 13:13:14	00:24:14	0	0	1	0	21	95	1	36.2	145	60	A	2	1	2	0	0	0	0	5		2	0	0	0	0	2
75	male	dermatology	2017-12-08 13:41:00	2017-12-08 15:28:17	01:47:17	0	0	1	0	22	97	0	37.7	139	104	A	2	0	0	0	0	1	0	3		2	0	0	1	0	3
94	male	pulmonology	2017-12-08 19:01:00	2017-12-08 20:21:09	01:20:09	0	1	0	0	28	97	0	37.8	159	95	A	3	0	0	0	0	1	0	4		2	0	0	0	0	2
81	male	trauma	2017-12-09 00:49:00	2017-12-09 01:46:41	00:57:41	0	1	0	0	13	98	0	36	100	84	A	0	0	0	1	2	0	0	3		0	0	1	0	0	1
65	female	trauma	2017-12-09 06:25:00	2017-12-09 14:58:55	08:33:55	0	1	0	0	20	91	1	35.8	161	75	A	0	3	2	1	0	0	0	6		1	0	0	0	0	1
77	male	others	2017-12-09 08:12:00	2017-12-09 14:30:26	06:18:26	0	1	0	0	18	100	0	36.9	143	93	A	0	0	0	0	0	1	0	1		0	0	0	0	0	0
79	female	gastroenterology	2017-12-09 09:01:00	2017-12-09 15:00:41	05:59:41	0	1	0	0	24	94	0	36.5	72	99	A	2	1	0	0	3	1	0	7		2	0	2	0	0	4
91	male	nephrology/urology	2017-12-10 05:45:00	2017-12-10 12:22:25	06:37:25	1	0	0	0	20	100	1	36.2	113	97	A	0	0	2	0	0	1	0	3		1	0	0	0	0	1
74	male	trauma	2017-12-10 12:17:00	2017-12-10 18:20:27	06:03:27	0	0	1	0	19	99	1	36.1	186	80	A	0	0	2	0	0	0	0	2		1	0	0	0	0	1
72	female	cardiology	2017-12-10 16:13:00	2017-12-10 16:50:02	00:37:02	0	0	1	0	16	95	1	36	124	64	A	0	1	2	1	0	0	0	4		0	0	0	0	0	0
72	female	cardiology	2017-12-11 07:58:00	2017-12-11 09:00:10	01:02:10	0	0	1	0	13	98	0	36	176	62	A	0	0	0	1	0	0	0	1		0	0	0	0	0	0
81	female	neurology	2017-12-11 15:22:00	2017-12-11 17:40:26	02:18:26	1	0	0	0	18	95	0	36.1	140	54	A	0	1	0	0	0	0	0	1		0	0	0	0	0	0
69	male	toxicology	2017-12-11 16:55:00	2017-12-11 17:48:45	00:53:45	0	0	1	0	33	84	1	36.9	130	103	A	3	3	2	0	0	1	0	9		3	0	0	1	0	4
83	female	cardiology	2017-12-11 18:26:00	2017-12-11 19:20:42	00:54:42	0	1	0	0	19	100	1	36.8	163	99	A	0	0	2	0	0	1	0	3		1	0	0	0	0	1
82	male	trauma	2017-12-11 22:46:00	2017-12-11 23:48:39	01:02:39	0	1	0	0	12	100	1	36	98	52	V	0	0	2	1	2	0	3	8		0	0	1	0	1	2
76	male	others	2017-12-11 23:28:00	2017-12-12 02:00:10	02:32:10	0	1	0	0	18	95	0	38.8	117	108	A	0	1	0	1	0	1	0	3		0	2	0	1	0	3
96	female	neurology	2017-12-11 23:52:00	2017-12-12 02:00:46	02:08:46	1	0	0	0	25	100	0	37.1	107	86	A	3	0	0	0	1	0	0	4		2	0	0	0	0	2
89	female	others	2017-12-12 00:47:00	2017-12-12 04:00:36	03:13:36	0	1	0	0	21	100	1	39.3	146	126	A	2	0	2	2	0	2	0	8		2	2	0	2	0	6
74	female	cardiology	2017-12-12 03:38:00	2017-12-12 05:12:07	01:34:07	1	0	0	0	12	97	0	36.3	149	68	A	0	0	0	0	0	0	0	0		0	0	0	0	0	0
76	male	nephrology/urology	2017-12-12 08:28:00	2017-12-12 14:10:46	05:42:46	1	0	0	0	18	98	0	36.4	177	39	V	0	0	0	0	0	3	3	6		0	0	0	2	1	3
71	female	gastroenterology	2017-12-12 11:12:00	2017-12-12 15:00:09	03:48:09	0	1	0	0	26	99	0	35.6	147	64	A	3	0	0	1	0	0	0	4		2	0	0	0	0	2
77	male	endocrinology	2017-12-12 19:39:00	2017-12-12 21:30:28	01:51:28	1	0	0	0	19	97	0	34	102	47	V	0	0	0	3	1	1	3	8		1	2	0	1	1	5
80	female	gastroenterology	2017-12-12 23:25:00	2017-12-13 01:30:45	02:05:45	0	1	0	0	20	97	0	37.5	129	96	A	0	0	0	0	0	1	0	1		1	0	0	0	0	1
76	female	pulmonology	2017-12-13 06:13:00	2017-12-13 14:40:06	08:27:06	1	0	0	0	20	99	1	36.4	151	98	A	0	0	2	0	0	1	0	3		1	0	0	0	0	1
74	female	cardiology	2017-12-13 11:17:00	2017-12-13 13:00:20	01:43:20	0	0	1	0	30	100	1	36.2	150	138	A	3	0	2	0	0	3	0	8		3	0	0	3	0	6
93	male	trauma	2017-12-13 11:23:00	2017-12-13 16:00:52	04:37:52	1	0	0	0	22	96	0	36.4	135	52	A	2	0	0	0	0	0	0	2		2	0	0	0	0	2
86	female	nephrology/urology	2017-12-13 22:09:00	2017-12-14 01:41:46	03:32:46	0	1	0	0	18	99	0	37.9	105	92	A	0	0	0	0	1	1	0	2		0	0	0	0	0	0
82	female	neurology	2017-12-14 10:15:00	2017-12-14 13:20:13	03:05:13	0	1	0	0	22	100	0	35.4	119	60	A	2	0	0	1	0	0	0	3		2	0	0	0	0	2
65	female	trauma	2017-12-14 11:36:00	2017-12-14 11:51:14	00:15:14	0	0	1	0	23	100	1	36.2	181	115	P	2	0	2	0	0	2	3	9		2	0	0	2	2	6
71	male	cardiology	2017-12-14 13:45:00	2017-12-14 15:02:56	01:17:56	0	0	1	0	18	97	0	37.6	134	79	A	0	0	0	0	0	0	0	0		0	0	0	0	0	0
73	female	cardiology	2017-12-14 15:19:00	2017-12-14 19:00:15	03:41:15	1	0	0	0	17	98	0	35	113	82	A	0	0	0	3	0	0	0	3		0	2	0	0	0	2
93	female	trauma	2017-12-14 22:53:00	2017-12-15 00:30:58	01:37:58	0	1	0	0	15	93	0	37	139	74	A	0	2	0	0	0	0	0	2		0	0	0	0	0	0
91	male	cardiology	2017-12-15 15:21:00	2017-12-15 18:00:15	02:39:15	0	1	0	1	27	79	1	36.5	94	138	A	3	3	2	0	2	3	0	13		2	0	1	3	0	6
82	female	cardiology	2017-12-15 15:30:00	2017-12-15 17:56:00	02:26:00	0	1	0	0	18	99	0	36	85	68	A	0	0	0	1	3	0	0	4		0	0	1	0	0	1
96	female	gastroenterology	2017-12-15 17:26:00	2017-12-15 20:30:01	03:04:01	0	1	0	0	27	91	1	39	134	66	A	3	3	2	1	0	0	0	9		2	2	0	0	0	4
68	male	gastroenterology	2017-12-15 21:28:00	2017-12-16 02:01:46	04:33:46	0	1	0	0	19	100	1	36	82	74	A	0	0	2	1	3	0	0	6		1	0	1	0	0	2
76	female	pulmonology	2017-12-16 06:34:00	2017-12-16 08:01:58	01:27:58	0	1	0	0	33	100	1	36.6	109	83	A	3	0	2	0	1	0	0	6		3	0	0	0	0	3
87	male	otolaryngology	2017-12-16 09:42:00	2017-12-16 11:25:21	01:43:21	1	0	0	0	13	98	0	35.1	146	75	A	0	0	0	1	0	0	0	1		0	0	0	0	0	0
69	male	neurology	2017-12-16 14:21:00	2017-12-16 17:00:54	02:39:54	0	1	0	0	19	100	1	35.7	188	87	U	0	0	2	1	0	0	3	6		1	0	0	0	3	4
79	female	trauma	2017-12-16 16:09:00	2017-12-16 17:22:41	01:13:41	1	0	0	0	20	94	0	37.6	161	112	A	0	1	0	0	0	2	0	3		1	0	0	2	0	3
75	female	gastroenterology	2017-12-16 18:16:00	2017-12-16 18:57:56	00:41:56	0	1	0	0	11	97	0	36.5	139	85	A	1	0	0	0	0	0	0	1		0	0	0	0	0	0
83	male	hematology	2017-12-16 19:28:00	2017-12-16 21:12:50	01:44:50	1	0	0	0	28	92	0	37.7	123	74	A	3	2	0	0	0	0	0	5		2	0	0	0	0	2
75	male	gastroenterology	2017-12-16 19:38:00	2017-12-16 23:33:41	03:55:41	0	1	0	0	19	97	0	37.4	118	90	A	0	0	0	0	0	0	0	0		1	0	0	0	0	1
81	male	cardiology	2017-12-16 19:56:00	2017-12-16 20:33:24	00:37:24	0	0	1	0	16	97	0	34.5	145	84	A	0	0	0	3	0	0	0	3		0	2	0	0	0	2
77	male	trauma	2017-12-17 05:36:00	2017-12-17 13:30:40	07:54:40	0	0	1	0	17	95	1	35.5	99	43	V	0	1	2	1	2	1	3	10		0	0	1	1	1	3
83	female	cardiology	2017-12-17 15:20:00	2017-12-17 16:30:48	01:10:48	1	0	0	0	21	100	1	37.1	172	73	A	2	0	2	0	0	0	0	4		2	0	0	0	0	2
83	male	gastroenterology	2017-12-17 16:09:00	2017-12-17 21:05:59	04:56:59	1	0	0	0	16	99	0	36.6	137	93	A	0	0	0	0	0	1	0	1		0	0	0	0	0	0
85	male	pulmonology	2017-12-17 18:00:00	2017-12-17 22:30:10	04:30:10	0	0	1	0	25	94	1	37	168	98	A	3	1	2	0	0	1	0	7		2	0	0	0	0	2
68	female	cardiology	2017-12-17 22:00:00	2017-12-18 02:10:59	04:10:59	0	1	0	0	19	93	0	36.8	178	65	A	0	2	0	0	0	0	0	2		1	0	0	0	0	1
80	female	cardiology	2017-12-17 22:34:00	2017-12-18 01:59:21	03:25:21	0	0	1	0	28	97	1	36	236	140	A	3	0	2	1	3	3	0	12		2	0	2	3	0	7
82	female	cardiology	2017-12-17 22:40:00	2017-12-18 00:32:42	01:52:42	0	1	0	0	13	98	1	37.2	167	65	V	0	0	2	0	0	0	3	5		0	0	0	0	1	1
88	female	cardiology	2017-12-18 05:55:00	2017-12-18 07:00:26	01:05:26	1	0	0	0	26	96	0	36.1	213	94	A	3	0	0	0	0	1	0	4		2	0	2	0	0	4
77	male	hematology	2017-12-18 10:20:00	2017-12-18 15:30:25	05:10:25	0	1	0	0	17	97	0	36.7	141	67	A	0	0	0	0	0	0	0	0		0	0	0	0	0	0
72	male	cardiology	2017-12-18 13:00:00	2017-12-18 13:26:38	00:26:38	0	0	1	0	24	99	0	35.6	139	132	A	2	0	0	1	0	3	0	6		2	0	0	3	0	5
84	female	others	2017-12-18 15:11:00	2017-12-18 19:00:43	03:49:43	0	1	0	0	21	99	0	39.3	154	118	A	2	0	0	2	0	2	0	6		2	2	0	2	0	6
77	male	trauma	2017-12-18 19:06:00	2017-12-18 20:15:18	01:09:18	1	0	0	0	18	95	0	36.4	127	83	A	0	1	0	0	0	0	0	1		0	0	0	0	0	0
77	female	nephrology/urology	2017-12-18 20:00:00	2017-12-18 23:00:17	03:00:17	0	1	0	0	18	99	0	36.6	167	81	A	0	0	0	0	0	0	0	0		0	0	0	0	0	0
91	female	cardiology	2017-12-19 18:09:00	2017-12-19 19:15:03	01:06:03	1	0	0	0	17	100	1	37.1	162	83	A	0	0	2	0	0	0	0	2		0	0	0	0	0	0
84	female	gastroenterology	2017-12-20 07:38:00	2017-12-20 16:10:08	08:32:08	0	1	0	0	36	100	1	35.3	142	61	V	3	0	2	1	0	0	3	9		3	0	0	0	1	4
75	female	cardiology	2017-12-20 16:59:00	2017-12-20 19:15:47	02:16:47	0	1	0	0	28	99	0	36.2	146	34	A	3	0	0	0	0	3	0	6		2	0	0	2	0	4
87	female	cardiology	2017-12-21 01:14:00	2017-12-21 03:00:10	01:46:10	0	1	0	0	22	97	0	36	178	77	A	2	0	0	1	0	0	0	3		2	0	0	0	0	2
85	female	gastroenterology	2017-12-21 11:25:00	2017-12-21 15:45:29	04:20:29	0	1	0	0	21	99	0	37.8	106	81	A	2	0	0	0	1	0	0	3		2	0	0	0	0	2
80	female	neurology	2017-12-21 11:42:00	2017-12-21 14:09:49	02:27:49	1	0	0	0	11	99	0	36.6	121	73	V	1	0	0	0	0	0	3	4		0	0	0	0	1	1
93	male	trauma	2017-12-22 08:05:00	2017-12-22 10:45:57	02:40:57	0	1	0	0	18	88	1	36.2	114	62	A	0	3	2	0	0	0	0	5		0	0	0	0	0	0
74	female	trauma	2017-12-22 15:21:00	2017-12-22 17:00:27	01:39:27	0	1	0	0	19	97	0	37.5	125	101	A	0	0	0	0	0	1	0	1		1	0	0	1	0	2
82	female	others	2017-12-22 19:18:00	2017-12-22 22:00:09	02:42:09	0	0	1	0	15	100	1	28	82	56	P	0	0	2	3	3	0	3	11		0	2	1	0	2	5
86	male	cardiology	2017-12-22 19:18:00	2017-12-22 22:59:20	03:41:20	1	0	0	0	18	97	0	36	114	49	A	0	0	0	1	0	1	0	2		0	0	0	1	0	1
76	female	cardiology	2017-12-23 04:06:00	2017-12-23 08:50:55	04:44:55	0	1	0	1	35	100	1	35.7	135	98	A	3	0	2	1	0	1	0	7		3	0	0	0	0	3
75	female	otolaryngology	2017-12-23 08:01:00	2017-12-23 09:19:32	01:18:32	1	0	0	0	18	97	0	36	171	45	A	0	0	0	1	0	1	0	2		0	0	0	1	0	1
68	female	cardiology	2017-12-23 09:01:00	2017-12-23 13:10:28	04:09:28	0	1	0	0	18	97	0	36.3	117	141	A	0	0	0	0	0	3	0	3		0	0	0	3	0	3
73	male	endocrinology	2017-12-23 09:07:00	2017-12-23 10:30:40	01:23:40	1	0	0	0	24	99	0	35.9	164	91	A	2	0	0	1	0	1	0	4		2	0	0	0	0	2
67	male	cardiology	2017-12-23 09:14:00	2017-12-23 09:45:51	00:31:51	0	0	1	0	11	99	1	35.4	135	45	A	1	0	2	1	0	1	0	5		0	0	0	1	0	1
75	male	gastroenterology	2017-12-23 10:30:00	2017-12-23 14:00:25	03:30:25	0	0	1	1	28	97	0	36.6	175	129	A	3	0	0	0	0	2	0	5		2	0	0	2	0	4
80	female	cardiology	2017-12-23 13:33:00	2017-12-23 15:21:03	01:48:03	1	0	0	0	21	98	1	37.1	143	85	A	2	0	2	0	0	0	0	4		2	0	0	0	0	2
81	female	cardiology	2017-12-23 18:45:00	2017-12-23 20:53:27	02:08:27	1	0	0	0	21	100	0	37	162	81	A	2	0	0	0	0	0	0	2		2	0	0	0	0	2
76	male	cardiology	2017-12-23 21:05:00	2017-12-23 21:39:03	00:34:03	1	0	0	0	28	99	1	36.8	161	111	A	3	0	2	0	0	2	0	7		2	0	0	2	0	4
84	female	gastroenterology	2017-12-23 22:04:00	2017-12-23 23:59:02	01:55:02	0	1	0	0	23	98	0	36.6	150	70	A	2	0	0	0	0	0	0	2		2	0	0	0	0	2
75	male	cardiology	2017-12-24 08:21:00	2017-12-24 08:43:01	00:22:01	0	0	1	0	16	99	0	35.8	140	72	A	0	0	0	1	0	0	0	1		0	0	0	0	0	0
79	male	pulmonology	2017-12-24 09:20:00	2017-12-24 15:10:15	05:50:15	0	1	0	0	28	99	0	36.7	92	146	A	3	0	0	0	2	3	0	8		2	0	1	3	0	6
77	male	trauma	2017-12-24 11:56:00	2017-12-24 17:00:10	05:04:10	0	1	0	0	16	99	0	38	99	65	A	0	0	0	0	2	0	0	2		0	0	1	0	0	1
85	female	neurology	2017-12-24 12:25:00	2017-12-24 15:31:53	03:06:53	0	1	0	0	11	98	0	36.7	150	75	A	1	0	0	0	0	0	0	1		0	0	0	0	0	0
83	female	cardiology	2017-12-24 15:12:00	2017-12-24 18:50:32	03:38:32	0	1	0	0	12	100	1	36.6	108	25	A	0	0	2	0	1	3	0	6		0	0	0	2	0	2
74	male	nephrology/urology	2017-12-24 17:46:00	2017-12-24 20:24:59	02:38:59	0	1	0	0	24	99	0	36.4	149	85	A	2	0	0	0	0	0	0	2		2	0	0	0	0	2
91	female	cardiology	2017-12-24 19:11:00	2017-12-24 21:06:02	01:55:02	0	1	0	0	14	96	0	36.7	129	53	A	0	0	0	0	0	0	0	0		0	0	0	0	0	0
81	female	pulmonology	2017-12-25 08:01:00	2017-12-25 10:45:11	02:44:11	0	1	0	1	26	97	1	38.5	191	97	A	3	0	2	1	0	1	0	7		2	2	0	0	0	4
69	male	trauma	2017-12-25 10:14:00	2017-12-25 12:50:59	02:36:59	1	0	0	0	19	97	0	35.5	177	80	A	0	0	0	1	0	0	0	1		1	0	0	0	0	1
70	male	pulmonology	2017-12-25 22:20:00	2017-12-25 23:30:03	01:10:03	1	0	0	0	18	98	0	36.5	141	84	A	0	0	0	0	0	0	0	0		0	0	0	0	0	0
66	male	trauma	2017-12-26 04:56:00	2017-12-26 07:50:18	02:54:18	0	1	0	0	24	99	0	36.8	129	88	A	2	0	0	0	0	0	0	2		2	0	0	0	0	2
86	male	cardiology	2017-12-26 07:41:00	2017-12-26 08:16:25	00:35:25	0	1	0	0	19	97	1	36.5	128	114	A	0	0	2	0	0	2	0	4		1	0	0	2	0	3
79	male	gastroenterology	2017-12-26 11:30:00	2017-12-26 13:51:49	02:21:49	0	1	0	0	19	99	0	36.4	137	82	A	0	0	0	0	0	0	0	0		1	0	0	0	0	1
81	male	gastroenterology	2017-12-26 12:47:00	2017-12-26 17:02:23	04:15:23	0	1	0	0	19	99	0	37.6	100	69	A	0	0	0	0	2	0	0	2		1	0	1	0	0	2
82	female	dermatology	2017-12-26 15:02:00	2017-12-26 16:51:15	01:49:15	0	0	1	0	13	99	1	36	135	115	V	0	0	2	1	0	2	3	8		0	0	0	2	1	3
68	male	trauma	2017-12-27 01:23:00	2017-12-27 03:42:36	02:19:36	1	0	0	0	13	97	0	35.3	130	75	A	0	0	0	1	0	0	0	1		0	0	0	0	0	0
81	female	cardiology	2017-12-27 03:03:00	2017-12-27 11:30:11	08:27:11	0	1	0	0	14	96	1	36.8	104	116	A	0	0	2	0	1	2	0	5		0	0	0	2	0	2
77	female	trauma	2017-12-27 10:50:00	2017-12-27 15:30:08	04:40:08	0	1	0	0	11	96	0	35.9	181	78	A	1	0	0	1	0	0	0	2		0	0	0	0	0	0
75	female	gastroenterology	2017-12-27 11:08:00	2017-12-27 15:45:21	04:37:21	0	1	0	0	18	96	0	37.3	120	65	A	0	0	0	0	0	0	0	0		0	0	0	0	0	0
67	female	neurology	2017-12-27 13:44:00	2017-12-27 15:00:19	01:16:19	1	0	0	0	28	98	0	36.7	127	88	A	3	0	0	0	0	0	0	3		2	0	0	0	0	2
76	male	cardiology	2017-12-27 21:53:00	2017-12-28 00:20:14	02:27:14	0	0	1	1	28	80	1	36.5	228	124	U	3	3	2	0	3	2	3	16		2	0	2	2	3	9
86	female	neurology	2017-12-27 22:19:00	2017-12-28 01:10:44	02:51:44	0	0	1	0	16	96	0	35.5	158	57	P	0	0	0	1	0	0	3	4		0	0	0	0	2	2
84	male	pulmonology	2017-12-28 08:55:00	2017-12-28 13:17:50	04:22:50	1	0	0	0	15	95	0	38.6	158	102	A	0	1	0	1	0	1	0	3		0	2	0	1	0	3
68	male	pulmonology	2017-12-28 09:02:00	2017-12-28 15:00:11	05:58:11	0	1	0	0	24	94	1	36.4	182	108	A	2	1	2	0	0	1	0	6		2	0	0	1	0	3
67	male	trauma	2017-12-28 11:08:00	2017-12-28 13:45:06	02:37:06	0	1	0	0	20	97	0	36.8	177	72	A	0	0	0	0	0	0	0	0		1	0	0	0	0	1
83	female	trauma	2017-12-28 14:00:00	2017-12-28 16:00:44	02:00:44	0	1	0	0	15	96	0	37	162	81	A	0	0	0	0	0	0	0	0		0	0	0	0	0	0
81	male	cardiology	2017-12-28 14:37:00	2017-12-28 18:02:02	03:25:02	0	1	0	0	25	98	0	36.7	155	96	A	3	0	0	0	0	1	0	4		2	0	0	0	0	2
72	female	cardiology	2017-12-29 07:57:00	2017-12-29 09:30:12	01:33:12	0	0	1	0	17	87	1	36	133	67	A	0	3	2	1	0	0	0	6		0	0	0	0	0	0
71	female	others	2017-12-29 11:26:00	2017-12-29 15:20:01	03:54:01	0	0	1	0	22	67	1	39.5	132	141	P	2	3	2	2	0	3	3	15		2	2	0	3	2	9
85	female	trauma	2017-12-29 13:53:00	2017-12-29 16:10:18	02:17:18	1	0	0	0	24	98	0	35.8	139	100	A	2	0	0	1	0	1	0	4		2	0	0	0	0	2
88	female	neurology	2017-12-29 17:23:00	2017-12-29 20:30:29	03:07:29	0	1	0	1	18	100	1	38.2	188	109	P	0	0	2	1	0	1	3	7		0	0	0	1	2	3
71	male	nephrology/urology	2017-12-29 23:18:00	2017-12-30 02:00:12	02:42:12	0	1	0	0	26	100	0	39.3	147	87	A	3	0	0	2	0	0	0	5		2	2	0	0	0	4
77	male	trauma	2017-12-30 10:00:00	2017-12-30 11:45:45	01:45:45	1	0	0	0	15	98	0	36.5	128	77	A	0	0	0	0	0	0	0	0		0	0	0	0	0	0
77	male	trauma	2017-12-30 10:53:00	2017-12-30 13:07:12	02:14:12	0	0	1	0	16	100	1	35.7	88	72	A	0	0	2	1	3	0	0	6		0	0	1	0	0	1
84	male	trauma	2017-12-30 15:48:00	2017-12-30 19:00:28	03:12:28	0	1	0	0	15	96	0	35	176	112	A	0	0	0	3	0	2	0	5		0	2	0	2	0	4
78	male	pulmonology	2017-12-30 16:20:00	2017-12-30 21:00:38	04:40:38	0	1	0	0	16	100	1	36	138	93	A	0	0	2	1	0	1	0	4		0	0	0	0	0	0
80	male	dermatology	2017-12-30 19:05:00	2017-12-30 22:00:59	02:55:59	0	1	0	0	20	98	1	39.5	140	83	A	0	0	2	2	0	0	0	4		1	2	0	0	0	3
98	female	pulmonology	2017-12-30 22:11:00	2017-12-30 23:50:44	01:39:44	0	1	0	0	31	99	1	37.6	122	81	A	3	0	2	0	0	0	0	5		3	0	0	0	0	3
85	female	trauma	2017-12-30 23:40:00	2017-12-31 02:00:00	02:20:00	0	1	0	0	23	97	0	37.6	165	79	A	2	0	0	0	0	0	0	2		2	0	0	0	0	2
80	female	neurology	2017-12-31 11:11:00	2017-12-31 14:30:40	03:19:40	1	0	0	0	18	97	1	35.9	82	73	V	0	0	2	1	3	0	3	9		0	0	1	0	1	2
68	male	pulmonology	2017-12-31 12:35:00	2017-12-31 13:32:17	00:57:17	0	1	0	0	22	99	1	38.5	145	80	A	2	0	2	1	0	0	0	5		2	2	0	0	0	4
86	male	neurology	2017-12-31 13:52:00	2017-12-31 17:00:58	03:08:58	0	1	0	0	12	96	1	36.4	173	57	A	0	0	2	0	0	0	0	2		0	0	0	0	0	0
93	male	cardiology	2018-01-01 01:34:00	2018-01-01 02:27:18	00:53:18	0	0	1	0	21	96	1	36.7	63	87	A	2	0	2	0	3	0	0	7		2	0	3	0	0	5
81	female	neurology	2018-01-01 12:16:00	2018-01-01 16:00:57	03:44:57	0	1	0	0	18	99	0	36.8	196	71	V	0	0	0	0	0	0	3	3		0	0	0	0	1	1
84	female	cardiology	2018-01-01 15:56:00	2018-01-01 17:32:11	01:36:11	1	0	0	0	17	99	1	36	142	88	A	0	0	2	1	0	0	0	3		0	0	0	0	0	0
88	male	trauma	2018-01-01 16:08:00	2018-01-01 17:58:50	01:50:50	1	0	0	0	11	95	0	36.1	83	62	A	1	1	0	0	3	0	0	5		0	0	1	0	0	1
84	female	trauma	2018-01-02 05:51:00	2018-01-02 09:00:56	03:09:56	0	1	0	0	16	97	0	32.9	130	70	A	0	0	0	3	0	0	0	3		0	2	0	0	0	2
88	male	cardiology	2018-01-02 10:14:00	2018-01-02 10:42:12	00:28:12	0	0	1	0	19	95	1	35.8	126	25	A	0	1	2	1	0	3	0	7		1	0	0	2	0	3
78	female	pulmonology	2018-01-02 12:03:00	2018-01-02 17:15:42	05:12:42	0	1	0	0	18	97	0	36.8	158	82	A	0	0	0	0	0	0	0	0		0	0	0	0	0	0
67	male	nephrology/urology	2018-01-02 18:29:00	2018-01-03 00:15:16	05:46:16	0	0	1	0	33	94	0	37.1	110	78	A	3	1	0	0	1	0	0	5		3	0	0	0	0	3
82	female	others	2018-01-03 11:59:00	2018-01-03 13:47:52	01:48:52	1	0	0	0	25	95	0	37.5	156	86	A	3	1	0	0	0	0	0	4		2	0	0	0	0	2
74	male	cardiology	2018-01-03 12:31:00	2018-01-03 13:00:19	00:29:19	0	0	1	0	14	98	0	36.4	153	93	A	0	0	0	0	0	1	0	1		0	0	0	0	0	0
75	male	cardiology	2018-01-03 19:32:00	2018-01-03 21:20:31	01:48:31	0	0	1	0	15	100	1	35.7	157	62	A	0	0	2	1	0	0	0	3		0	0	0	0	0	0
67	male	cardiology	2018-01-03 23:46:00	2018-01-04 01:15:28	01:29:28	0	0	1	0	36	76	1	36.4	157	136	A	3	3	2	0	0	3	0	11		3	0	0	3	0	6
75	female	neurology	2018-01-04 12:24:00	2018-01-04 15:34:47	03:10:47	0	1	0	1	26	100	1	37.1	167	104	U	3	0	2	0	0	1	3	9		2	0	0	1	3	6
72	female	cardiology	2018-01-04 15:09:00	2018-01-04 18:15:24	03:06:24	1	0	0	0	17	99	0	36.2	112	101	A	0	0	0	0	0	1	0	1		0	0	0	1	0	1
76	male	pulmonology	2018-01-04 17:51:00	2018-01-04 20:57:43	03:06:43	0	0	1	1	26	88	1	36.2	94	88	U	3	3	2	0	2	0	3	13		2	0	1	0	3	6
83	male	pulmonology	2018-01-04 19:09:00	2018-01-04 20:33:04	01:24:04	0	1	0	0	18	95	0	36.2	142	90	A	0	1	0	0	0	0	0	1		0	0	0	0	0	0
70	male	otolaryngology	2018-01-05 06:55:00	2018-01-05 11:55:22	05:00:22	1	0	0	0	18	95	0	35.8	141	57	A	0	1	0	1	0	0	0	2		0	0	0	0	0	0
89	female	nephrology/urology	2018-01-05 12:52:00	2018-01-05 12:52:20	00:00:20	0	1	0	0	24	99	1	36.8	101	73	A	2	0	2	0	1	0	0	5		2	0	0	0	0	2
74	female	hematology	2018-01-05 14:30:00	2018-01-05 15:20:32	00:50:32	0	1	0	0	18	95	0	37.3	150	88	A	0	1	0	0	0	0	0	1		0	0	0	0	0	0
70	female	otolaryngology	2018-01-05 16:16:00	2018-01-05 18:30:36	02:14:36	1	0	0	0	17	99	0	35.2	155	77	A	0	0	0	1	0	0	0	1		0	0	0	0	0	0
75	male	gastroenterology	2018-01-05 21:41:00	2018-01-05 23:33:57	01:52:57	0	1	0	0	17	96	0	37.2	151	123	A	0	0	0	0	0	2	0	2		0	0	0	2	0	2
84	female	cardiology	2018-01-05 22:22:00	2018-01-05 23:50:22	01:28:22	1	0	0	0	24	97	0	36.7	116	137	V	2	0	0	0	0	3	3	8		2	0	0	3	1	6
68	male	dermatology	2018-01-06 09:53:00	2018-01-06 13:20:06	03:27:06	0	0	1	0	19	100	1	36.3	132	92	A	0	0	2	0	0	1	0	3		1	0	0	0	0	1
73	male	trauma	2018-01-06 10:30:00	2018-01-06 15:28:50	04:58:50	0	0	1	0	21	98	1	34.3	73	47	A	2	0	2	3	3	1	0	11		2	2	2	1	0	7
81	male	gastroenterology	2018-01-06 11:53:00	2018-01-06 15:15:43	03:22:43	0	1	0	0	13	98	0	36.3	142	70	A	0	0	0	0	0	0	0	0		0	0	0	0	0	0
76	male	neurology	2018-01-06 16:01:00	2018-01-06 17:42:58	01:41:58	1	0	0	0	23	99	0	36.4	147	73	A	2	0	0	0	0	0	0	2		2	0	0	0	0	2
96	female	cardiology	2018-01-06 18:42:00	2018-01-06 19:30:19	00:48:19	0	1	0	0	29	96	0	36.2	107	54	V	3	0	0	0	1	0	3	7		2	0	0	0	1	3
77	male	cardiology	2018-01-06 20:34:00	2018-01-07 00:50:21	04:16:21	0	1	0	1	26	98	1	36.3	138	133	A	3	0	2	0	0	3	0	8		2	0	0	3	0	5
76	male	neurology	2018-01-07 08:55:00	2018-01-07 14:00:00	05:05:00	0	1	0	0	23	96	0	36.3	153	85	A	2	0	0	0	0	0	0	2		2	0	0	0	0	2
82	female	cardiology	2018-01-07 09:28:00	2018-01-07 11:16:23	01:48:23	0	0	1	0	28	94	1	36.2	161	94	A	3	1	2	0	0	1	0	7		2	0	0	0	0	2
79	male	trauma	2018-01-07 10:40:00	2018-01-07 16:00:10	05:20:10	1	0	0	0	21	99	0	36.5	145	63	A	2	0	0	0	0	0	0	2		2	0	0	0	0	2
93	male	gastroenterology	2018-01-07 16:18:00	2018-01-07 18:40:52	02:22:52	0	1	0	0	29	91	0	36.5	94	137	A	3	3	0	0	2	3	0	11		2	0	1	3	0	6
68	male	others	2018-01-07 18:22:00	2018-01-07 20:00:55	01:38:55	1	0	0	0	18	99	0	36	195	54	A	0	0	0	1	0	0	0	1		0	0	0	0	0	0
71	male	otolaryngology	2018-01-07 23:52:00	2018-01-08 02:00:45	02:08:45	0	1	0	0	13	96	0	36.7	162	77	A	0	0	0	0	0	0	0	0		0	0	0	0	0	0
81	female	cardiology	2018-01-08 03:35:00	2018-01-08 04:30:40	00:55:40	0	0	1	0	28	98	1	36.1	242	120	A	3	0	2	0	3	2	0	10		2	0	2	2	0	6
80	male	pulmonology	2018-01-08 08:22:00	2018-01-08 11:30:58	03:08:58	0	1	0	0	18	93	0	37.2	112	98	A	0	2	0	0	0	1	0	3		0	0	0	0	0	0
76	female	gastroenterology	2018-01-08 09:26:00	2018-01-08 10:03:31	00:37:31	0	1	0	0	15	100	1	35.7	70	65	A	0	0	2	1	3	0	0	6		0	0	3	0	0	3
72	male	cardiology	2018-01-08 09:46:00	2018-01-08 10:55:25	01:09:25	1	0	0	0	11	99	0	36.5	147	58	A	1	0	0	0	0	0	0	1		0	0	0	0	0	0
70	female	neurology	2018-01-08 15:38:00	2018-01-08 18:00:37	02:22:37	0	1	0	0	17	97	0	35.4	169	92	V	0	0	0	1	0	1	3	5		0	0	0	0	1	1
75	female	gastroenterology	2018-01-08 19:45:00	2018-01-08 22:25:53	02:40:53	0	1	0	0	18	96	0	37.5	146	86	A	0	0	0	0	0	0	0	0		0	0	0	0	0	0
83	male	gastroenterology	2018-01-09 02:09:00	2018-01-09 02:31:39	00:22:39	0	1	0	0	18	100	1	37.2	159	124	A	0	0	2	0	0	2	0	4		0	0	0	2	0	2
81	female	neurology	2018-01-09 06:24:00	2018-01-09 08:36:27	02:12:27	1	0	0	0	20	94	0	36.6	130	78	A	0	1	0	0	0	0	0	1		1	0	0	0	0	1
69	male	cardiology	2018-01-09 13:05:00	2018-01-09 13:42:39	00:37:39	0	0	1	0	30	94	1	34.4	107	74	V	3	1	2	3	1	0	3	13		3	2	0	0	1	6
82	female	neurology	2018-01-09 15:38:00	2018-01-09 17:20:38	01:42:38	0	0	1	1	17	95	0	37.2	193	104	V	0	1	0	0	0	1	3	5		0	0	0	1	1	2
86	female	trauma	2018-01-09 17:17:00	2018-01-09 20:00:20	02:43:20	1	0	0	0	20	100	1	35.5	136	79	A	0	0	2	1	0	0	0	3		1	0	0	0	0	1
83	male	trauma	2018-01-09 17:32:00	2018-01-09 20:00:19	02:28:19	1	0	0	0	20	98	0	35.6	182	76	A	0	0	0	1	0	0	0	1		1	0	0	0	0	1
80	female	trauma	2018-01-09 18:34:00	2018-01-09 19:39:53	01:05:53	0	1	0	0	18	96	0	36.5	159	98	A	0	0	0	0	0	1	0	1		0	0	0	0	0	0
91	female	endocrinology	2018-01-09 19:07:00	2018-01-09 21:00:45	01:53:45	1	0	0	0	23	94	0	36	131	75	V	2	1	0	1	0	0	3	7		2	0	0	0	1	3
77	male	trauma	2018-01-10 02:17:00	2018-01-10 05:00:30	02:43:30	0	1	0	0	29	77	1	36.7	148	96	A	3	3	2	0	0	1	0	9		2	0	0	0	0	2
67	female	cardiology	2018-01-10 04:12:00	2018-01-10 10:10:42	05:58:42	1	0	0	0	15	100	0	36.5	130	69	A	0	0	0	0	0	0	0	0		0	0	0	0	0	0
67	male	nephrology/urology	2018-01-10 12:13:00	2018-01-10 17:30:18	05:17:18	0	0	1	1	22	95	1	36.5	80	108	V	2	1	2	0	3	1	3	12		2	0	2	1	1	6
84	female	neurology	2018-01-10 12:40:00	2018-01-10 13:41:47	01:01:47	0	0	1	0	22	93	0	36.6	210	73	V	2	2	0	0	0	0	3	7		2	0	2	0	1	5
78	female	trauma	2018-01-10 15:28:00	2018-01-10 18:00:34	02:32:34	0	1	0	0	22	99	1	34.7	130	79	A	2	0	2	3	0	0	0	7		2	2	0	0	0	4
81	male	nephrology/urology	2018-01-10 16:33:00	2018-01-10 20:00:55	03:27:55	0	1	0	0	20	98	0	36.6	178	90	A	0	0	0	0	0	0	0	0		1	0	0	0	0	1
66	female	pulmonology	2018-01-10 16:40:00	2018-01-10 21:00:06	04:20:06	0	1	0	0	28	95	1	37.4	106	110	A	3	1	2	0	1	1	0	8		2	0	0	1	0	3
78	male	cardiology	2018-01-10 17:44:00	2018-01-10 21:50:38	04:06:38	0	1	0	0	15	97	1	36.8	158	81	A	0	0	2	0	0	0	0	2		0	0	0	0	0	0
82	male	trauma	2018-01-11 09:48:00	2018-01-11 11:52:51	02:04:51	0	1	0	0	18	98	0	36	155	96	A	0	0	0	1	0	1	0	2		0	0	0	0	0	0
80	male	nephrology/urology	2018-01-11 16:19:00	2018-01-11 21:00:09	04:41:09	0	1	0	0	20	98	0	36.9	179	84	A	0	0	0	0	0	0	0	0		1	0	0	0	0	1
73	male	neurology	2018-01-11 17:56:00	2018-01-11 21:30:48	03:34:48	0	1	0	0	15	88	0	36.1	204	76	A	0	3	0	0	0	0	0	3		0	0	2	0	0	2
76	male	cardiology	2018-01-11 19:07:00	2018-01-11 19:55:25	00:48:25	1	0	0	0	12	97	0	35.9	120	110	A	0	0	0	1	0	1	0	2		0	0	0	1	0	1
82	male	others	2018-01-11 19:18:00	2018-01-11 21:00:56	01:42:56	0	1	0	1	29	97	0	39.6	119	85	A	3	0	0	2	0	0	0	5		2	2	0	0	0	4
70	male	neurology	2018-01-12 02:09:00	2018-01-12 04:00:44	01:51:44	0	1	0	0	16	97	0	36.8	136	80	P	0	0	0	0	0	0	3	3		0	0	0	0	2	2
79	male	neurology	2018-01-12 07:56:00	2018-01-12 14:30:42	06:34:42	0	1	0	0	19	98	0	36.1	183	79	V	0	0	0	0	0	0	3	3		1	0	0	0	1	2
72	male	cardiology	2018-01-12 12:06:00	2018-01-12 13:34:04	01:28:04	0	1	0	0	19	93	1	36.2	160	128	A	0	2	2	0	0	2	0	6		1	0	0	2	0	3
70	male	pulmonology	2018-01-12 15:14:00	2018-01-12 17:55:18	02:41:18	0	0	1	0	20	100	1	35.8	94	59	V	0	0	2	1	2	0	3	8		1	0	1	0	1	3
65	male	cardiology	2018-01-13 11:08:00	2018-01-13 11:56:57	00:48:57	0	0	1	0	14	94	0	33.6	131	58	V	0	1	0	3	0	0	3	7		0	2	0	0	1	3
86	female	trauma	2018-01-13 13:22:00	2018-01-13 16:00:42	02:38:42	0	1	0	0	27	98	1	37.5	169	60	A	3	0	2	0	0	0	0	5		2	0	0	0	0	2
96	female	gastroenterology	2018-01-13 15:45:00	2018-01-13 17:54:52	02:09:52	0	1	0	0	23	91	1	39.9	107	64	A	2	3	2	2	1	0	0	10		2	2	0	0	0	4
66	male	gastroenterology	2018-01-14 05:45:00	2018-01-14 06:20:25	00:35:25	0	1	0	0	15	99	0	36.4	130	72	A	0	0	0	0	0	0	0	0		0	0	0	0	0	0
81	male	cardiology	2018-01-14 15:34:00	2018-01-14 18:10:07	02:36:07	1	0	0	0	18	98	0	36.5	140	91	A	0	0	0	0	0	1	0	1		0	0	0	0	0	0
79	male	trauma	2018-01-14 15:38:00	2018-01-14 18:40:54	03:02:54	0	0	1	0	23	100	1	35.7	94	60	V	2	0	2	1	2	0	3	10		2	0	1	0	1	4
91	male	trauma	2018-01-15 10:11:00	2018-01-15 13:05:46	02:54:46	0	1	0	0	15	100	0	36.5	128	59	A	0	0	0	0	0	0	0	0		0	0	0	0	0	0
85	male	others	2018-01-15 10:11:00	2018-01-15 13:00:13	02:49:13	1	0	0	0	15	96	0	36.1	169	61	A	0	0	0	0	0	0	0	0		0	0	0	0	0	0
78	female	neurology	2018-01-15 15:04:00	2018-01-15 18:03:32	02:59:32	0	1	0	0	24	100	1	36.2	126	174	V	2	0	2	0	0	3	3	10		2	0	0	3	1	6
76	male	others	2018-01-15 15:53:00	2018-01-15 19:00:17	03:07:17	0	0	1	0	28	99	1	33.7	109	68	A	3	0	2	3	1	0	0	9		2	2	0	0	0	4
87	female	trauma	2018-01-15 18:04:00	2018-01-15 21:43:55	03:39:55	0	1	0	0	22	100	0	35.6	168	70	A	2	0	0	1	0	0	0	3		2	0	0	0	0	2
89	female	others	2018-01-15 20:31:00	2018-01-15 23:00:37	02:29:37	0	1	0	0	17	96	0	38.1	190	91	V	0	0	0	1	0	1	3	5		0	0	0	0	1	1
85	female	trauma	2018-01-15 21:43:00	2018-01-15 23:43:49	02:00:49	0	1	0	0	16	98	0	34.6	125	74	A	0	0	0	3	0	0	0	3		0	2	0	0	0	2
68	male	pulmonology	2018-01-16 10:11:00	2018-01-16 14:17:33	04:06:33	1	0	0	0	18	99	1	36.7	169	93	A	0	0	2	0	0	1	0	3		0	0	0	0	0	0
82	male	nephrology/urology	2018-01-16 11:46:00	2018-01-16 14:45:10	02:59:10	1	0	0	0	20	95	0	36.1	147	79	A	0	1	0	0	0	0	0	1		1	0	0	0	0	1
93	female	pulmonology	2018-01-16 21:02:00	2018-01-17 01:00:47	03:58:47	0	1	0	0	28	99	1	38	114	133	U	3	0	2	0	0	3	3	11		2	0	0	3	3	8
78	female	nephrology/urology	2018-01-16 22:22:00	2018-01-17 00:30:06	02:08:06	0	0	1	0	23	95	1	35.7	177	140	A	2	1	2	1	0	3	0	9		2	0	0	3	0	5
83	male	trauma	2018-01-17 06:36:00	2018-01-17 08:00:23	01:24:23	1	0	0	0	26	97	0	36.4	164	96	A	3	0	0	0	0	1	0	4		2	0	0	0	0	2
82	female	neurology	2018-01-17 09:06:00	2018-01-17 12:07:18	03:01:18	0	1	0	0	11	97	0	37.3	186	90	V	1	0	0	0	0	0	3	4		0	0	0	0	1	1
80	female	cardiology	2018-01-17 10:46:00	2018-01-17 13:29:12	02:43:12	1	0	0	0	36	96	1	36.9	155	68	A	3	0	2	0	0	0	0	5		3	0	0	0	0	3
88	male	cardiology	2018-01-17 11:56:00	2018-01-17 13:40:39	01:44:39	0	1	0	0	22	94	0	36.7	187	82	A	2	1	0	0	0	0	0	3		2	0	0	0	0	2
70	male	gastroenterology	2018-01-17 13:42:00	2018-01-17 18:08:19	04:26:19	0	1	0	0	17	99	1	34.5	112	123	A	0	0	2	3	0	2	0	7		0	2	0	2	0	4
85	female	cardiology	2018-01-17 18:38:00	2018-01-17 20:21:51	01:43:51	1	0	0	0	19	98	0	36.5	213	88	A	0	0	0	0	0	0	0	0		1	0	2	0	0	3
77	male	cardiology	2018-01-18 01:09:00	2018-01-18 03:04:23	01:55:23	1	0	0	0	20	95	0	36.2	149	66	A	0	1	0	0	0	0	0	1		1	0	0	0	0	1
74	male	cardiology	2018-01-18 10:27:00	2018-01-18 10:45:13	00:18:13	0	0	1	0	16	99	0	36.6	143	53	A	0	0	0	0	0	0	0	0		0	0	0	0	0	0
78	male	gastroenterology	2018-01-18 14:16:00	2018-01-18 14:36:28	00:20:28	0	1	0	0	12	98	0	35.2	169	44	V	0	0	0	1	0	1	3	5		0	0	0	1	1	2
78	male	nephrology/urology	2018-01-18 20:08:00	2018-01-18 22:15:06	02:07:06	0	1	0	0	16	97	0	36.7	195	86	A	0	0	0	0	0	0	0	0		0	0	0	0	0	0
89	female	pulmonology	2018-01-18 22:59:00	2018-01-19 02:53:12	03:54:12	0	1	0	0	37	96	1	39.7	133	155	V	3	0	2	2	0	3	3	13		3	2	0	3	1	9
71	male	endocrinology	2018-01-19 00:33:00	2018-01-19 01:20:53	00:47:53	0	1	0	0	19	97	0	34.3	156	67	A	0	0	0	3	0	0	0	3		1	2	0	0	0	3
81	male	others	2018-01-19 11:47:00	2018-01-19 13:02:49	01:15:49	0	1	0	0	18	95	0	37.4	139	76	A	0	1	0	0	0	0	0	1		0	0	0	0	0	0
83	female	hematology	2018-01-19 22:36:00	2018-01-19 23:00:23	00:24:23	0	1	0	0	26	97	0	36.5	108	130	A	3	0	0	0	1	2	0	6		2	0	0	3	0	5
84	male	others	2018-01-20 12:51:00	2018-01-20 14:35:50	01:44:50	0	1	0	0	27	95	0	38.4	129	78	A	3	1	0	1	0	0	0	5		2	0	0	0	0	2
83	female	nephrology/urology	2018-01-20 14:38:00	2018-01-20 17:45:38	03:07:38	0	1	0	0	16	100	0	36.4	138	80	A	0	0	0	0	0	0	0	0		0	0	0	0	0	0
83	male	cardiology	2018-01-20 15:18:00	2018-01-20 16:50:15	01:32:15	0	0	1	0	23	100	0	35.8	75	68	A	2	0	0	1	3	0	0	6		2	0	2	0	0	4
67	female	neurology	2018-01-20 18:20:00	2018-01-20 21:41:58	03:21:58	0	0	1	0	21	94	1	37.1	146	99	U	2	1	2	0	0	1	3	9		2	0	0	0	3	5
71	male	gastroenterology	2018-01-21 02:18:00	2018-01-21 06:19:46	04:01:46	0	1	0	0	12	95	0	37.2	151	90	A	0	1	0	0	0	0	0	1		0	0	0	0	0	0
75	male	cardiology	2018-01-21 03:57:00	2018-01-21 05:03:37	01:06:37	0	0	1	0	41	96	1	37	247	98	A	3	0	2	0	3	1	0	9		3	0	2	0	0	5
78	female	trauma	2018-01-21 14:26:00	2018-01-21 17:00:44	02:34:44	0	1	0	0	24	96	0	35.5	112	73	A	2	0	0	1	0	0	0	3		2	0	0	0	0	2
74	male	neurology	2018-01-21 14:32:00	2018-01-21 14:39:32	00:07:32	1	0	0	0	27	96	1	36.2	145	98	A	3	0	2	0	0	1	0	6		2	0	0	0	0	2
74	female	trauma	2018-01-21 14:34:00	2018-01-21 16:50:58	02:16:58	1	0	0	0	24	99	0	36.6	150	78	A	2	0	0	0	0	0	0	2		2	0	0	0	0	2
65	male	others	2018-01-21 16:02:00	2018-01-21 22:40:08	06:38:08	0	0	1	1	28	98	1	40	104	128	A	3	0	2	2	1	2	0	10		2	2	0	2	0	6
80	male	trauma	2018-01-21 17:37:00	2018-01-21 23:41:02	06:04:02	0	1	0	0	30	97	1	36.4	122	73	A	3	0	2	0	0	0	0	5		3	0	0	0	0	3
91	male	neurology	2018-01-21 22:05:00	2018-01-22 02:15:54	04:10:54	1	0	0	0	16	97	0	37.8	100	61	A	0	0	0	0	2	0	0	2		0	0	1	0	0	1
71	male	nephrology/urology	2018-01-21 22:39:00	2018-01-22 02:37:23	03:58:23	1	0	0	0	18	95	0	36.8	117	90	A	0	1	0	0	0	0	0	1		0	0	0	0	0	0
90	female	pulmonology	2018-01-22 09:51:00	2018-01-22 14:30:02	04:39:02	0	1	0	0	38	100	1	36.2	167	100	A	3	0	2	0	0	1	0	6		3	0	0	0	0	3
83	female	neurology	2018-01-22 19:05:00	2018-01-22 20:21:40	01:16:40	0	0	1	0	12	99	0	36.6	148	71	A	0	0	0	0	0	0	0	0		0	0	0	0	0	0
73	female	cardiology	2018-01-22 23:33:00	2018-01-23 00:10:18	00:37:18	0	0	1	0	12	95	0	37	182	128	A	0	1	0	0	0	2	0	3		0	0	0	2	0	2
66	female	cardiology	2018-01-23 09:37:00	2018-01-23 11:15:59	01:38:59	1	0	0	0	18	100	0	36.2	96	105	A	0	0	0	0	2	1	0	3		0	0	1	1	0	2
94	female	trauma	2018-01-23 16:47:00	2018-01-23 19:30:37	02:43:37	0	1	0	0	15	98	0	35.6	197	74	A	0	0	0	1	0	0	0	1		0	0	0	0	0	0
74	male	cardiology	2018-01-23 17:16:00	2018-01-23 18:18:42	01:02:42	1	0	0	0	19	99	0	37.6	116	72	A	0	0	0	0	0	0	0	0		1	0	0	0	0	1
78	female	cardiology	2018-01-23 21:31:00	2018-01-23 23:30:34	01:59:34	0	0	1	0	30	86	1	38.2	65	92	U	3	3	2	1	3	1	3	16		3	0	3	0	3	9
75	female	trauma	2018-01-24 07:39:00	2018-01-24 12:54:51	05:15:51	1	0	0	0	18	95	0	35.6	144	95	A	0	1	0	1	0	1	0	3		0	0	0	0	0	0
85	male	endocrinology	2018-01-24 11:49:00	2018-01-24 15:00:58	03:11:58	1	0	0	0	25	99	0	36.4	155	78	A	3	0	0	0	0	0	0	3		2	0	0	0	0	2
74	female	gynecology	2018-01-24 14:56:00	2018-01-24 19:38:14	04:42:14	0	1	0	0	21	98	0	37.1	197	97	A	2	0	0	0	0	1	0	3		2	0	0	0	0	2
85	male	trauma	2018-01-24 19:36:00	2018-01-24 22:00:16	02:24:16	1	0	0	0	16	100	0	36.8	197	62	A	0	0	0	0	0	0	0	0		0	0	0	0	0	0
88	female	cardiology	2018-01-25 10:42:00	2018-01-25 13:30:03	02:48:03	0	0	1	0	23	100	1	36.9	147	102	A	2	0	2	0	0	1	0	5		2	0	0	1	0	3
90	female	others	2018-01-25 11:07:00	2018-01-25 16:37:23	05:30:23	0	1	0	0	13	89	0	30.1	129	103	A	0	3	0	3	0	1	0	7		0	2	0	1	0	3
77	male	trauma	2018-01-25 20:17:00	2018-01-25 22:16:38	01:59:38	0	1	0	0	14	94	0	36	147	75	A	0	1	0	1	0	0	0	2		0	0	0	0	0	0
77	male	pulmonology	2018-01-25 22:10:00	2018-01-25 23:50:34	01:40:34	0	1	0	0	23	94	1	36.3	160	110	A	2	1	2	0	0	1	0	6		2	0	0	1	0	3
81	male	hematology	2018-01-26 10:30:00	2018-01-26 12:13:44	01:43:44	1	0	0	0	20	96	0	36.1	108	68	A	0	0	0	0	1	0	0	1		1	0	0	0	0	1
75	female	cardiology	2018-01-26 10:55:00	2018-01-26 14:19:07	03:24:07	1	0	0	0	23	93	0	36.4	197	106	A	2	2	0	0	0	1	0	5		2	0	0	1	0	3
89	male	gastroenterology	2018-01-26 13:22:00	2018-01-26 16:30:25	03:08:25	1	0	0	0	17	94	0	36.5	131	60	A	0	1	0	0	0	0	0	1		0	0	0	0	0	0
77	male	trauma	2018-01-26 13:41:00	2018-01-26 16:35:12	02:54:12	1	0	0	0	12	98	0	37.4	160	72	A	0	0	0	0	0	0	0	0		0	0	0	0	0	0
76	male	trauma	2018-01-27 05:26:00	2018-01-27 08:00:23	02:34:23	0	1	0	0	17	96	0	36	200	65	A	0	0	0	1	0	0	0	1		0	0	2	0	0	2
72	female	pulmonology	2018-01-27 10:18:00	2018-01-27 15:11:18	04:53:18	0	1	0	1	19	98	1	38.4	108	103	A	0	0	2	1	1	1	0	5		1	0	0	1	0	2
82	female	trauma	2018-01-27 16:38:00	2018-01-27 17:17:59	00:39:59	0	0	1	0	14	99	0	36	153	105	A	0	0	0	1	0	1	0	2		0	0	0	1	0	1
89	female	cardiology	2018-01-28 09:38:00	2018-01-28 11:22:17	01:44:17	0	1	0	0	26	99	1	36.8	147	109	A	3	0	2	0	0	1	0	6		2	0	0	1	0	3
84	male	trauma	2018-01-28 10:08:00	2018-01-28 13:09:19	03:01:19	1	0	0	0	28	95	0	36.1	110	57	A	3	1	0	0	1	0	0	5		2	0	0	0	0	2
72	female	neurology	2018-01-28 16:52:00	2018-01-28 22:00:10	05:08:10	1	0	0	0	18	96	0	36.5	175	84	A	0	0	0	0	0	0	0	0		0	0	0	0	0	0
81	female	gastroenterology	2018-01-28 17:11:00	2018-01-28 18:29:06	01:18:06	1	0	0	0	18	98	0	35.9	125	74	A	0	0	0	1	0	0	0	1		0	0	0	0	0	0
88	female	endocrinology	2018-01-28 21:21:00	2018-01-28 23:55:37	02:34:37	0	0	1	1	30	96	1	36	134	102	V	3	0	2	1	0	1	3	10		3	0	0	1	1	5
76	female	gastroenterology	2018-01-28 22:19:00	2018-01-29 00:23:30	02:04:30	0	1	0	0	15	98	0	37.3	157	98	A	0	0	0	0	0	1	0	1		0	0	0	0	0	0
80	male	neurology	2018-01-29 08:32:00	2018-01-29 18:50:34	10:18:34	1	0	0	0	14	99	0	36.5	132	55	A	0	0	0	0	0	0	0	0		0	0	0	0	0	0
75	female	dermatology	2018-01-29 09:15:00	2018-01-29 15:30:26	06:15:26	0	1	0	0	18	98	0	37	125	77	A	0	0	0	0	0	0	0	0		0	0	0	0	0	0
82	female	neurology	2018-01-29 10:06:00	2018-01-29 14:52:29	04:46:29	1	0	0	0	16	97	0	35.6	108	96	A	0	0	0	1	1	1	0	3		0	0	0	0	0	0
89	male	cardiology	2018-01-29 13:36:00	2018-01-29 14:44:57	01:08:57	0	0	1	0	17	98	0	36.3	123	61	A	0	0	0	0	0	0	0	0		0	0	0	0	0	0
89	female	cardiology	2018-01-29 15:40:00	2018-01-29 16:45:24	01:05:24	0	0	1	1	15	85	1	35.5	65	56	P	0	3	2	1	3	0	3	12		0	0	3	0	2	5
74	male	nephrology/urology	2018-01-29 20:03:00	2018-01-29 20:54:16	00:51:16	0	1	0	0	19	100	1	36.7	147	92	A	0	0	2	0	0	1	0	3		1	0	0	0	0	1
68	male	gastroenterology	2018-01-29 23:46:00	2018-01-30 02:00:53	02:14:53	0	1	0	0	20	98	0	36.9	126	75	A	0	0	0	0	0	0	0	0		1	0	0	0	0	1
65	female	trauma	2018-01-30 01:49:00	2018-01-30 03:30:00	01:41:00	1	0	0	0	19	100	1	36.6	158	87	A	0	0	2	0	0	0	0	2		1	0	0	0	0	1
83	male	neurology	2018-01-30 06:50:00	2018-01-30 09:37:57	02:47:57	0	1	0	0	13	98	0	35.5	174	88	A	0	0	0	1	0	0	0	1		0	0	0	0	0	0
69	female	cardiology	2018-01-30 13:45:00	2018-01-30 15:20:18	01:35:18	0	1	0	0	14	99	1	37	161	92	A	0	0	2	0	0	1	0	3		0	0	0	0	0	0
94	female	cardiology	2018-01-30 16:45:00	2018-01-30 19:30:50	02:45:50	0	1	0	0	28	99	1	35.9	123	126	A	3	0	2	1	0	2	0	8		2	0	0	2	0	4
81	female	trauma	2018-01-31 10:40:00	2018-01-31 13:12:51	02:32:51	0	1	0	0	20	99	0	36.5	135	67	A	0	0	0	0	0	0	0	0		1	0	0	0	0	1
77	male	hematology	2018-01-31 11:13:00	2018-01-31 13:07:59	01:54:59	0	0	1	1	17	95	0	37	136	81	V	0	1	0	0	0	0	3	4		0	0	0	0	1	1
85	male	nephrology/urology	2018-01-31 14:18:00	2018-01-31 15:45:21	01:27:21	0	1	0	0	10	100	0	35.4	130	90	A	1	0	0	1	0	0	0	2		0	0	0	0	0	0
84	female	endocrinology	2018-01-31 14:42:00	2018-01-31 16:50:09	02:08:09	1	0	0	0	12	97	0	36.8	130	83	A	0	0	0	0	0	0	0	0		0	0	0	0	0	0
68	female	cardiology	2018-01-31 23:22:00	2018-02-01 00:47:44	01:25:44	0	0	1	0	27	99	0	36.5	142	92	A	3	0	0	0	0	1	0	4		2	0	0	0	0	2
73	female	cardiology	2018-02-01 04:49:00	2018-02-01 07:17:42	02:28:42	0	1	0	0	33	95	1	39.8	140	98	A	3	1	2	2	0	1	0	9		3	2	0	0	0	5
88	female	gastroenterology	2018-02-01 07:25:00	2018-02-01 11:38:47	04:13:47	1	0	0	0	18	98	0	37.5	145	90	A	0	0	0	0	0	0	0	0		0	0	0	0	0	0
66	male	trauma	2018-02-01 07:28:00	2018-02-01 15:00:48	07:32:48	0	1	0	0	12	98	0	36.3	144	49	A	0	0	0	0	0	1	0	1		0	0	0	1	0	1
82	male	neurology	2018-02-01 15:19:00	2018-02-01 16:33:18	01:14:18	1	0	0	0	32	99	0	35.6	129	107	A	3	0	0	1	0	1	0	5		3	0	0	1	0	4
80	female	cardiology	2018-02-02 14:44:00	2018-02-02 15:20:19	00:36:19	0	1	0	0	30	97	0	36	139	61	A	3	0	0	1	0	0	0	4		3	0	0	0	0	3
87	female	cardiology	2018-02-02 16:00:00	2018-02-02 19:50:34	03:50:34	0	0	1	0	24	93	1	36.3	137	89	A	2	2	2	0	0	0	0	6		2	0	0	0	0	2
76	female	nephrology/urology	2018-02-03 04:14:00	2018-02-03 05:23:50	01:09:50	0	0	1	0	20	100	0	36.3	140	68	A	0	0	0	0	0	0	0	0		1	0	0	0	0	1
84	male	cardiology	2018-02-03 09:38:00	2018-02-03 10:27:42	00:49:42	0	0	1	1	17	100	1	35.5	105	76	V	0	0	2	1	1	0	3	7		0	0	0	0	1	1
78	male	trauma	2018-02-03 09:54:00	2018-02-03 14:08:49	04:14:49	0	1	0	0	16	96	0	35.9	126	87	A	0	0	0	1	0	0	0	1		0	0	0	0	0	0
90	female	trauma	2018-02-03 10:26:00	2018-02-03 13:00:29	02:34:29	0	1	0	0	16	96	0	37.6	158	76	A	0	0	0	0	0	0	0	0		0	0	0	0	0	0
67	male	trauma	2018-02-03 16:45:00	2018-02-03 18:34:25	01:49:25	0	1	0	0	13	97	1	36.6	158	76	A	0	0	2	0	0	0	0	2		0	0	0	0	0	0
70	male	trauma	2018-02-03 20:07:00	2018-02-03 22:40:35	02:33:35	0	1	0	0	19	98	1	36.8	177	81	A	0	0	2	0	0	0	0	2		1	0	0	0	0	1
80	male	trauma	2018-02-03 20:55:00	2018-02-03 22:40:57	01:45:57	0	1	0	0	19	100	1	35.7	106	61	A	0	0	2	1	1	0	0	4		1	0	0	0	0	1
65	female	neurology	2018-02-04 02:33:00	2018-02-04 03:45:53	01:12:53	0	1	0	0	23	99	0	36.5	189	109	A	2	0	0	0	0	1	0	3		2	0	0	1	0	3
80	male	neurology	2018-02-04 09:30:00	2018-02-04 12:45:35	03:15:35	0	0	1	1	13	86	1	35.9	135	102	V	0	3	2	1	0	1	3	10		0	0	0	1	1	2
85	female	cardiology	2018-02-04 17:12:00	2018-02-04 18:32:44	01:20:44	1	0	0	0	20	100	1	35.9	175	128	A	0	0	2	1	0	2	0	5		1	0	0	2	0	3
74	female	toxicology	2018-02-05 00:41:00	2018-02-05 03:00:14	02:19:14	0	1	0	0	15	96	0	36.2	171	59	A	0	0	0	0	0	0	0	0		0	0	0	0	0	0
88	male	gastroenterology	2018-02-05 10:24:00	2018-02-05 11:56:06	01:32:06	0	1	0	0	24	97	0	36.6	124	88	A	2	0	0	0	0	0	0	2		2	0	0	0	0	2
79	male	otolaryngology	2018-02-05 11:25:00	2018-02-05 11:25:17	00:00:17	0	1	0	0	15	90	0	37.8	159	100	A	0	3	0	0	0	1	0	4		0	0	0	0	0	0
83	male	cardiology	2018-02-05 11:33:00	2018-02-05 12:38:58	01:05:58	0	1	0	0	18	95	1	36	109	88	A	0	1	2	1	1	0	0	5		0	0	0	0	0	0
73	female	pulmonology	2018-02-05 16:24:00	2018-02-05 17:59:07	01:35:07	1	0	0	0	40	90	1	37.6	112	106	A	3	3	2	0	0	1	0	9		3	0	0	1	0	4
76	male	others	2018-02-05 20:26:00	2018-02-06 00:10:07	03:44:07	0	1	0	0	24	95	0	38.8	143	113	A	2	1	0	1	0	2	0	6		2	2	0	2	0	6
93	male	cardiology	2018-02-05 21:46:00	2018-02-05 23:00:11	01:14:11	0	0	1	0	19	97	0	36.5	113	110	A	0	0	0	0	0	1	0	1		1	0	0	1	0	2
74	male	others	2018-02-05 23:56:00	2018-02-06 01:44:42	01:48:42	0	1	0	0	18	96	0	37.1	126	98	A	0	0	0	0	0	1	0	1		0	0	0	0	0	0
77	male	pulmonology	2018-02-06 03:55:00	2018-02-06 15:00:50	11:05:50	0	0	1	1	39	79	1	36.1	168	146	A	3	3	2	0	0	3	0	11		3	0	0	3	0	6
81	male	cardiology	2018-02-06 11:19:00	2018-02-06 15:00:14	03:41:14	0	1	0	0	18	91	0	36.8	127	64	A	0	3	0	0	0	0	0	3		0	0	0	0	0	0
68	female	cardiology	2018-02-06 15:55:00	2018-02-06 21:30:04	05:35:04	0	1	0	0	17	99	0	36.7	205	79	A	0	0	0	0	0	0	0	0		0	0	2	0	0	2
80	female	pulmonology	2018-02-07 06:33:00	2018-02-07 12:30:24	05:57:24	0	1	0	0	17	97	1	37.4	164	99	A	0	0	2	0	0	1	0	3		0	0	0	0	0	0
76	male	cardiology	2018-02-07 11:53:00	2018-02-07 16:00:28	04:07:28	1	0	0	0	13	99	0	36.5	146	74	A	0	0	0	0	0	0	0	0		0	0	0	0	0	0
78	male	cardiology	2018-02-07 14:05:00	2018-02-07 14:33:32	00:28:32	0	0	1	0	15	92	0	36.8	157	104	A	0	2	0	0	0	1	0	3		0	0	0	1	0	1
78	male	endocrinology	2018-02-07 14:23:00	2018-02-07 18:00:01	03:37:01	0	1	0	0	16	98	1	32.9	102	72	V	0	0	2	3	1	0	3	9		0	2	0	0	1	3
65	female	neurology	2018-02-07 14:45:00	2018-02-07 16:54:54	02:09:54	1	0	0	0	26	96	0	37.1	172	91	A	3	0	0	0	0	1	0	4		2	0	0	0	0	2
69	male	others	2018-02-07 20:46:00	2018-02-08 01:20:56	04:34:56	0	0	1	1	41	97	0	37.6	88	58	V	3	0	0	0	3	0	3	9		3	0	1	0	1	5
82	male	cardiology	2018-02-08 09:07:00	2018-02-08 11:00:12	01:53:12	0	0	1	0	17	89	1	36.5	137	144	A	0	3	2	0	0	3	0	8		0	0	0	3	0	3
91	female	cardiology	2018-02-08 12:41:00	2018-02-08 15:00:36	02:19:36	0	0	1	0	30	96	1	37.6	158	133	A	3	0	2	0	0	3	0	8		3	0	0	3	0	6
88	female	neurology	2018-02-08 13:14:00	2018-02-08 15:00:14	01:46:14	1	0	0	0	15	100	0	36.3	129	86	V	0	0	0	0	0	0	3	3		0	0	0	0	1	1
77	male	others	2018-02-08 15:05:00	2018-02-08 16:09:44	01:04:44	0	1	0	0	26	97	0	37	143	97	A	3	0	0	0	0	1	0	4		2	0	0	0	0	2
82	female	neurology	2018-02-08 19:15:00	2018-02-08 21:26:24	02:11:24	0	0	1	0	22	95	1	36.1	206	66	A	2	1	2	0	0	0	0	5		2	0	2	0	0	4
81	female	others	2018-02-08 19:49:00	2018-02-09 00:57:40	05:08:40	0	0	1	0	20	99	1	27	100	63	V	0	0	2	3	2	0	3	10		1	2	1	0	1	5
85	male	cardiology	2018-02-08 19:58:00	2018-02-08 21:19:05	01:21:05	0	0	1	0	26	99	1	36.2	132	67	A	3	0	2	0	0	0	0	5		2	0	0	0	0	2
68	male	pulmonology	2018-02-09 09:31:00	2018-02-09 14:17:35	04:46:35	0	1	0	0	24	90	1	36.4	130	153	A	2	3	2	0	0	3	0	10		2	0	0	3	0	5
74	female	gastroenterology	2018-02-09 20:26:00	2018-02-09 22:00:51	01:34:51	0	1	0	0	19	99	1	36.6	129	74	A	0	0	2	0	0	0	0	2		1	0	0	0	0	1
71	female	cardiology	2018-02-09 22:34:00	2018-02-10 00:13:55	01:39:55	1	0	0	0	18	98	1	36.3	104	66	A	0	0	2	0	1	0	0	3		0	0	0	0	0	0
65	male	others	2018-02-10 00:37:00	2018-02-10 04:04:30	03:27:30	0	0	1	0	30	100	1	36.5	73	103	A	3	0	2	0	3	1	0	9		3	0	2	1	0	6
79	female	others	2018-02-10 04:59:00	2018-02-10 09:14:21	04:15:21	0	0	1	0	21	98	1	36.5	192	103	A	2	0	2	0	0	1	0	5		2	0	0	1	0	3
77	male	cardiology	2018-02-10 05:29:00	2018-02-10 07:45:51	02:16:51	0	0	1	0	30	97	1	36.4	196	147	A	3	0	2	0	0	3	0	8		3	0	0	3	0	6
84	male	trauma	2018-02-10 21:57:00	2018-02-10 23:00:59	01:03:59	0	1	0	0	20	98	0	36.9	111	60	A	0	0	0	0	0	0	0	0		1	0	0	0	0	1
76	female	gastroenterology	2018-02-11 00:27:00	2018-02-11 02:35:30	02:08:30	0	1	0	0	20	99	0	36.9	105	70	A	0	0	0	0	1	0	0	1		1	0	0	0	0	1
75	male	cardiology	2018-02-11 10:09:00	2018-02-11 12:03:45	01:54:45	0	0	1	0	14	100	0	36	117	60	A	0	0	0	1	0	0	0	1		0	0	0	0	0	0
78	female	pulmonology	2018-02-11 17:26:00	2018-02-11 19:48:24	02:22:24	0	1	0	1	22	99	1	37.1	117	101	A	2	0	2	0	0	1	0	5		2	0	0	1	0	3
74	male	gastroenterology	2018-02-12 05:05:00	2018-02-12 05:48:16	00:43:16	0	1	0	0	18	96	1	36	85	64	A	0	0	2	1	3	0	0	6		0	0	1	0	0	1
74	female	others	2018-02-12 08:01:00	2018-02-12 12:00:58	03:59:58	1	0	0	0	20	99	0	36.6	220	90	A	0	0	0	0	3	0	0	3		1	0	2	0	0	3
79	female	others	2018-02-12 10:17:00	2018-02-12 13:37:32	03:20:32	1	0	0	0	18	95	0	38.8	137	88	A	0	1	0	1	0	0	0	2		0	2	0	0	0	2
76	female	neurology	2018-02-12 21:08:00	2018-02-13 00:11:18	03:03:18	0	0	1	0	28	94	1	37.2	111	75	V	3	1	2	0	0	0	3	9		2	0	0	0	1	3
69	male	neurology	2018-02-12 21:27:00	2018-02-13 00:14:08	02:47:08	0	0	1	0	11	98	1	36.5	195	76	V	1	0	2	0	0	0	3	6		0	0	0	0	1	1
77	female	others	2018-02-13 08:39:00	2018-02-13 09:41:29	01:02:29	0	0	1	0	19	94	0	37.2	85	111	A	0	1	0	0	3	2	0	6		1	0	1	2	0	4
73	male	others	2018-02-13 09:46:00	2018-02-13 11:00:57	01:14:57	0	1	0	0	12	100	0	37.9	127	85	A	0	0	0	0	0	0	0	0		0	0	0	0	0	0
67	male	otolaryngology	2018-02-13 10:00:00	2018-02-13 12:23:45	02:23:45	1	0	0	0	22	99	0	36	203	80	A	2	0	0	1	0	0	0	3		2	0	2	0	0	4
84	male	nephrology/urology	2018-02-13 10:30:00	2018-02-13 14:39:56	04:09:56	0	1	0	0	16	98	0	36.5	158	58	V	0	0	0	0	0	0	3	3		0	0	0	0	1	1
77	male	trauma	2018-02-13 12:47:00	2018-02-13 16:30:58	03:43:58	0	1	0	0	18	100	0	36.4	128	64	A	0	0	0	0	0	0	0	0		0	0	0	0	0	0
86	male	cardiology	2018-02-13 13:27:00	2018-02-13 14:33:47	01:06:47	0	0	1	0	17	98	0	36.7	160	82	A	0	0	0	0	0	0	0	0		0	0	0	0	0	0
87	male	cardiology	2018-02-13 14:55:00	2018-02-13 17:00:42	02:05:42	0	1	0	0	13	99	0	36.6	87	68	A	0	0	0	0	3	0	0	3		0	0	1	0	0	1
93	male	pulmonology	2018-02-13 18:47:00	2018-02-13 23:32:18	04:45:18	0	1	0	0	20	100	1	36.6	109	77	V	0	0	2	0	1	0	3	6		1	0	0	0	1	2
86	female	gastroenterology	2018-02-13 22:06:00	2018-02-13 23:30:24	01:24:24	0	1	0	0	16	98	0	35.5	160	77	A	0	0	0	1	0	0	0	1		0	0	0	0	0	0
77	male	others	2018-02-14 14:59:00	2018-02-14 16:49:27	01:50:27	0	1	0	0	16	95	0	36.6	112	74	A	0	1	0	0	0	0	0	1		0	0	0	0	0	0
65	female	gynecology	2018-02-14 15:25:00	2018-02-14 18:39:21	03:14:21	0	1	0	1	18	100	1	39.2	109	131	A	0	0	2	2	1	3	0	8		0	2	0	3	0	5
73	female	neurology	2018-02-15 09:27:00	2018-02-15 11:00:13	01:33:13	0	0	1	1	31	100	1	36	157	95	P	3	0	2	1	0	1	3	10		3	0	0	0	2	5
66	male	gastroenterology	2018-02-15 12:43:00	2018-02-15 16:00:24	03:17:24	0	1	0	0	18	100	0	36.9	108	68	A	0	0	0	0	1	0	0	1		0	0	0	0	0	0
81	male	neurology	2018-02-15 17:57:00	2018-02-15 21:37:02	03:40:02	0	1	0	0	13	100	1	38	179	81	A	0	0	2	0	0	0	0	2		0	0	0	0	0	0
75	male	nephrology/urology	2018-02-16 12:45:00	2018-02-16 14:08:22	01:23:22	0	1	0	0	16	98	0	36.5	156	108	A	0	0	0	0	0	1	0	1		0	0	0	1	0	1
80	male	cardiology	2018-02-16 19:31:00	2018-02-16 22:25:04	02:54:04	0	1	0	1	15	98	1	33.9	100	94	A	0	0	2	3	2	1	0	8		0	2	1	0	0	3
82	male	neurology	2018-02-16 20:02:00	2018-02-16 22:37:21	02:35:21	0	1	0	0	21	99	0	36.1	203	83	V	2	0	0	0	0	0	3	5		2	0	2	0	1	5
72	female	cardiology	2018-02-16 21:51:00	2018-02-17 00:15:31	02:24:31	0	1	0	0	14	98	0	36.1	103	70	A	0	0	0	0	1	0	0	1		0	0	0	0	0	0
78	male	cardiology	2018-02-17 04:00:00	2018-02-17 05:56:16	01:56:16	0	1	0	1	21	89	1	38.4	133	95	A	2	3	2	1	0	1	0	9		2	0	0	0	0	2
73	male	cardiology	2018-02-17 16:21:00	2018-02-17 16:38:50	00:17:50	0	0	1	0	18	100	0	35.6	96	42	A	0	0	0	1	2	1	0	4		0	0	1	1	0	2
80	male	trauma	2018-02-17 20:24:00	2018-02-17 23:05:10	02:41:10	1	0	0	0	14	100	0	36.3	141	86	A	0	0	0	0	0	0	0	0		0	0	0	0	0	0
75	male	trauma	2018-02-17 20:45:00	2018-02-17 23:50:34	03:05:34	1	0	0	0	17	96	0	35.8	151	117	A	0	0	0	1	0	2	0	3		0	0	0	2	0	2
74	female	gastroenterology	2018-02-17 21:47:00	2018-02-17 23:12:47	01:25:47	0	1	0	0	22	98	1	39.8	148	97	A	2	0	2	2	0	1	0	7		2	2	0	0	0	4
76	male	cardiology	2018-02-18 06:49:00	2018-02-18 10:15:55	03:26:55	0	0	1	1	25	100	1	35.6	88	42	V	3	0	2	1	3	1	3	13		2	0	1	1	1	5
91	male	neurology	2018-02-18 08:29:00	2018-02-18 10:26:00	01:57:00	0	1	0	0	16	96	0	36.6	178	82	A	0	0	0	0	0	0	0	0		0	0	0	0	0	0
89	female	gastroenterology	2018-02-18 11:49:00	2018-02-18 14:51:47	03:02:47	0	1	0	0	14	94	0	37	156	56	A	0	1	0	0	0	0	0	1		0	0	0	0	0	0
80	female	gastroenterology	2018-02-18 14:46:00	2018-02-18 17:30:34	02:44:34	0	1	0	0	17	97	0	39.2	97	92	A	0	0	0	2	2	1	0	5		0	2	1	0	0	3
65	male	gastroenterology	2018-02-18 15:29:00	2018-02-18 18:39:05	03:10:05	0	0	1	0	24	96	0	37	125	78	A	2	0	0	0	0	0	0	2		2	0	0	0	0	2
87	male	cardiology	2018-02-18 20:53:00	2018-02-18 21:30:32	00:37:32	0	0	1	0	28	99	1	36.3	167	166	A	3	0	2	0	0	3	0	8		2	0	0	3	0	5
92	male	pulmonology	2018-02-18 21:33:00	2018-02-19 01:00:55	03:27:55	0	1	0	0	30	94	0	39.2	181	86	A	3	1	0	2	0	0	0	6		3	2	0	0	0	5
66	male	cardiology	2018-02-18 21:42:00	2018-02-18 23:54:28	02:12:28	0	1	0	0	21	99	1	37.6	118	111	A	2	0	2	0	0	2	0	6		2	0	0	2	0	4
76	male	gastroenterology	2018-02-19 01:15:00	2018-02-19 03:00:25	01:45:25	0	1	0	0	14	100	0	36.1	165	63	A	0	0	0	0	0	0	0	0		0	0	0	0	0	0
74	female	otolaryngology	2018-02-19 18:34:00	2018-02-19 19:38:04	01:04:04	0	1	0	0	20	100	1	37	156	106	A	0	0	2	0	0	1	0	3		1	0	0	1	0	2
84	female	gastroenterology	2018-02-19 22:38:00	2018-02-19 23:51:09	01:13:09	0	1	0	0	25	99	0	37.6	156	75	A	3	0	0	0	0	0	0	3		2	0	0	0	0	2
76	female	trauma	2018-02-21 04:37:00	2018-02-21 09:17:57	04:40:57	1	0	0	0	16	98	0	36	180	80	A	0	0	0	1	0	0	0	1		0	0	0	0	0	0
84	female	others	2018-02-21 20:03:00	2018-02-21 22:45:48	02:42:48	0	0	1	0	20	99	1	30	133	46	A	0	0	2	3	0	1	0	6		1	2	0	1	0	4
87	female	trauma	2018-02-22 09:44:00	2018-02-22 11:20:09	01:36:09	1	0	0	0	12	98	0	36.3	187	78	A	0	0	0	0	0	0	0	0		0	0	0	0	0	0
82	male	cardiology	2018-02-22 20:58:00	2018-02-22 21:35:38	00:37:38	0	0	1	0	33	95	1	36	141	132	A	3	1	2	1	0	3	0	10		3	0	0	3	0	6
77	male	pulmonology	2018-02-23 10:29:00	2018-02-23 14:30:30	04:01:30	0	1	0	0	12	96	1	36.3	127	117	A	0	0	2	0	0	2	0	4		0	0	0	2	0	2
67	female	others	2018-02-24 11:15:00	2018-02-24 16:15:57	05:00:57	0	0	1	0	16	98	1	36.7	87	94	A	0	0	2	0	3	1	0	6		0	0	1	0	0	1
67	male	gastroenterology	2018-02-25 00:11:00	2018-02-25 02:39:57	02:28:57	1	0	0	0	13	98	0	35.9	134	47	A	0	0	0	1	0	1	0	2		0	0	0	1	0	1
71	female	cardiology	2018-02-25 12:03:00	2018-02-25 15:56:32	03:53:32	1	0	0	0	35	97	0	35.9	150	72	A	3	0	0	1	0	0	0	4		3	0	0	0	0	3
74	male	neurology	2018-02-25 14:46:00	2018-02-25 16:30:06	01:44:06	0	1	0	0	17	94	0	37	170	85	A	0	1	0	0	0	0	0	1		0	0	0	0	0	0
75	male	gastroenterology	2018-02-25 23:32:00	2018-02-26 00:30:49	00:58:49	0	1	0	0	29	97	1	40.4	136	104	A	3	0	2	2	0	1	0	8		2	2	0	1	0	5
83	male	pulmonology	2018-02-26 05:55:00	2018-02-26 08:30:00	02:35:00	0	1	0	0	19	96	1	36.6	125	76	A	0	0	2	0	0	0	0	2		1	0	0	0	0	1
84	male	cardiology	2018-02-26 12:22:00	2018-02-26 14:30:30	02:08:30	1	0	0	0	18	100	1	36.8	126	65	A	0	0	2	0	0	0	0	2		0	0	0	0	0	0
66	male	pulmonology	2018-02-26 15:24:00	2018-02-26 17:34:00	02:10:00	0	1	0	0	22	98	1	36.6	250	91	A	2	0	2	0	3	1	0	8		2	0	2	0	0	4
75	female	collagen disease	2018-02-27 07:32:00	2018-02-27 10:00:29	02:28:29	1	0	0	0	16	98	0	36.7	185	87	A	0	0	0	0	0	0	0	0		0	0	0	0	0	0
76	female	trauma	2018-02-27 17:53:00	2018-02-27 19:00:19	01:07:19	1	0	0	0	24	99	0	36.3	183	84	A	2	0	0	0	0	0	0	2		2	0	0	0	0	2
77	male	gastroenterology	2018-02-28 04:01:00	2018-02-28 06:20:00	02:19:00	0	1	0	0	20	98	1	35.6	157	77	A	0	0	2	1	0	0	0	3		1	0	0	0	0	1
84	male	cardiology	2018-02-28 14:51:00	2018-02-28 16:30:55	01:39:55	0	0	1	1	48	76	1	38	188	147	A	3	3	2	0	0	3	0	11		3	0	0	3	0	6
84	male	pulmonology	2018-02-28 18:18:00	2018-02-28 22:35:50	04:17:50	0	1	0	0	26	94	1	39.8	136	123	V	3	1	2	2	0	2	3	13		2	2	0	2	1	7
79	male	neurology	2018-02-28 19:53:00	2018-02-28 22:00:10	02:07:10	0	1	0	0	31	95	1	39	146	148	V	3	1	2	1	0	3	3	13		3	2	0	3	1	9
77	male	cardiology	2018-02-28 23:42:00	2018-03-01 01:15:36	01:33:36	1	0	0	0	12	98	1	35.7	145	123	A	0	0	2	1	0	2	0	5		0	0	0	2	0	2
77	female	cardiology	2018-03-01 00:32:00	2018-03-01 02:37:23	02:05:23	1	0	0	0	17	97	0	35.6	157	170	A	0	0	0	1	0	3	0	4		0	0	0	3	0	3
89	male	cardiology	2018-03-01 04:52:00	2018-03-01 09:22:13	04:30:13	0	1	0	0	17	99	0	36.6	145	67	A	0	0	0	0	0	0	0	0		0	0	0	0	0	0
76	male	neurology	2018-03-01 10:23:00	2018-03-01 10:42:21	00:19:21	0	1	0	0	18	99	0	36.5	154	61	A	0	0	0	0	0	0	0	0		0	0	0	0	0	0
76	male	dermatology	2018-03-01 12:12:00	2018-03-01 14:58:13	02:46:13	0	0	1	0	21	95	0	37.2	110	90	V	2	1	0	0	1	0	3	7		2	0	0	0	1	3
78	male	otolaryngology	2018-03-01 12:53:00	2018-03-01 13:29:10	00:36:10	0	1	0	0	36	98	0	36.6	148	73	A	3	0	0	0	0	0	0	3		3	0	0	0	0	3
87	male	pulmonology	2018-03-02 09:28:00	2018-03-02 15:15:54	05:47:54	0	0	1	0	17	93	1	36.9	156	74	A	0	2	2	0	0	0	0	4		0	0	0	0	0	0
82	male	trauma	2018-03-02 11:49:00	2018-03-02 16:27:51	04:38:51	0	1	0	0	26	95	0	36.1	125	79	A	3	1	0	0	0	0	0	4		2	0	0	0	0	2
77	female	trauma	2018-03-02 12:05:00	2018-03-02 16:13:05	04:08:05	0	1	0	0	19	100	1	36.6	148	81	A	0	0	2	0	0	0	0	2		1	0	0	0	0	1
75	female	gynecology	2018-03-02 18:06:00	2018-03-02 20:00:44	01:54:44	0	1	0	0	19	99	0	37.8	133	102	A	0	0	0	0	0	1	0	1		1	0	0	1	0	2
69	male	trauma	2018-03-02 20:06:00	2018-03-02 21:32:27	01:26:27	0	0	1	0	16	100	1	36.4	139	38	V	0	0	2	0	0	3	3	8		0	0	0	2	1	3
65	male	nephrology/urology	2018-03-02 20:34:00	2018-03-02 23:00:45	02:26:45	0	1	0	0	12	100	0	36.3	97	102	A	0	0	0	0	2	1	0	3		0	0	1	1	0	2
82	female	neurology	2018-03-03 00:45:00	2018-03-03 04:00:33	03:15:33	0	1	0	0	15	98	0	36.9	149	59	A	0	0	0	0	0	0	0	0		0	0	0	0	0	0
79	male	gastroenterology	2018-03-03 01:25:00	2018-03-03 04:00:33	02:35:33	0	1	0	0	16	97	0	35.8	144	90	A	0	0	0	1	0	0	0	1		0	0	0	0	0	0
76	male	trauma	2018-03-03 09:46:00	2018-03-03 13:01:16	03:15:16	0	1	0	0	13	100	0	36.8	174	66	A	0	0	0	0	0	0	0	0		0	0	0	0	0	0
79	female	gastroenterology	2018-03-03 13:31:00	2018-03-03 16:47:05	03:16:05	0	1	0	0	18	98	0	36.5	149	86	A	0	0	0	0	0	0	0	0		0	0	0	0	0	0
74	female	neurology	2018-03-03 22:11:00	2018-03-03 23:27:47	01:16:47	0	1	0	1	18	98	0	36	156	97	P	0	0	0	1	0	1	3	5		0	0	0	0	2	2
67	male	trauma	2018-03-04 08:06:00	2018-03-04 12:40:45	04:34:45	1	0	0	0	16	99	0	35.8	170	93	A	0	0	0	1	0	1	0	2		0	0	0	0	0	0
86	female	cardiology	2018-03-04 09:35:00	2018-03-04 10:20:48	00:45:48	0	0	1	1	23	93	1	38	156	81	A	2	2	2	0	0	0	0	6		2	0	0	0	0	2
75	male	neurology	2018-03-04 15:30:00	2018-03-04 18:45:22	03:15:22	0	1	0	0	12	95	0	36.2	171	81	A	0	1	0	0	0	0	0	1		0	0	0	0	0	0
74	male	neurology	2018-03-04 17:04:00	2018-03-04 18:00:01	00:56:01	0	1	0	0	29	95	1	38.3	164	86	V	3	1	2	1	0	0	3	10		2	0	0	0	1	3
80	male	neurology	2018-03-04 19:58:00	2018-03-04 23:30:42	03:32:42	0	1	0	0	16	99	0	36.1	162	88	A	0	0	0	0	0	0	0	0		0	0	0	0	0	0
87	male	endocrinology	2018-03-04 20:41:00	2018-03-04 23:59:19	03:18:19	0	1	0	0	12	99	0	39.8	94	98	A	0	0	0	2	2	1	0	5		0	2	1	0	0	3
65	female	neurology	2018-03-05 09:21:00	2018-03-05 10:51:27	01:30:27	1	0	0	0	15	97	0	36.6	146	93	A	0	0	0	0	0	1	0	1		0	0	0	0	0	0
76	female	cardiology	2018-03-05 10:53:00	2018-03-05 11:30:18	00:37:18	0	1	0	0	14	100	1	36.7	156	72	A	0	0	2	0	0	0	0	2		0	0	0	0	0	0
80	female	trauma	2018-03-05 15:05:00	2018-03-05 20:30:31	05:25:31	0	0	1	0	24	98	1	35.8	163	96	V	2	0	2	1	0	1	3	9		2	0	0	0	1	3
71	female	cardiology	2018-03-05 23:45:00	2018-03-06 00:10:14	00:25:14	0	0	1	0	21	100	1	35.7	147	95	A	2	0	2	1	0	1	0	6		2	0	0	0	0	2
69	female	trauma	2018-03-06 03:16:00	2018-03-06 06:00:02	02:44:02	0	1	0	0	17	100	0	36.1	165	81	A	0	0	0	0	0	0	0	0		0	0	0	0	0	0
78	male	gastroenterology	2018-03-06 06:52:00	2018-03-06 09:29:36	02:37:36	0	1	0	0	18	97	0	35.9	171	81	A	0	0	0	1	0	0	0	1		0	0	0	0	0	0
65	female	trauma	2018-03-06 11:13:00	2018-03-06 12:54:18	01:41:18	0	1	0	0	20	100	0	37	120	92	A	0	0	0	0	0	1	0	1		1	0	0	0	0	1
75	female	neurology	2018-03-06 11:50:00	2018-03-06 14:02:44	02:12:44	1	0	0	0	16	99	0	37.3	173	66	A	0	0	0	0	0	0	0	0		0	0	0	0	0	0
80	male	pulmonology	2018-03-06 20:22:00	2018-03-07 00:00:49	03:38:49	0	1	0	0	17	96	0	38.4	156	96	A	0	0	0	1	0	1	0	2		0	0	0	0	0	0
65	male	cardiology	2018-03-07 01:46:00	2018-03-07 02:21:14	00:35:14	0	0	1	0	33	90	1	36.6	203	129	A	3	3	2	0	0	2	0	10		3	0	2	2	0	7
87	female	gastroenterology	2018-03-07 03:01:00	2018-03-07 04:14:20	01:13:20	1	0	0	0	20	99	0	36.7	194	74	A	0	0	0	0	0	0	0	0		1	0	0	0	0	1
71	male	otolaryngology	2018-03-07 09:51:00	2018-03-07 14:15:17	04:24:17	0	1	0	1	17	99	0	37	149	92	A	0	0	0	0	0	1	0	1		0	0	0	0	0	0
83	male	neurology	2018-03-07 11:10:00	2018-03-07 16:46:28	05:36:28	1	0	0	0	12	99	0	36.8	207	84	A	0	0	0	0	0	0	0	0		0	0	2	0	0	2
74	female	pulmonology	2018-03-07 11:15:00	2018-03-07 13:00:44	01:45:44	1	0	0	0	15	99	0	37.4	143	78	A	0	0	0	0	0	0	0	0		0	0	0	0	0	0
78	male	cardiology	2018-03-07 14:31:00	2018-03-07 16:00:45	01:29:45	0	0	1	0	38	86	1	35.4	206	103	A	3	3	2	1	0	1	0	10		3	0	2	1	0	6
71	male	trauma	2018-03-07 17:40:00	2018-03-07 20:00:59	02:20:59	0	1	0	0	25	97	1	36.4	176	126	A	3	0	2	0	0	2	0	7		2	0	0	2	0	4
73	female	pulmonology	2018-03-07 21:07:00	2018-03-08 01:30:48	04:23:48	0	1	0	0	24	96	0	38	190	103	A	2	0	0	0	0	1	0	3		2	0	0	1	0	3
67	male	gastroenterology	2018-03-08 11:47:00	2018-03-08 12:05:56	00:18:56	1	0	0	0	16	96	0	37	152	125	A	0	0	0	0	0	2	0	2		0	0	0	2	0	2
65	female	otolaryngology	2018-03-08 12:26:00	2018-03-08 17:40:18	05:14:18	1	0	0	0	24	100	0	36.2	159	95	A	2	0	0	0	0	1	0	3		2	0	0	0	0	2
82	male	gastroenterology	2018-03-08 19:51:00	2018-03-08 21:26:46	01:35:46	1	0	0	0	32	94	0	38.3	162	93	A	3	1	0	1	0	1	0	6		3	0	0	0	0	3
75	male	gastroenterology	2018-03-08 22:01:00	2018-03-08 22:48:32	00:47:32	0	1	0	0	16	92	0	38.5	86	91	A	0	2	0	1	3	1	0	7		0	2	1	0	0	3
78	male	cardiology	2018-03-09 02:46:00	2018-03-09 03:51:10	01:05:10	0	0	1	1	26	88	1	36.1	87	115	A	3	3	2	0	3	2	0	13		2	0	1	2	0	5
88	male	gastroenterology	2018-03-09 05:35:00	2018-03-09 14:00:35	08:25:35	0	1	0	0	24	90	0	40.1	141	85	A	2	3	0	2	0	0	0	7		2	2	0	0	0	4
84	female	trauma	2018-03-09 08:19:00	2018-03-09 13:23:26	05:04:26	0	1	0	0	17	97	0	37.3	186	84	A	0	0	0	0	0	0	0	0		0	0	0	0	0	0
94	female	others	2018-03-09 09:54:00	2018-03-09 11:10:52	01:16:52	0	1	0	0	18	90	1	36.4	97	107	V	0	3	2	0	2	1	3	11		0	0	1	1	1	3
84	female	collagen disease	2018-03-09 14:54:00	2018-03-09 19:00:32	04:06:32	0	0	1	1	10	100	1	35.1	109	61	A	1	0	2	1	1	0	0	5		0	0	0	0	0	0
80	male	otolaryngology	2018-03-09 16:02:00	2018-03-09 16:33:15	00:31:15	0	1	0	0	28	97	0	37.2	176	84	A	3	0	0	0	0	0	0	3		2	0	0	0	0	2
70	female	pulmonology	2018-03-09 17:47:00	2018-03-09 19:45:51	01:58:51	1	0	0	0	14	97	0	35.6	191	95	A	0	0	0	1	0	1	0	2		0	0	0	0	0	0
78	male	trauma	2018-03-09 19:37:00	2018-03-09 22:31:42	02:54:42	1	0	0	0	23	97	0	35.4	141	93	A	2	0	0	1	0	1	0	4		2	0	0	0	0	2
86	male	neurology	2018-03-10 00:16:00	2018-03-10 02:21:15	02:05:15	0	1	0	0	19	97	1	36.1	227	119	A	0	0	2	0	3	2	0	7		1	0	2	2	0	5
91	female	trauma	2018-03-10 05:35:00	2018-03-10 09:28:52	03:53:52	0	1	0	0	23	95	1	37.6	87	83	A	2	1	2	0	3	0	0	8		2	0	1	0	0	3
79	female	cardiology	2018-03-10 05:56:00	2018-03-10 07:26:23	01:30:23	1	0	0	0	19	95	0	36.1	153	75	A	0	1	0	0	0	0	0	1		1	0	0	0	0	1
82	female	otolaryngology	2018-03-10 10:07:00	2018-03-10 17:10:38	07:03:38	1	0	0	0	18	100	0	36.8	141	88	A	0	0	0	0	0	0	0	0		0	0	0	0	0	0
70	male	pulmonology	2018-03-10 17:52:00	2018-03-10 18:55:59	01:03:59	0	1	0	0	24	98	1	38.9	157	105	A	2	0	2	1	0	1	0	6		2	2	0	1	0	5
75	female	trauma	2018-03-11 08:59:00	2018-03-11 10:10:40	01:11:40	0	0	1	0	22	96	0	36.5	219	94	P	2	0	0	0	0	1	3	6		2	0	2	0	2	6
79	female	pulmonology	2018-03-11 10:51:00	2018-03-11 13:40:17	02:49:17	0	1	0	0	27	98	1	37	148	72	A	3	0	2	0	0	0	0	5		2	0	0	0	0	2
72	female	trauma	2018-03-11 14:40:00	2018-03-11 16:34:46	01:54:46	1	0	0	0	18	100	0	35.9	146	84	A	0	0	0	1	0	0	0	1		0	0	0	0	0	0
66	female	trauma	2018-03-11 14:52:00	2018-03-11 16:48:31	01:56:31	0	1	0	0	29	99	0	36.3	115	102	V	3	0	0	0	0	1	3	7		2	0	0	1	1	4
99	female	cardiology	2018-03-11 16:09:00	2018-03-11 18:15:23	02:06:23	0	1	0	0	22	97	1	35.6	180	104	A	2	0	2	1	0	1	0	6		2	0	0	1	0	3
83	male	cardiology	2018-03-11 18:32:00	2018-03-11 23:00:48	04:28:48	0	0	1	0	12	99	0	35.8	189	125	A	0	0	0	1	0	2	0	3		0	0	0	2	0	2
79	female	cardiology	2018-03-11 19:07:00	2018-03-11 23:32:28	04:25:28	1	0	0	0	22	100	0	36.3	110	114	A	2	0	0	0	1	2	0	5		2	0	0	2	0	4
70	female	dermatology	2018-03-11 19:08:00	2018-03-11 22:30:15	03:22:15	0	1	0	0	27	91	0	38.6	137	79	V	3	3	0	1	0	0	3	10		2	2	0	0	1	5
78	female	others	2018-03-11 19:21:00	2018-03-12 00:15:17	04:54:17	0	1	0	0	14	100	1	39	141	95	A	0	0	2	1	0	1	0	4		0	2	0	0	0	2
85	male	pulmonology	2018-03-12 06:02:00	2018-03-12 07:50:32	01:48:32	0	1	0	1	29	72	1	37.1	133	96	U	3	3	2	0	0	1	3	12		2	0	0	0	3	5
75	female	cardiology	2018-03-12 15:51:00	2018-03-12 17:10:14	01:19:14	1	0	0	0	26	99	0	36.7	169	80	A	3	0	0	0	0	0	0	3		2	0	0	0	0	2
87	male	others	2018-03-12 20:37:00	2018-03-13 00:08:35	03:31:35	0	1	0	0	19	94	0	36.8	150	99	A	0	1	0	0	0	1	0	2		1	0	0	0	0	1
70	female	cardiology	2018-03-13 04:42:00	2018-03-13 04:53:29	00:11:29	1	0	0	0	30	97	0	37.1	168	84	A	3	0	0	0	0	0	0	3		3	0	0	0	0	3
78	female	pulmonology	2018-03-13 07:16:00	2018-03-13 09:20:33	02:04:33	1	0	0	0	13	97	0	36.3	174	83	A	0	0	0	0	0	0	0	0		0	0	0	0	0	0
71	male	others	2018-03-13 20:34:00	2018-03-13 22:00:48	01:26:48	1	0	0	0	16	100	0	36.4	146	75	A	0	0	0	0	0	0	0	0		0	0	0	0	0	0
76	female	otolaryngology	2018-03-13 21:22:00	2018-03-13 23:09:55	01:47:55	1	0	0	0	17	97	0	36.2	180	85	A	0	0	0	0	0	0	0	0		0	0	0	0	0	0
72	male	nephrology/urology	2018-03-14 10:18:00	2018-03-14 11:58:58	01:40:58	1	0	0	0	18	98	0	36.3	155	64	A	0	0	0	0	0	0	0	0		0	0	0	0	0	0
75	female	dermatology	2018-03-14 12:00:00	2018-03-14 15:35:46	03:35:46	0	1	0	0	18	98	0	38	104	105	A	0	0	0	0	1	1	0	2		0	0	0	1	0	1
84	male	neurology	2018-03-14 12:03:00	2018-03-14 13:30:29	01:27:29	0	1	0	0	20	96	0	36.9	129	67	A	0	0	0	0	0	0	0	0		1	0	0	0	0	1
70	male	nephrology/urology	2018-03-14 12:22:00	2018-03-14 14:55:56	02:33:56	0	1	0	0	28	99	0	39.1	137	103	A	3	0	0	2	0	1	0	6		2	2	0	1	0	5
71	male	gastroenterology	2018-03-14 14:09:00	2018-03-14 18:00:43	03:51:43	0	1	0	0	20	100	0	36.8	147	73	A	0	0	0	0	0	0	0	0		1	0	0	0	0	1
74	male	cardiology	2018-03-14 14:59:00	2018-03-14 15:25:21	00:26:21	0	0	1	0	17	92	1	34.7	68	38	A	0	2	2	3	3	3	0	13		0	2	3	2	0	7
87	male	gastroenterology	2018-03-14 18:26:00	2018-03-14 21:00:56	02:34:56	0	1	0	0	17	98	0	36.3	127	102	A	0	0	0	0	0	1	0	1		0	0	0	1	0	1
87	female	gastroenterology	2018-03-15 14:59:00	2018-03-15 17:30:19	02:31:19	1	0	0	0	21	97	0	36.2	127	70	A	2	0	0	0	0	0	0	2		2	0	0	0	0	2
69	female	neurology	2018-03-15 18:58:00	2018-03-15 21:15:10	02:17:10	0	0	1	0	17	100	1	36.5	164	91	P	0	0	2	0	0	1	3	6		0	0	0	0	2	2
84	male	endocrinology	2018-03-15 22:04:00	2018-03-16 01:34:38	03:30:38	0	1	0	0	32	95	0	37.3	209	84	A	3	1	0	0	0	0	0	4		3	0	2	0	0	5
75	female	neurology	2018-03-15 22:32:00	2018-03-16 00:06:38	01:34:38	1	0	0	0	12	97	0	37.2	162	65	A	0	0	0	0	0	0	0	0		0	0	0	0	0	0
69	male	cardiology	2018-03-16 04:03:00	2018-03-16 05:45:30	01:42:30	1	0	0	0	12	99	1	35.5	138	40	A	0	0	2	1	0	3	0	6		0	0	0	1	0	1
86	female	trauma	2018-03-16 08:43:00	2018-03-16 09:57:34	01:14:34	0	1	0	0	15	98	1	36.5	168	81	A	0	0	2	0	0	0	0	2		0	0	0	0	0	0
67	female	otolaryngology	2018-03-16 09:55:00	2018-03-16 12:10:17	02:15:17	1	0	0	0	20	100	0	37	127	86	A	0	0	0	0	0	0	0	0		1	0	0	0	0	1
72	male	neurology	2018-03-16 10:16:00	2018-03-16 13:00:29	02:44:29	0	1	0	0	16	98	0	36.8	159	71	A	0	0	0	0	0	0	0	0		0	0	0	0	0	0
78	male	gastroenterology	2018-03-17 08:00:00	2018-03-17 08:56:48	00:56:48	0	0	1	0	18	98	0	35.5	104	60	V	0	0	0	1	1	0	3	5		0	0	0	0	1	1
80	male	pulmonology	2018-03-17 10:02:00	2018-03-17 10:02:39	00:00:39	0	1	0	0	24	98	1	36.5	98	75	A	2	0	2	0	2	0	0	6		2	0	1	0	0	3
81	female	gastroenterology	2018-03-17 11:28:00	2018-03-17 16:29:16	05:01:16	0	1	0	0	22	96	1	37.4	118	81	A	2	0	2	0	0	0	0	4		2	0	0	0	0	2
82	female	trauma	2018-03-17 13:40:00	2018-03-17 16:00:46	02:20:46	0	1	0	0	30	99	1	36.1	132	84	A	3	0	2	0	0	0	0	5		3	0	0	0	0	3
89	female	cardiology	2018-03-17 18:24:00	2018-03-17 20:03:25	01:39:25	0	1	0	0	26	94	1	36.6	171	142	A	3	1	2	0	0	3	0	9		2	0	0	3	0	5
85	male	cardiology	2018-03-18 04:45:00	2018-03-18 05:48:33	01:03:33	0	1	0	0	24	98	1	36.4	192	132	A	2	0	2	0	0	3	0	7		2	0	0	3	0	5
76	male	gastroenterology	2018-03-18 17:25:00	2018-03-18 19:32:28	02:07:28	0	1	0	0	18	100	0	36.8	108	70	A	0	0	0	0	1	0	0	1		0	0	0	0	0	0
66	male	gastroenterology	2018-03-18 22:11:00	2018-03-18 23:13:30	01:02:30	1	0	0	0	23	97	0	37.3	148	79	A	2	0	0	0	0	0	0	2		2	0	0	0	0	2
80	female	pulmonology	2018-03-19 08:37:00	2018-03-19 14:00:43	05:23:43	0	1	0	0	20	99	0	37.6	90	103	A	0	0	0	0	3	1	0	4		1	0	1	1	0	3
72	male	otolaryngology	2018-03-19 12:40:00	2018-03-19 13:20:59	00:40:59	0	1	0	0	18	99	0	36.3	162	66	A	0	0	0	0	0	0	0	0		0	0	0	0	0	0
74	male	pulmonology	2018-03-19 17:16:00	2018-03-19 19:50:59	02:34:59	1	0	0	0	18	100	0	39.3	165	89	A	0	0	0	2	0	0	0	2		0	2	0	0	0	2
87	female	cardiology	2018-03-19 17:33:00	2018-03-19 21:00:45	03:27:45	0	1	0	0	9	95	1	32.5	78	70	V	1	1	2	3	3	0	3	13		1	2	2	0	1	6
78	male	gastroenterology	2018-03-19 18:17:00	2018-03-19 19:36:39	01:19:39	0	0	1	0	29	95	1	37	135	143	A	3	1	2	0	0	3	0	9		2	0	0	3	0	5
74	male	gastroenterology	2018-03-20 05:33:00	2018-03-20 09:55:58	04:22:58	0	1	0	1	17	98	0	37	130	98	A	0	0	0	0	0	1	0	1		0	0	0	0	0	0
73	female	neurology	2018-03-20 08:14:00	2018-03-20 10:00:25	01:46:25	0	0	1	0	29	95	1	36.8	135	143	A	3	1	2	0	0	3	0	9		2	0	0	3	0	5
65	male	otolaryngology	2018-03-20 11:55:00	2018-03-20 17:59:48	06:04:48	0	1	0	0	11	99	0	35.9	154	61	A	1	0	0	1	0	0	0	2		0	0	0	0	0	0
69	male	trauma	2018-03-20 17:20:00	2018-03-20 19:58:33	02:38:33	1	0	0	0	24	98	0	36.6	104	95	P	2	0	0	0	1	1	3	7		2	0	0	0	2	4
73	female	neurology	2018-03-20 19:19:00	2018-03-20 20:04:53	00:45:53	0	0	1	0	21	91	1	36.7	178	67	P	2	3	2	0	0	0	3	10		2	0	0	0	2	4
70	female	neurology	2018-03-20 21:20:00	2018-03-21 00:20:05	03:00:05	0	0	1	0	21	98	1	36.6	162	84	A	2	0	2	0	0	0	0	4		2	0	0	0	0	2
66	male	trauma	2018-03-20 21:34:00	2018-03-21 00:45:47	03:11:47	0	1	0	0	21	100	1	36.8	128	58	A	2	0	2	0	0	0	0	4		2	0	0	0	0	2
87	female	cardiology	2018-03-20 22:10:00	2018-03-21 00:11:29	02:01:29	0	1	0	0	16	97	1	36.4	172	44	A	0	0	2	0	0	1	0	3		0	0	0	1	0	1
94	female	gastroenterology	2018-03-21 00:51:00	2018-03-21 01:37:10	00:46:10	0	1	0	0	12	97	0	36.6	130	108	A	0	0	0	0	0	1	0	1		0	0	0	1	0	1
73	male	trauma	2018-03-21 12:28:00	2018-03-21 14:54:55	02:26:55	1	0	0	0	18	98	0	36.4	133	135	A	0	0	0	0	0	3	0	3		0	0	0	3	0	3
88	female	pulmonology	2018-03-22 01:40:00	2018-03-22 04:05:29	02:25:29	0	1	0	0	33	100	1	37.6	189	82	A	3	0	2	0	0	0	0	5		3	0	0	0	0	3
69	male	neurology	2018-03-22 05:54:00	2018-03-22 19:15:49	13:21:49	0	0	1	0	16	98	0	37.1	133	64	A	0	0	0	0	0	0	0	0		0	0	0	0	0	0
96	male	cardiology	2018-03-22 07:18:00	2018-03-22 08:43:37	01:25:37	1	0	0	0	17	97	0	36.1	169	89	A	0	0	0	0	0	0	0	0		0	0	0	0	0	0
72	male	neurology	2018-03-22 11:40:00	2018-03-22 17:45:51	06:05:51	1	0	0	0	26	96	0	36	170	84	A	3	0	0	1	0	0	0	4		2	0	0	0	0	2
75	female	cardiology	2018-03-22 12:37:00	2018-03-22 18:00:30	05:23:30	0	1	0	0	19	100	1	36.4	126	106	A	0	0	2	0	0	1	0	3		1	0	0	1	0	2
80	male	neurology	2018-03-22 13:48:00	2018-03-22 17:30:52	03:42:52	1	0	0	0	13	95	1	35.4	65	60	A	0	1	2	1	3	0	0	7		0	0	3	0	0	3
77	male	cardiology	2018-03-22 17:23:00	2018-03-22 19:30:06	02:07:06	0	0	1	0	21	98	1	36.9	143	83	A	2	0	2	0	0	0	0	4		2	0	0	0	0	2
70	male	cardiology	2018-03-22 20:29:00	2018-03-22 22:30:20	02:01:20	0	1	0	0	21	99	1	37	225	109	A	2	0	2	0	3	1	0	8		2	0	2	1	0	5
68	male	others	2018-03-23 10:35:00	2018-03-23 15:00:25	04:25:25	0	1	0	0	16	99	1	37.2	109	62	A	0	0	2	0	1	0	0	3		0	0	0	0	0	0
73	male	trauma	2018-03-23 12:30:00	2018-03-23 16:12:59	03:42:59	0	0	1	0	23	99	0	36.7	162	99	A	2	0	0	0	0	1	0	3		2	0	0	0	0	2
83	male	trauma	2018-03-23 19:11:00	2018-03-23 21:00:59	01:49:59	1	0	0	0	14	100	0	38.1	150	86	A	0	0	0	1	0	0	0	1		0	0	0	0	0	0
82	female	collagen disease	2018-03-23 21:50:00	2018-03-23 23:32:26	01:42:26	1	0	0	0	21	93	0	36.7	172	108	A	2	2	0	0	0	1	0	5		2	0	0	1	0	3
68	male	neurology	2018-03-24 13:33:00	2018-03-24 16:00:07	02:27:07	0	0	1	0	18	100	1	38.5	137	128	A	0	0	2	1	0	2	0	5		0	2	0	2	0	4
82	male	otolaryngology	2018-03-24 19:09:00	2018-03-24 20:34:47	01:25:47	0	1	0	1	12	100	1	37.2	116	75	V	0	0	2	0	0	0	3	5		0	0	0	0	1	1
87	female	gynecology	2018-03-24 23:51:00	2018-03-25 02:50:20	02:59:20	0	0	1	1	38	97	0	35.3	94	98	V	3	0	0	1	2	1	3	10		3	0	1	0	1	5
74	female	cardiology	2018-03-25 03:42:00	2018-03-25 04:33:45	00:51:45	0	0	1	0	28	98	1	36.4	197	132	A	3	0	2	0	0	3	0	8		2	0	0	3	0	5
70	male	cardiology	2018-03-25 05:48:00	2018-03-25 07:19:27	01:31:27	1	0	0	0	20	91	0	35.7	121	101	A	0	3	0	1	0	1	0	5		1	0	0	1	0	2
80	male	others	2018-03-25 21:35:00	2018-03-25 23:50:38	02:15:38	0	1	0	0	22	98	0	39.4	97	122	A	2	0	0	2	2	2	0	8		2	2	1	2	0	7
77	female	gastroenterology	2018-03-26 08:27:00	2018-03-26 10:11:45	01:44:45	0	1	0	1	17	98	1	36.5	107	92	A	0	0	2	0	1	1	0	4		0	0	0	0	0	0
69	female	cardiology	2018-03-26 11:14:00	2018-03-26 13:10:25	01:56:25	0	0	1	0	18	97	0	37	117	97	A	0	0	0	0	0	1	0	1		0	0	0	0	0	0
92	female	gastroenterology	2018-03-27 01:36:00	2018-03-27 04:49:58	03:13:58	0	1	0	0	17	100	0	36.7	110	80	V	0	0	0	0	1	0	3	4		0	0	0	0	1	1
72	male	gastroenterology	2018-03-27 04:35:00	2018-03-27 05:15:57	00:40:57	1	0	0	0	14	96	0	36	123	56	A	0	0	0	1	0	0	0	1		0	0	0	0	0	0
72	female	neurology	2018-03-27 13:45:00	2018-03-27 15:37:17	01:52:17	1	0	0	0	15	99	0	35.6	144	91	A	0	0	0	1	0	1	0	2		0	0	0	0	0	0
74	male	gastroenterology	2018-03-28 02:54:00	2018-03-28 04:36:31	01:42:31	0	1	0	0	24	96	0	38.3	97	117	A	2	0	0	1	2	2	0	7		2	0	1	2	0	5
81	female	cardiology	2018-03-28 03:27:00	2018-03-28 04:44:55	01:17:55	0	0	1	0	17	100	1	36.2	132	78	A	0	0	2	0	0	0	0	2		0	0	0	0	0	0
83	male	cardiology	2018-03-28 04:54:00	2018-03-28 04:56:56	00:02:56	0	0	1	0	21	99	1	34.9	90	85	A	2	0	2	3	3	0	0	10		2	2	1	0	0	5
87	female	trauma	2018-03-28 09:00:00	2018-03-28 16:00:23	07:00:23	0	0	1	0	12	99	1	34.4	112	52	A	0	0	2	3	0	0	0	5		0	2	0	0	0	2
78	male	others	2018-03-28 13:32:00	2018-03-28 15:55:11	02:23:11	0	1	0	0	18	96	0	40.6	145	104	A	0	0	0	2	0	1	0	3		0	2	0	1	0	3
85	male	pulmonology	2018-03-28 16:33:00	2018-03-28 19:22:03	02:49:03	0	1	0	0	16	98	0	36.6	101	98	A	0	0	0	0	1	1	0	2		0	0	0	0	0	0
75	male	gastroenterology	2018-03-28 17:35:00	2018-03-28 21:24:43	03:49:43	1	0	0	0	20	98	0	36.4	105	63	A	0	0	0	0	1	0	0	1		1	0	0	0	0	1
67	male	cardiology	2018-03-28 19:12:00	2018-03-28 20:17:19	01:05:19	0	0	1	0	29	99	1	36.5	250	99	A	3	0	2	0	3	1	0	9		2	0	2	0	0	4
69	female	psychiatry	2018-03-28 19:37:00	2018-03-28 21:46:17	02:09:17	1	0	0	0	15	93	1	37.2	134	72	A	0	2	2	0	0	0	0	4		0	0	0	0	0	0
81	female	nephrology/urology	2018-03-29 10:43:00	2018-03-29 15:00:45	04:17:45	0	1	0	0	13	98	0	36.6	118	90	A	0	0	0	0	0	0	0	0		0	0	0	0	0	0
86	male	trauma	2018-03-29 13:00:00	2018-03-29 16:30:04	03:30:04	0	0	1	1	33	98	1	37.3	124	84	V	3	0	2	0	0	0	3	8		3	0	0	0	1	4
76	female	cardiology	2018-03-29 14:19:00	2018-03-29 17:02:51	02:43:51	1	0	0	0	20	96	0	37	196	81	A	0	0	0	0	0	0	0	0		1	0	0	0	0	1
79	male	cardiology	2018-03-29 15:05:00	2018-03-29 17:00:27	01:55:27	1	0	0	0	22	100	0	36.3	183	48	A	2	0	0	0	0	1	0	3		2	0	0	1	0	3
78	female	cardiology	2018-03-29 15:53:00	2018-03-29 18:00:28	02:07:28	0	1	0	0	28	93	1	37.1	154	203	A	3	2	2	0	0	3	0	10		2	0	0	3	0	5
69	male	trauma	2018-03-30 08:26:00	2018-03-30 10:22:13	01:56:13	0	0	1	0	20	98	1	36.5	75	137	A	0	0	2	0	3	3	0	8		1	0	2	3	0	6
67	male	cardiology	2018-03-30 10:15:00	2018-03-30 14:40:45	04:25:45	1	0	0	0	20	96	0	35.8	143	78	A	0	0	0	1	0	0	0	1		1	0	0	0	0	1
84	female	cardiology	2018-03-30 13:15:00	2018-03-30 13:43:56	00:28:56	0	1	0	0	29	100	1	36.4	156	143	A	3	0	2	0	0	3	0	8		2	0	0	3	0	5
80	female	trauma	2018-03-30 13:24:00	2018-03-30 14:50:40	01:26:40	1	0	0	0	24	97	0	35.5	177	75	A	2	0	0	1	0	0	0	3		2	0	0	0	0	2
96	male	cardiology	2018-03-30 17:42:00	2018-03-30 20:40:14	02:58:14	0	1	0	0	18	94	1	36.3	169	77	A	0	1	2	0	0	0	0	3		0	0	0	0	0	0
69	female	pulmonology	2018-03-31 10:00:00	2018-03-31 15:15:16	05:15:16	0	0	1	0	46	88	1	38.6	146	149	A	3	3	2	1	0	3	0	12		3	2	0	3	0	8
81	female	cardiology	2018-03-31 16:58:00	2018-03-31 19:00:57	02:02:57	0	1	0	0	40	99	1	37.5	158	78	A	3	0	2	0	0	0	0	5		3	0	0	0	0	3
80	male	cardiology	2018-03-31 18:17:00	2018-03-31 20:11:02	01:54:02	0	1	0	0	14	98	1	36.2	191	109	V	0	0	2	0	0	1	3	6		0	0	0	1	1	2
85	male	cardiology	2018-03-31 20:20:00	2018-03-31 21:31:29	01:11:29	1	0	0	0	15	95	0	36.6	193	75	A	0	1	0	0	0	0	0	1		0	0	0	0	0	0
79	female	cardiology	2018-03-31 21:52:00	2018-03-31 22:55:09	01:03:09	1	0	0	0	18	96	0	36.7	169	90	A	0	0	0	0	0	0	0	0		0	0	0	0	0	0
73	female	trauma	2017-04-04 19:19:00	2017-04-04 22:54:27	03:35:27	0	1	0	0	11	95	0	37.5	153	75	A	1	1	0	0	0	0	0	2		0	0	0	0	0	0
72	male	otolaryngology	2017-04-04 20:12:00	2017-04-04 21:02:10	00:50:10	1	0	0	0	25	107	0	38.1	176	68	P	3	0	0	1	0	0	3	7		2	0	0	0	2	4
86	male	hematology	2017-04-04 20:33:00	2017-04-04 22:55:07	02:22:07	0	1	0	0	19	104	0	35.9	145	69	A	0	0	0	1	0	0	0	1		1	0	0	0	0	1
65	female	neurology	2017-04-05 08:22:00	2017-04-05 15:15:11	06:53:11	1	0	0	0	15	101	0	35	171	104	A	0	0	0	3	0	1	0	4		0	2	0	1	0	3
82	female	hematology	2017-04-06 10:13:00	2017-04-06 10:17:56	00:04:56	0	1	0	0	27	96	0	38.5	149	122	A	3	0	0	1	0	2	0	6		2	2	0	2	0	6
76	male	psychiatry	2017-04-06 21:23:00	2017-04-06 22:30:57	01:07:57	1	0	0	0	8	96	0	36.8	134	62	A	3	0	0	0	0	0	0	3		2	0	0	0	0	2
74	male	trauma	2017-04-07 09:27:00	2017-04-07 09:30:52	00:03:52	1	0	0	0	15	94	0	36.6	157	67	A	0	1	0	0	0	0	0	1		0	0	0	0	0	0
77	male	otolaryngology	2017-04-08 16:55:00	2017-04-08 19:30:53	02:35:53	1	0	0	0	16	99	0	37.1	149	61	A	0	0	0	0	0	0	0	0		0	0	0	0	0	0
74	male	trauma	2017-04-09 05:13:00	2017-04-09 08:00:47	02:47:47	1	0	0	0	14	96	0	36.5	155	45	A	0	0	0	0	0	1	0	1		0	0	0	1	0	1
79	male	gastroenterology	2017-04-10 02:27:00	2017-04-10 04:15:18	01:48:18	1	0	0	0	23	98	0	36.8	188	62	V	2	0	0	0	0	0	3	5		2	0	0	0	1	3
79	male	gastroenterology	2017-04-10 03:06:00	2017-04-10 05:03:03	01:57:03	1	0	0	0	9	90	0	36.2	108	41	A	1	3	0	0	1	1	0	6		1	0	0	1	0	2
72	female	nephrology/urology	2017-04-11 03:24:00	2017-04-11 04:18:41	00:54:41	1	0	0	0	25	98	0	37.5	119	72	A	3	0	0	0	0	0	0	3		2	0	0	0	0	2
66	male	gastroenterology	2017-04-11 19:40:00	2017-04-11 22:37:10	02:57:10	1	0	0	0	13	99	0	36.5	141	105	A	0	0	0	0	0	1	0	1		0	0	0	1	0	1
78	female	cardiology	2017-04-12 10:19:00	2017-04-12 10:19:46	00:00:46	1	0	0	0	19	96	0	37.7	186	105	A	0	0	0	0	0	1	0	1		1	0	0	1	0	2
85	female	ophthalmology	2017-04-12 15:26:00	2017-04-12 15:26:01	00:00:01	0	1	0	0	27	98	1	34.9	137	73	A	3	0	2	3	0	0	0	8		2	2	0	0	0	4
66	female	gastroenterology	2017-04-12 18:06:00	2017-04-12 20:40:58	02:34:58	0	1	0	0	16	99	0	36.9	113	71	A	0	0	0	0	0	0	0	0		0	0	0	0	0	0
66	female	otolaryngology	2017-04-13 03:44:00	2017-04-13 04:43:01	00:59:01	1	0	0	0	20	100	0	35	174	68	A	0	0	0	3	0	0	0	3		1	2	0	0	0	3
69	female	otolaryngology	2017-04-13 07:01:00	2017-04-13 07:35:28	00:34:28	1	0	0	0	14	97	0	35.4	167	52	A	0	0	0	1	0	0	0	1		0	0	0	0	0	0
86	male	trauma	2017-04-13 09:10:00	2017-04-13 13:00:07	03:50:07	0	1	0	0	27	96	1	36.6	187	81	A	3	0	2	0	0	0	0	5		2	0	0	0	0	2
85	female	otolaryngology	2017-04-13 09:21:00	2017-04-13 10:25:50	01:04:50	1	0	0	0	25	94	0	36.9	81	94	A	3	1	0	0	3	1	0	8		2	0	1	0	0	3
75	female	otolaryngology	2017-04-13 14:54:00	2017-04-13 14:54:03	00:00:03	1	0	0	0	21	100	0	36.1	137	100	U	2	0	0	0	0	1	3	6		2	0	0	0	3	5
86	female	pulmonology	2017-04-14 11:05:00	2017-04-14 17:00:22	05:55:22	0	1	0	0	32	101	1	36.5	179	117	A	3	0	2	0	0	2	0	7		3	0	0	2	0	5
81	female	ophthalmology	2017-04-15 19:55:00	2017-04-15 20:16:49	00:21:49	1	0	0	0	18	98	1	33.7	160	46	A	0	0	2	3	0	1	0	6		0	2	0	1	0	3
68	male	ophthalmology	2017-04-16 05:16:00	2017-04-16 05:59:50	00:43:50	1	0	0	0	17	93	1	34.9	174	40	P	0	2	2	3	0	3	3	13		0	2	0	1	2	5
68	male	trauma	2017-04-17 08:25:00	2017-04-17 10:20:01	01:55:01	1	0	0	0	23	97	0	34.8	125	105	A	2	0	0	3	0	1	0	6		2	2	0	1	0	5
78	male	pulmonology	2017-04-18 19:52:00	2017-04-18 21:58:45	02:06:45	0	1	0	0	31	94	0	36.6	117	121	A	3	1	0	0	0	2	0	6		3	0	0	2	0	5
81	female	cardiology	2017-04-18 23:34:00	2017-04-19 00:42:28	01:08:28	1	0	0	0	17	102	0	35.1	139	76	A	0	0	0	1	0	0	0	1		0	0	0	0	0	0
70	male	otolaryngology	2017-04-19 09:28:00	2017-04-19 11:39:25	02:11:25	1	0	0	0	16	98	0	36.6	127	83	A	0	0	0	0	0	0	0	0		0	0	0	0	0	0
68	male	otolaryngology	2017-04-19 10:54:00	2017-04-19 12:24:15	01:30:15	1	0	0	0	18	97	0	37.7	196	68	U	0	0	0	0	0	0	3	3		0	0	0	0	3	3
71	female	otolaryngology	2017-04-19 21:59:00	2017-04-20 00:38:49	02:39:49	1	0	0	0	31	97	0	36.3	128	104	A	3	0	0	0	0	1	0	4		3	0	0	1	0	4
78	female	gastroenterology	2017-04-19 23:06:00	2017-04-20 01:30:08	02:24:08	0	1	0	0	21	92	1	35.9	169	105	A	2	2	2	1	0	1	0	8		2	0	0	1	0	3
73	female	cardiology	2017-04-20 11:32:00	2017-04-20 15:51:52	04:19:52	1	0	0	0	18	100	0	37	139	55	A	0	0	0	0	0	0	0	0		0	0	0	0	0	0
65	female	others	2017-04-21 16:13:00	2017-04-21 17:41:18	01:28:18	0	1	0	0	17	98	0	37.9	80	66	A	0	0	0	0	3	0	0	3		0	0	2	0	0	2
82	female	otolaryngology	2017-04-21 16:23:00	2017-04-21 18:00:38	01:37:38	1	0	0	0	22	94	0	36.4	169	83	A	2	1	0	0	0	0	0	3		2	0	0	0	0	2
81	female	neurology	2017-04-23 10:48:00	2017-04-23 12:21:33	01:33:33	0	1	0	0	13	95	1	35.5	135	57	A	0	1	2	1	0	0	0	4		0	0	0	0	0	0
82	male	trauma	2017-04-24 07:20:00	2017-04-24 15:55:35	08:35:35	0	1	0	0	13	99	0	35.2	180	68	A	0	0	0	1	0	0	0	1		0	0	0	0	0	0
74	female	neurology	2017-04-24 11:42:00	2017-04-24 12:20:21	00:38:21	1	0	0	0	24	96	0	36.7	157	52	A	2	0	0	0	0	0	0	2		2	0	0	0	0	2
80	male	neurology	2017-04-24 13:34:00	2017-04-24 16:15:10	02:41:10	1	0	0	0	25	95	1	36.3	133	103	A	3	1	2	0	0	1	0	7		2	0	0	1	0	3
86	male	trauma	2017-04-24 16:01:00	2017-04-24 19:41:35	03:40:35	0	1	0	0	21	95	0	38.6	178	99	A	2	1	0	1	0	1	0	5		2	2	0	0	0	4
79	male	gastroenterology	2017-04-25 08:13:00	2017-04-25 14:30:31	06:17:31	0	1	0	0	9	109	0	35.9	57	82	A	1	0	0	1	3	0	0	5		1	0	3	0	0	4
79	female	pulmonology	2017-04-26 00:26:00	2017-04-26 01:09:20	00:43:20	1	0	0	0	24	96	0	38	177	120	A	2	0	0	0	0	2	0	4		2	0	0	2	0	4
71	female	otolaryngology	2017-04-27 08:23:00	2017-04-27 10:00:25	01:37:25	0	1	0	0	17	103	0	36	164	72	A	0	0	0	1	0	0	0	1		0	0	0	0	0	0
80	male	nephrology/urology	2017-04-27 10:38:00	2017-04-27 12:57:49	02:19:49	1	0	0	0	12	106	0	37.6	140	54	A	0	0	0	0	0	0	0	0		0	0	0	0	0	0
81	male	trauma	2017-04-27 11:15:00	2017-04-27 16:00:32	04:45:32	0	1	0	0	14	100	0	35.3	165	71	A	0	0	0	1	0	0	0	1		0	0	0	0	0	0
87	male	cardiology	2017-04-27 19:09:00	2017-04-27 21:00:50	01:51:50	1	0	0	0	31	95	1	36.5	154	129	A	3	1	2	0	0	2	0	8		3	0	0	2	0	5
70	female	nephrology/urology	2017-04-27 23:17:00	2017-04-28 00:44:49	01:27:49	0	1	0	0	14	100	0	36.5	105	99	A	0	0	0	0	1	1	0	2		0	0	0	0	0	0
76	female	otolaryngology	2017-04-28 07:07:00	2017-04-28 09:03:31	01:56:31	1	0	0	0	28	100	0	36.5	149	107	A	3	0	0	0	0	1	0	4		2	0	0	1	0	3
70	female	psychiatry	2017-04-29 01:07:00	2017-04-29 01:49:07	00:42:07	1	0	0	0	28	100	0	37.5	127	62	A	3	0	0	0	0	0	0	3		2	0	0	0	0	2
72	female	nephrology/urology	2017-04-29 09:31:00	2017-04-29 12:56:30	03:25:30	0	1	0	1	26	100	1	36.8	95	122	A	3	0	2	0	2	2	0	9		2	0	1	2	0	5
65	male	trauma	2017-04-29 13:17:00	2017-04-29 14:49:43	01:32:43	1	0	0	0	14	100	0	37.3	154	78	A	0	0	0	0	0	0	0	0		0	0	0	0	0	0
68	female	endocrinology	2017-04-29 20:18:00	2017-04-29 20:36:34	00:18:34	0	1	0	0	15	98	1	36.1	145	88	P	0	0	2	0	0	0	3	5		0	0	0	0	2	2
73	male	trauma	2017-05-01 10:35:00	2017-05-01 13:30:49	02:55:49	1	0	0	0	11	105	0	37.8	172	114	A	1	0	0	0	0	2	0	3		0	0	0	2	0	2
79	male	otolaryngology	2017-05-01 16:22:00	2017-05-01 17:26:52	01:04:52	1	0	0	0	21	101	0	35.7	148	100	A	2	0	0	1	0	1	0	4		2	0	0	0	0	2
85	male	cardiology	2017-05-02 12:11:00	2017-05-02 12:50:19	00:39:19	0	0	1	0	16	100	0	35.9	75	22	A	0	0	0	1	3	3	0	7		0	0	2	2	0	4
87	male	hematology	2017-05-02 20:20:00	2017-05-02 20:44:52	00:24:52	1	0	0	0	11	101	0	37	109	69	A	1	0	0	0	1	0	0	2		0	0	0	0	0	0
81	female	ophthalmology	2017-05-03 11:50:00	2017-05-03 12:14:19	00:24:19	1	0	0	0	17	103	1	35.2	168	91	A	0	0	2	1	0	1	0	4		0	0	0	0	0	0
82	female	gastroenterology	2017-05-03 20:49:00	2017-05-03 22:40:22	01:51:22	1	0	0	0	17	100	0	36.8	103	81	A	0	0	0	0	1	0	0	1		0	0	0	0	0	0
82	female	gastroenterology	2017-05-06 08:57:00	2017-05-06 14:30:05	05:33:05	0	1	0	0	21	99	1	36.8	135	112	A	2	0	2	0	0	2	0	6		2	0	0	2	0	4
75	male	nephrology/urology	2017-05-06 10:04:00	2017-05-06 14:00:39	03:56:39	1	0	0	0	25	98	1	36.2	77	96	V	3	0	2	0	3	1	3	12		2	0	2	0	1	5
90	male	otolaryngology	2017-05-06 12:29:00	2017-05-06 12:56:23	00:27:23	0	1	0	0	19	101	0	37.6	137	56	A	0	0	0	0	0	0	0	0		1	0	0	0	0	1
74	female	nephrology/urology	2017-05-06 17:37:00	2017-05-06 23:45:46	06:08:46	0	1	0	0	15	97	1	36.4	149	79	V	0	0	2	0	0	0	3	5		0	0	0	0	1	1
74	female	gastroenterology	2017-05-06 20:51:00	2017-05-07 00:36:30	03:45:30	0	1	0	0	20	94	0	36.4	140	60	A	0	1	0	0	0	0	0	1		1	0	0	0	0	1
70	female	trauma	2017-05-07 15:33:00	2017-05-07 17:00:19	01:27:19	0	1	0	0	18	94	0	37.7	102	71	A	0	1	0	0	1	0	0	2		0	0	0	0	0	0
70	male	endocrinology	2017-05-08 11:06:00	2017-05-08 12:02:39	00:56:39	0	1	0	0	19	95	1	36.6	146	84	P	0	1	2	0	0	0	3	6		1	0	0	0	2	3
76	male	trauma	2017-05-08 12:22:00	2017-05-08 14:54:58	02:32:58	0	1	0	0	15	97	0	35.4	170	79	A	0	0	0	1	0	0	0	1		0	0	0	0	0	0
77	male	neurology	2017-05-09 18:34:00	2017-05-09 20:00:38	01:26:38	1	0	0	0	11	91	0	36.5	186	43	A	1	3	0	0	0	1	0	5		0	0	0	1	0	1
68	female	pulmonology	2017-05-10 12:54:00	2017-05-10 12:54:33	00:00:33	0	1	0	0	34	96	1	38.3	184	123	A	3	0	2	1	0	2	0	8		3	0	0	2	0	5
89	female	ophthalmology	2017-05-11 19:37:00	2017-05-11 21:16:10	01:39:10	1	0	0	0	25	95	1	36.6	183	75	A	3	1	2	0	0	0	0	6		2	0	0	0	0	2
72	female	otolaryngology	2017-05-11 20:21:00	2017-05-11 23:00:13	02:39:13	1	0	0	0	24	99	0	34.4	163	45	A	2	0	0	3	0	1	0	6		2	2	0	1	0	5
80	female	cardiology	2017-05-11 22:58:00	2017-05-12 00:36:44	01:38:44	1	0	0	0	13	96	0	33.7	195	77	A	0	0	0	3	0	0	0	3		0	2	0	0	0	2
76	female	neurology	2017-05-11 23:17:00	2017-05-12 01:30:26	02:13:26	1	0	0	0	27	93	0	36.6	173	101	A	3	2	0	0	0	1	0	6		2	0	0	1	0	3
93	male	nephrology/urology	2017-05-12 01:04:00	2017-05-12 01:30:32	00:26:32	1	0	0	0	23	104	0	39.3	113	102	A	2	0	0	2	0	1	0	5		2	2	0	1	0	5
66	male	trauma	2017-05-12 16:10:00	2017-05-12 18:30:33	02:20:33	0	1	0	0	10	105	0	35.3	141	55	A	1	0	0	1	0	0	0	2		0	0	0	0	0	0
81	male	dermatology	2017-05-14 19:03:00	2017-05-14 21:00:29	01:57:29	1	0	0	0	16	89	0	35.9	56	96	A	0	3	0	1	3	1	0	8		0	0	3	0	0	3
80	male	gastroenterology	2017-05-14 20:09:00	2017-05-14 22:30:03	02:21:03	1	0	0	0	12	98	0	39.2	142	87	A	0	0	0	2	0	0	0	2		0	2	0	0	0	2
87	male	neurology	2017-05-15 15:05:00	2017-05-15 19:21:36	04:16:36	1	0	0	0	21	90	0	37.5	160	76	A	2	3	0	0	0	0	0	5		2	0	0	0	0	2
88	male	gastroenterology	2017-05-16 13:26:00	2017-05-16 13:26:02	00:00:02	1	0	0	0	0	99	0	36.1	130	57	A	3	0	0	0	0	0	0	3		2	0	0	0	0	2
86	female	trauma	2017-05-16 13:55:00	2017-05-16 15:12:02	01:17:02	0	1	0	0	17	97	0	34.9	140	64	A	0	0	0	3	0	0	0	3		0	2	0	0	0	2
72	male	cardiology	2017-05-16 22:47:00	2017-05-17 00:23:11	01:36:11	1	0	0	0	12	99	0	35.2	208	76	A	0	0	0	1	0	0	0	1		0	0	2	0	0	2
83	female	otolaryngology	2017-05-17 12:59:00	2017-05-17 14:07:54	01:08:54	1	0	0	0	24	93	1	37.7	182	99	P	2	2	2	0	0	1	3	10		2	0	0	0	2	4
84	male	trauma	2017-05-17 15:17:00	2017-05-17 17:36:43	02:19:43	0	1	0	0	17	103	0	37.3	131	141	A	0	0	0	0	0	3	0	3		0	0	0	3	0	3
74	male	trauma	2017-05-17 19:33:00	2017-05-17 20:30:40	00:57:40	1	0	0	0	16	98	0	37	146	66	P	0	0	0	0	0	0	3	3		0	0	0	0	2	2
73	male	dermatology	2017-05-17 23:53:00	2017-05-18 01:00:03	01:07:03	1	0	0	0	11	102	0	36.4	67	102	V	1	0	0	0	3	1	3	8		0	0	3	1	1	5
80	male	cardiology	2017-05-18 07:07:00	2017-05-18 08:30:14	01:23:14	1	0	0	0	12	99	0	35.2	146	65	A	0	0	0	1	0	0	0	1		0	0	0	0	0	0
75	female	others	2017-05-18 08:20:00	2017-05-18 10:25:29	02:05:29	0	1	0	0	28	96	1	36.2	179	94	P	3	0	2	0	0	1	3	9		2	0	0	0	2	4
103	female	trauma	2017-05-19 04:34:00	2017-05-19 05:11:31	00:37:31	1	0	0	0	20	93	0	35.8	152	80	A	0	2	0	1	0	0	0	3		1	0	0	0	0	1
103	female	trauma	2017-05-19 11:37:00	2017-05-19 14:35:31	02:58:31	0	1	0	0	16	91	0	35.5	178	71	U	0	3	0	1	0	0	3	7		0	0	0	0	3	3
78	female	otolaryngology	2017-05-22 10:21:00	2017-05-22 15:14:32	04:53:32	1	0	0	0	25	101	0	37.2	195	92	A	3	0	0	0	0	1	0	4		2	0	0	0	0	2
72	male	gastroenterology	2017-05-22 14:59:00	2017-05-22 17:01:23	02:02:23	0	1	0	0	22	88	1	36.7	134	102	U	2	3	2	0	0	1	3	11		2	0	0	1	3	6
84	female	gastroenterology	2017-05-23 01:38:00	2017-05-23 03:26:50	01:48:50	0	1	0	0	12	99	0	36.4	157	77	A	0	0	0	0	0	0	0	0		0	0	0	0	0	0
78	female	nephrology/urology	2017-05-23 18:58:00	2017-05-23 22:41:38	03:43:38	0	1	0	0	23	88	1	36.5	147	144	U	2	3	2	0	0	3	3	13		2	0	0	3	3	8
70	female	otolaryngology	2017-05-23 19:28:00	2017-05-23 20:50:00	01:22:00	1	0	0	0	18	100	0	37.9	190	64	A	0	0	0	0	0	0	0	0		0	0	0	0	0	0
74	male	gastroenterology	2017-05-23 20:39:00	2017-05-23 22:11:21	01:32:21	0	1	0	0	19	99	0	37.8	117	87	A	0	0	0	0	0	0	0	0		1	0	0	0	0	1
68	female	trauma	2017-05-23 23:04:00	2017-05-24 02:30:20	03:26:20	0	1	0	0	28	97	1	36.6	119	119	V	3	0	2	0	0	2	3	10		2	0	0	2	1	5
70	male	otolaryngology	2017-05-24 16:19:00	2017-05-24 19:29:43	03:10:43	0	1	0	0	19	96	1	38	143	75	A	0	0	2	0	0	0	0	2		1	0	0	0	0	1
82	female	otolaryngology	2017-05-24 19:21:00	2017-05-24 20:30:22	01:09:22	1	0	0	0	23	104	0	36.4	114	112	A	2	0	0	0	0	2	0	4		2	0	0	2	0	4
79	female	neurology	2017-05-24 23:28:00	2017-05-25 01:29:35	02:01:35	0	1	0	0	17	91	0	36.4	164	71	A	0	3	0	0	0	0	0	3		0	0	0	0	0	0
66	female	neurology	2017-05-25 00:47:00	2017-05-25 02:16:20	01:29:20	1	0	0	0	19	98	1	37.4	201	70	V	0	0	2	0	0	0	3	5		1	0	2	0	1	4
70	male	gastroenterology	2017-05-25 11:59:00	2017-05-25 13:40:56	01:41:56	1	0	0	0	30	101	0	37.5	97	127	A	3	0	0	0	2	2	0	7		3	0	1	2	0	6
74	male	nephrology/urology	2017-05-25 23:49:00	2017-05-26 00:45:44	00:56:44	1	0	0	0	22	95	1	37.9	157	107	A	2	1	2	0	0	1	0	6		2	0	0	1	0	3
82	female	otolaryngology	2017-05-26 18:05:00	2017-05-26 19:59:55	01:54:55	1	0	0	0	16	93	0	37	153	71	A	0	2	0	0	0	0	0	2		0	0	0	0	0	0
81	male	ophthalmology	2017-05-27 19:21:00	2017-05-27 20:34:37	01:13:37	1	0	0	0	20	94	1	36.3	160	89	A	0	1	2	0	0	0	0	3		1	0	0	0	0	1
84	male	cardiology	2017-05-29 11:49:00	2017-05-29 12:02:22	00:13:22	1	0	0	0	19	102	1	35.5	116	107	A	0	0	2	1	0	1	0	4		1	0	0	1	0	2
89	female	nephrology/urology	2017-05-30 12:39:00	2017-05-30 16:13:11	03:34:11	1	0	0	0	22	94	1	36.3	84	84	A	2	1	2	0	3	0	0	8		2	0	1	0	0	3
82	female	pulmonology	2017-05-30 14:17:00	2017-05-30 17:30:15	03:13:15	0	1	0	1	18	97	1	37.7	205	75	V	0	0	2	0	0	0	3	5		0	0	2	0	1	3
74	female	gastroenterology	2017-05-30 21:38:00	2017-05-31 00:30:07	02:52:07	1	0	0	0	17	96	0	36.7	189	100	A	0	0	0	0	0	1	0	1		0	0	0	0	0	0
70	female	neurology	2017-05-31 12:21:00	2017-05-31 15:09:34	02:48:34	1	0	0	0	12	99	0	36.3	168	113	A	0	0	0	0	0	2	0	2		0	0	0	2	0	2
81	male	endocrinology	2017-05-31 12:57:00	2017-05-31 18:00:29	05:03:29	1	0	0	0	18	96	0	34.9	156	81	A	0	0	0	3	0	0	0	3		0	2	0	0	0	2
79	male	neurology	2017-05-31 20:09:00	2017-05-31 22:06:26	01:57:26	0	1	0	0	21	105	0	36.5	178	37	P	2	0	0	0	0	3	3	8		2	0	0	2	2	6
81	male	neurology	2017-06-01 08:21:00	2017-06-01 12:40:35	04:19:35	0	0	1	1	14	100	1	37.1	106	103	A	0	0	2	0	1	1	0	4		0	0	0	1	0	1
77	female	otolaryngology	2017-06-02 09:36:00	2017-06-02 10:00:54	00:24:54	1	0	0	0	25	100	0	36.8	138	95	A	3	0	0	0	0	1	0	4		2	0	0	0	0	2
72	female	trauma	2017-06-03 11:11:00	2017-06-03 16:00:55	04:49:55	0	1	0	0	29	98	1	37.7	142	125	A	3	0	2	0	0	2	0	7		2	0	0	2	0	4
73	female	trauma	2017-06-03 20:40:00	2017-06-03 22:04:15	01:24:15	1	0	0	0	22	96	0	33.3	127	123	A	2	0	0	3	0	2	0	7		2	2	0	2	0	6
94	male	cardiology	2017-06-05 05:24:00	2017-06-05 07:34:41	02:10:41	0	1	0	0	24	93	1	36.6	98	37	A	2	2	2	0	2	3	0	11		2	0	1	2	0	5
84	male	nephrology/urology	2017-06-05 09:22:00	2017-06-05 14:00:08	04:38:08	0	1	0	0	14	93	0	37.3	107	100	A	0	2	0	0	1	1	0	4		0	0	0	0	0	0
77	female	neurology	2017-06-05 22:50:00	2017-06-05 23:37:13	00:47:13	1	0	0	0	12	99	0	34.9	182	75	A	0	0	0	3	0	0	0	3		0	2	0	0	0	2
81	female	cardiology	2017-06-07 20:59:00	2017-06-07 23:00:47	02:01:47	1	0	0	0	14	100	0	35.6	215	65	A	0	0	0	1	0	0	0	1		0	0	2	0	0	2
81	female	cardiology	2017-06-08 02:41:00	2017-06-08 03:35:49	00:54:49	1	0	0	0	23	99	0	35.8	233	82	A	2	0	0	1	3	0	0	6		2	0	2	0	0	4
66	female	endocrinology	2017-06-08 11:54:00	2017-06-08 14:21:54	02:27:54	1	0	0	0	21	99	0	34.1	172	84	A	2	0	0	3	0	0	0	5		2	2	0	0	0	4
84	male	gastroenterology	2017-06-08 22:56:00	2017-06-09 01:00:30	02:04:30	0	0	1	0	25	90	1	37.3	108	93	A	3	3	2	0	1	1	0	10		2	0	0	0	0	2
79	male	trauma	2017-06-09 05:23:00	2017-06-09 07:12:10	01:49:10	1	0	0	0	17	97	0	36.9	138	46	A	0	0	0	0	0	1	0	1		0	0	0	1	0	1
94	male	pulmonology	2017-06-11 10:07:00	2017-06-11 15:30:26	05:23:26	0	1	0	0	28	97	1	37.3	115	102	A	3	0	2	0	0	1	0	6		2	0	0	1	0	3
81	female	cardiology	2017-06-11 20:15:00	2017-06-11 22:30:07	02:15:07	0	1	0	0	14	103	1	37.1	104	89	A	0	0	2	0	1	0	0	3		0	0	0	0	0	0
80	male	pulmonology	2017-06-11 20:17:00	2017-06-12 00:11:39	03:54:39	0	0	1	0	13	94	0	35.2	157	70	A	0	1	0	1	0	0	0	2		0	0	0	0	0	0
84	female	gastroenterology	2017-06-11 20:28:00	2017-06-12 00:25:26	03:57:26	0	1	0	0	18	96	0	38.1	162	101	A	0	0	0	1	0	1	0	2		0	0	0	1	0	1
85	female	otolaryngology	2017-06-12 06:19:00	2017-06-12 08:32:16	02:13:16	0	1	0	0	12	105	0	37.1	160	109	A	0	0	0	0	0	1	0	1		0	0	0	1	0	1
67	female	gynecology	2017-06-12 12:49:00	2017-06-12 19:00:33	06:11:33	0	1	0	0	24	97	0	39.2	198	115	A	2	0	0	2	0	2	0	6		2	2	0	2	0	6
77	female	pulmonology	2017-06-12 20:34:00	2017-06-12 22:34:08	02:00:08	0	1	0	0	29	90	0	38.8	153	163	A	3	3	0	1	0	3	0	10		2	2	0	3	0	7
69	male	otolaryngology	2017-06-13 05:50:00	2017-06-13 07:25:41	01:35:41	1	0	0	0	15	103	0	36.5	204	47	A	0	0	0	0	0	1	0	1		0	0	2	1	0	3
81	male	gastroenterology	2017-06-15 06:20:00	2017-06-15 08:27:34	02:07:34	1	0	0	0	16	105	0	36.9	139	106	A	0	0	0	0	0	1	0	1		0	0	0	1	0	1
81	male	cardiology	2017-06-15 20:03:00	2017-06-15 21:30:05	01:27:05	0	1	0	0	21	94	1	36.6	101	116	A	2	1	2	0	1	2	0	8		2	0	0	2	0	4
84	female	others	2017-06-16 13:52:00	2017-06-16 14:23:43	00:31:43	1	0	0	0	18	98	0	38.2	133	99	A	0	0	0	1	0	1	0	2		0	0	0	0	0	0
72	female	gastroenterology	2017-06-17 12:21:00	2017-06-17 14:52:30	02:31:30	1	0	0	0	17	95	0	37	137	87	A	0	1	0	0	0	0	0	1		0	0	0	0	0	0
81	female	ophthalmology	2017-06-18 15:20:00	2017-06-18 16:45:03	01:25:03	1	0	0	0	9	93	1	34	211	55	A	1	2	2	3	0	0	0	8		1	2	2	0	0	5
83	male	ophthalmology	2017-06-18 19:13:00	2017-06-18 21:40:20	02:27:20	0	1	0	0	19	92	1	35.2	178	57	A	0	2	2	1	0	0	0	5		1	0	0	0	0	1
83	male	pulmonology	2017-06-19 11:14:00	2017-06-19 14:30:23	03:16:23	0	1	0	0	29	99	1	37	103	97	V	3	0	2	0	1	1	3	10		2	0	0	0	1	3
78	female	cardiology	2017-06-20 11:10:00	2017-06-20 12:15:53	01:05:53	1	0	0	0	18	91	0	38.8	142	70	A	0	3	0	1	0	0	0	4		0	2	0	0	0	2
77	female	pulmonology	2017-06-20 20:02:00	2017-06-20 21:21:24	01:19:24	1	0	0	0	22	97	0	37.9	159	76	A	2	0	0	0	0	0	0	2		2	0	0	0	0	2
81	male	others	2017-06-21 12:14:00	2017-06-21 23:55:35	11:41:35	0	1	0	1	27	93	1	37.9	78	122	A	3	2	2	0	3	2	0	12		2	0	2	2	0	6
65	male	gastroenterology	2017-06-21 12:37:00	2017-06-21 16:07:59	03:30:59	0	1	0	0	25	101	1	37	124	82	P	3	0	2	0	0	0	3	8		2	0	0	0	2	4
77	female	cardiology	2017-06-21 22:18:00	2017-06-21 23:28:36	01:10:36	1	0	0	0	18	98	1	37.5	150	70	A	0	0	2	0	0	0	0	2		0	0	0	0	0	0
74	female	trauma	2017-06-22 07:25:00	2017-06-22 12:00:55	04:35:55	1	0	0	0	11	99	0	37.8	164	108	A	1	0	0	0	0	1	0	2		0	0	0	1	0	1
91	male	gastroenterology	2017-06-22 11:20:00	2017-06-22 11:20:09	00:00:09	1	0	0	0	14	95	0	36.5	106	62	A	0	1	0	0	1	0	0	2		0	0	0	0	0	0
82	male	gastroenterology	2017-06-22 17:56:00	2017-06-22 21:30:13	03:34:13	0	1	0	0	21	100	0	38.4	109	75	A	2	0	0	1	1	0	0	4		2	0	0	0	0	2
70	male	otolaryngology	2017-06-23 19:58:00	2017-06-23 21:30:02	01:32:02	0	1	0	0	16	99	0	36.2	194	99	A	0	0	0	0	0	1	0	1		0	0	0	0	0	0
75	male	trauma	2017-06-23 23:39:00	2017-06-24 01:00:41	01:21:41	0	1	0	0	21	92	0	36.9	146	128	A	2	2	0	0	0	2	0	6		2	0	0	2	0	4
71	male	pulmonology	2017-06-24 14:25:00	2017-06-24 17:04:03	02:39:03	0	1	0	0	16	96	1	37.7	139	63	A	0	0	2	0	0	0	0	2		0	0	0	0	0	0
81	male	trauma	2017-06-25 04:45:00	2017-06-25 09:51:24	05:06:24	1	0	0	0	14	95	0	35.1	135	66	A	0	1	0	1	0	0	0	2		0	0	0	0	0	0
87	male	dermatology	2017-06-26 07:24:00	2017-06-26 10:01:13	02:37:13	1	0	0	0	14	91	0	35.6	96	94	A	0	3	0	1	2	1	0	7		0	0	1	0	0	1
77	male	nephrology/urology	2017-06-26 08:21:00	2017-06-26 10:00:51	01:39:51	0	1	0	0	15	104	0	37.2	70	111	A	0	0	0	0	3	2	0	5		0	0	3	2	0	5
83	female	otolaryngology	2017-06-26 08:39:00	2017-06-26 09:10:27	00:31:27	1	0	0	0	28	100	1	39.3	124	114	A	3	0	2	2	0	2	0	9		2	2	0	2	0	6
75	female	gastroenterology	2017-06-26 08:43:00	2017-06-26 09:46:16	01:03:16	1	0	0	0	11	100	0	35.6	169	85	A	1	0	0	1	0	0	0	2		0	0	0	0	0	0
87	male	otolaryngology	2017-06-27 18:28:00	2017-06-27 20:50:50	02:22:50	1	0	0	0	21	100	0	36.2	157	95	A	2	0	0	0	0	1	0	3		2	0	0	0	0	2
93	female	nephrology/urology	2017-06-28 07:59:00	2017-06-28 08:30:03	00:31:03	1	0	0	0	19	103	0	37	161	40	A	0	0	0	0	0	3	0	3		1	0	0	1	0	2
83	female	otolaryngology	2017-06-28 20:39:00	2017-06-28 21:04:31	00:25:31	1	0	0	0	25	96	0	35.6	172	79	A	3	0	0	1	0	0	0	4		2	0	0	0	0	2
84	female	nephrology/urology	2017-06-29 12:22:00	2017-06-29 12:22:51	00:00:51	0	1	0	0	19	96	0	35.5	166	74	V	0	0	0	1	0	0	3	4		1	0	0	0	1	2
72	male	trauma	2017-07-01 17:55:00	2017-07-01 19:45:39	01:50:39	1	0	0	0	19	94	0	38.2	164	108	A	0	1	0	1	0	1	0	3		1	0	0	1	0	2
70	male	pulmonology	2017-07-02 01:32:00	2017-07-02 02:18:46	00:46:46	1	0	0	0	16	104	0	39	213	92	A	0	0	0	1	0	1	0	2		0	2	2	0	0	4
74	female	neurology	2017-07-03 11:05:00	2017-07-03 15:00:42	03:55:42	0	1	0	0	22	94	0	36.4	114	82	P	2	1	0	0	0	0	3	6		2	0	0	0	2	4
78	female	neurology	2017-07-04 09:59:00	2017-07-04 09:59:52	00:00:52	1	0	0	0	22	94	0	37.1	151	90	A	2	1	0	0	0	0	0	3		2	0	0	0	0	2
76	male	otolaryngology	2017-07-06 22:53:00	2017-07-07 00:36:03	01:43:03	1	0	0	0	19	109	0	36.6	99	100	P	0	0	0	0	2	1	3	6		1	0	1	0	2	4
77	male	neurology	2017-07-06 22:58:00	2017-07-07 00:31:47	01:33:47	1	0	0	0	19	96	0	35.8	181	76	A	0	0	0	1	0	0	0	1		1	0	0	0	0	1
81	male	hematology	2017-07-07 11:04:00	2017-07-07 11:04:22	00:00:22	0	1	0	1	20	94	1	38.3	29	71	V	0	1	2	1	3	0	3	10		1	0	3	0	1	5
82	male	nephrology/urology	2017-07-07 21:16:00	2017-07-07 23:30:02	02:14:02	0	1	0	0	15	99	0	37.6	174	74	A	0	0	0	0	0	0	0	0		0	0	0	0	0	0
80	male	hematology	2017-07-08 21:47:00	2017-07-08 22:25:48	00:38:48	0	1	0	0	21	99	0	39.5	125	120	A	2	0	0	2	0	2	0	6		2	2	0	2	0	6
70	female	psychiatry	2017-07-08 21:59:00	2017-07-08 22:42:34	00:43:34	1	0	0	0	26	98	0	36.3	142	100	A	3	0	0	0	0	1	0	4		2	0	0	0	0	2
79	male	cardiology	2017-07-09 15:07:00	2017-07-09 17:09:27	02:02:27	1	0	0	0	28	93	1	36.5	114	72	A	3	2	2	0	0	0	0	7		2	0	0	0	0	2
70	male	cardiology	2017-07-09 16:43:00	2017-07-09 17:38:10	00:55:10	1	0	0	0	14	100	1	35	111	63	A	0	0	2	3	0	0	0	5		0	2	0	0	0	2
81	female	psychiatry	2017-07-10 07:37:00	2017-07-10 09:00:26	01:23:26	1	0	0	0	11	103	0	35.8	136	70	A	1	0	0	1	0	0	0	2		0	0	0	0	0	0
74	male	gastroenterology	2017-07-11 12:58:00	2017-07-11 13:37:28	00:39:28	1	0	0	0	23	97	0	36.5	163	82	A	2	0	0	0	0	0	0	2		2	0	0	0	0	2
70	male	otolaryngology	2017-07-11 15:05:00	2017-07-11 18:22:55	03:17:55	0	1	0	0	26	101	0	37.7	155	106	A	3	0	0	0	0	1	0	4		2	0	0	1	0	3
84	female	otolaryngology	2017-07-13 08:43:00	2017-07-13 10:30:33	01:47:33	1	0	0	0	21	95	0	34.9	165	95	U	2	1	0	3	0	1	3	10		2	2	0	0	3	7
76	male	otolaryngology	2017-07-13 11:55:00	2017-07-13 11:55:04	00:00:04	1	0	0	0	22	105	0	37	169	71	A	2	0	0	0	0	0	0	2		2	0	0	0	0	2
74	male	otolaryngology	2017-07-14 16:24:00	2017-07-14 16:24:43	00:00:43	1	0	0	0	21	94	0	35.9	173	98	A	2	1	0	1	0	1	0	5		2	0	0	0	0	2
72	male	gastroenterology	2017-07-15 07:48:00	2017-07-15 08:17:13	00:29:13	1	0	0	0	18	99	0	35.6	174	57	A	0	0	0	1	0	0	0	1		0	0	0	0	0	0
65	female	others	2017-07-15 12:18:00	2017-07-15 12:18:46	00:00:46	0	1	0	0	15	95	0	38.3	127	106	A	0	1	0	1	0	1	0	3		0	0	0	1	0	1
81	male	gastroenterology	2017-07-15 13:28:00	2017-07-15 13:28:18	00:00:18	0	1	0	0	19	98	1	36.6	133	112	A	0	0	2	0	0	2	0	4		1	0	0	2	0	3
70	female	gastroenterology	2017-07-15 20:45:00	2017-07-15 21:00:53	00:15:53	1	0	0	0	18	101	1	35.6	152	91	U	0	0	2	1	0	1	3	7		0	0	0	0	3	3
80	male	trauma	2017-07-16 01:00:00	2017-07-16 03:00:42	02:00:42	1	0	0	0	11	95	0	35.3	198	101	A	1	1	0	1	0	1	0	4		0	0	0	1	0	1
73	male	otolaryngology	2017-07-17 04:38:00	2017-07-17 07:47:55	03:09:55	0	1	0	0	28	93	0	38.8	144	122	A	3	2	0	1	0	2	0	8		2	2	0	2	0	6
90	male	others	2017-07-17 21:34:00	2017-07-18 00:40:58	03:06:58	1	0	0	0	15	100	0	36.9	157	81	A	0	0	0	0	0	0	0	0		0	0	0	0	0	0
84	female	otolaryngology	2017-07-18 10:51:00	2017-07-18 13:20:15	02:29:15	1	0	0	0	19	98	0	37.1	163	86	A	0	0	0	0	0	0	0	0		1	0	0	0	0	1
67	male	neurology	2017-07-18 17:35:00	2017-07-18 23:05:23	05:30:23	0	1	0	1	29	95	1	35.7	117	70	V	3	1	2	1	0	0	3	10		2	0	0	0	1	3
86	female	gastroenterology	2017-07-18 21:01:00	2017-07-18 23:30:47	02:29:47	1	0	0	0	23	88	0	37.7	173	98	A	2	3	0	0	0	1	0	6		2	0	0	0	0	2
68	male	otolaryngology	2017-07-19 07:03:00	2017-07-19 08:25:51	01:22:51	1	0	0	0	10	97	0	35	158	78	A	1	0	0	3	0	0	0	4		0	2	0	0	0	2
68	female	others	2017-07-19 09:17:00	2017-07-19 13:50:44	04:33:44	0	1	0	0	22	97	1	36.8	109	81	V	2	0	2	0	1	0	3	8		2	0	0	0	1	3
80	female	neurology	2017-07-19 11:01:00	2017-07-19 11:28:48	00:27:48	0	1	0	0	15	100	1	35.5	131	53	V	0	0	2	1	0	0	3	6		0	0	0	0	1	1
78	female	others	2017-07-20 07:33:00	2017-07-20 09:27:37	01:54:37	1	0	0	0	26	94	0	37.3	130	147	A	3	1	0	0	0	3	0	7		2	0	0	3	0	5
66	female	neurology	2017-07-20 11:06:00	2017-07-20 16:00:49	04:54:49	0	1	0	0	16	96	0	37.9	108	76	A	0	0	0	0	1	0	0	1		0	0	0	0	0	0
75	male	nephrology/urology	2017-07-20 20:42:00	2017-07-20 22:40:13	01:58:13	1	0	0	0	19	102	0	37.2	116	94	A	0	0	0	0	0	1	0	1		1	0	0	0	0	1
81	male	cardiology	2017-07-20 23:26:00	2017-07-21 00:53:04	01:27:04	1	0	0	0	19	96	1	35.3	146	68	A	0	0	2	1	0	0	0	3		1	0	0	0	0	1
69	male	otolaryngology	2017-07-21 00:11:00	2017-07-21 00:43:12	00:32:12	1	0	0	0	13	101	0	36.9	127	63	A	0	0	0	0	0	0	0	0		0	0	0	0	0	0
84	male	gastroenterology	2017-07-21 07:20:00	2017-07-21 09:00:47	01:40:47	1	0	0	0	16	98	0	36.2	135	64	V	0	0	0	0	0	0	3	3		0	0	0	0	1	1
74	female	gastroenterology	2017-07-21 10:12:00	2017-07-21 10:59:40	00:47:40	1	0	0	0	16	104	0	36.2	178	105	A	0	0	0	0	0	1	0	1		0	0	0	1	0	1
69	female	trauma	2017-07-21 19:56:00	2017-07-21 22:00:29	02:04:29	0	1	0	0	30	95	1	38	108	110	P	3	1	2	0	1	1	3	11		3	0	0	1	2	6
93	male	gastroenterology	2017-07-22 08:48:00	2017-07-22 09:27:16	00:39:16	0	1	0	1	24	101	0	36.8	93	72	A	2	0	0	0	2	0	0	4		2	0	1	0	0	3
80	male	otolaryngology	2017-07-22 10:59:00	2017-07-22 10:59:38	00:00:38	0	1	0	0	16	97	0	35.9	203	65	A	0	0	0	1	0	0	0	1		0	0	2	0	0	2
85	male	gastroenterology	2017-07-23 16:19:00	2017-07-23 18:30:45	02:11:45	1	0	0	0	29	92	0	39.7	171	132	A	3	2	0	2	0	3	0	10		2	2	0	3	0	7
66	female	gastroenterology	2017-07-23 18:42:00	2017-07-23 21:45:49	03:03:49	0	1	0	0	21	95	0	38.3	93	99	A	2	1	0	1	2	1	0	7		2	0	1	0	0	3
79	male	ophthalmology	2017-07-23 21:44:00	2017-07-23 22:21:03	00:37:03	1	0	0	0	16	95	1	34.6	142	48	A	0	1	2	3	0	1	0	7		0	2	0	1	0	3
79	male	nephrology/urology	2017-07-24 18:48:00	2017-07-24 19:27:51	00:39:51	1	0	0	0	11	104	0	36.1	120	82	V	1	0	0	0	0	0	3	4		0	0	0	0	1	1
75	female	neurology	2017-07-25 08:42:00	2017-07-25 14:52:05	06:10:05	1	0	0	0	15	97	0	36.7	136	83	A	0	0	0	0	0	0	0	0		0	0	0	0	0	0
75	male	otolaryngology	2017-07-26 21:18:00	2017-07-26 22:41:04	01:23:04	1	0	0	0	10	103	0	36.9	123	49	A	1	0	0	0	0	1	0	2		0	0	0	1	0	1
68	male	trauma	2017-07-27 16:03:00	2017-07-27 18:45:16	02:42:16	0	1	0	0	17	100	0	35.5	99	117	A	0	0	0	1	2	2	0	5		0	0	1	2	0	3
66	female	neurology	2017-07-27 20:54:00	2017-07-27 22:30:40	01:36:40	1	0	0	0	24	98	1	35.6	100	100	V	2	0	2	1	2	1	3	11		2	0	1	0	1	4
82	male	gastroenterology	2017-07-28 11:02:00	2017-07-28 11:02:50	00:00:50	0	1	0	0	10	95	0	37	118	72	A	1	1	0	0	0	0	0	2		0	0	0	0	0	0
84	female	nephrology/urology	2017-07-29 16:43:00	2017-07-29 17:45:50	01:02:50	1	0	0	0	4	103	0	35.4	100	64	A	3	0	0	1	2	0	0	6		2	0	1	0	0	3
82	male	gastroenterology	2017-07-30 06:40:00	2017-07-30 09:30:52	02:50:52	0	1	0	0	20	90	1	37.1	139	83	A	0	3	2	0	0	0	0	5		1	0	0	0	0	1
93	female	nephrology/urology	2017-07-30 16:02:00	2017-07-30 17:43:19	01:41:19	1	0	0	0	24	99	0	34.7	150	92	A	2	0	0	3	0	1	0	6		2	2	0	0	0	4
85	female	gastroenterology	2017-08-01 02:32:00	2017-08-01 05:00:44	02:28:44	1	0	0	0	25	99	0	36.5	150	89	A	3	0	0	0	0	0	0	3		2	0	0	0	0	2
78	female	neurology	2017-08-02 08:26:00	2017-08-02 13:30:01	05:04:01	1	0	0	0	18	102	1	36.4	115	78	A	0	0	2	0	0	0	0	2		0	0	0	0	0	0
73	female	otolaryngology	2017-08-03 05:58:00	2017-08-03 06:26:50	00:28:50	1	0	0	0	30	97	1	37.5	121	95	A	3	0	2	0	0	1	0	6		3	0	0	0	0	3
68	female	nephrology/urology	2017-08-03 18:14:00	2017-08-03 20:30:22	02:16:22	0	1	0	0	24	98	0	37.9	124	91	A	2	0	0	0	0	1	0	3		2	0	0	0	0	2
81	female	neurology	2017-08-04 00:07:00	2017-08-04 00:50:32	00:43:32	1	0	0	0	24	93	0	37.8	148	88	A	2	2	0	0	0	0	0	4		2	0	0	0	0	2
94	male	trauma	2017-08-04 02:25:00	2017-08-04 05:23:45	02:58:45	1	0	0	0	25	95	0	35.9	162	1	A	3	1	0	1	0	3	0	8		2	0	0	2	0	4
66	male	otolaryngology	2017-08-04 07:09:00	2017-08-04 08:06:51	00:57:51	1	0	0	0	19	94	0	35.9	184	67	A	0	1	0	1	0	0	0	2		1	0	0	0	0	1
74	female	gastroenterology	2017-08-04 11:43:00	2017-08-04 13:30:39	01:47:39	1	0	0	0	21	93	0	38	139	124	A	2	2	0	0	0	2	0	6		2	0	0	2	0	4
75	female	cardiology	2017-08-05 14:12:00	2017-08-05 15:45:55	01:33:55	1	0	0	0	14	98	0	35.4	145	81	A	0	0	0	1	0	0	0	1		0	0	0	0	0	0
70	male	gastroenterology	2017-08-06 12:52:00	2017-08-06 16:00:36	03:08:36	1	0	0	0	23	99	1	38.1	161	95	A	2	0	2	1	0	1	0	6		2	0	0	0	0	2
79	female	gastroenterology	2017-08-06 13:21:00	2017-08-06 15:22:26	02:01:26	1	0	0	0	17	89	0	35.6	165	72	A	0	3	0	1	0	0	0	4		0	0	0	0	0	0
72	male	gastroenterology	2017-08-07 09:34:00	2017-08-07 12:00:57	02:26:57	1	0	0	0	18	95	0	37.6	120	86	A	0	1	0	0	0	0	0	1		0	0	0	0	0	0
68	female	ophthalmology	2017-08-07 18:55:00	2017-08-07 19:46:16	00:51:16	1	0	0	0	14	92	1	33.9	129	78	A	0	2	2	3	0	0	0	7		0	2	0	0	0	2
85	female	nephrology/urology	2017-08-09 09:33:00	2017-08-09 09:33:12	00:00:12	0	1	0	0	26	95	0	35.7	82	57	A	3	1	0	1	3	0	0	8		2	0	1	0	0	3
80	male	nephrology/urology	2017-08-09 16:01:00	2017-08-09 21:30:11	05:29:11	0	1	0	0	17	100	0	37.4	138	50	A	0	0	0	0	0	1	0	1		0	0	0	1	0	1
79	male	gastroenterology	2017-08-10 07:35:00	2017-08-10 08:52:18	01:17:18	0	1	0	0	20	102	0	37.5	82	56	A	0	0	0	0	3	0	0	3		1	0	1	0	0	2
88	male	trauma	2017-08-10 08:20:00	2017-08-10 09:31:17	01:11:17	1	0	0	0	13	96	0	36.2	207	99	A	0	0	0	0	0	1	0	1		0	0	2	0	0	2
75	female	gastroenterology	2017-08-10 14:17:00	2017-08-10 15:00:13	00:43:13	0	1	0	0	35	100	1	37.5	172	108	A	3	0	2	0	0	1	0	6		3	0	0	1	0	4
68	female	gastroenterology	2017-08-12 09:16:00	2017-08-12 12:10:49	02:54:49	1	0	0	0	20	92	0	36.5	162	75	A	0	2	0	0	0	0	0	2		1	0	0	0	0	1
91	female	trauma	2017-08-12 11:27:00	2017-08-12 15:30:44	04:03:44	0	1	0	0	21	98	0	37.1	131	76	A	2	0	0	0	0	0	0	2		2	0	0	0	0	2
88	female	trauma	2017-08-12 23:09:00	2017-08-13 00:35:33	01:26:33	1	0	0	0	31	94	1	36.5	124	135	A	3	1	2	0	0	3	0	9		3	0	0	3	0	6
85	male	nephrology/urology	2017-08-13 18:52:00	2017-08-13 20:17:16	01:25:16	1	0	0	0	21	96	1	38.4	85	101	A	2	0	2	1	3	1	0	9		2	0	1	1	0	4
74	male	otolaryngology	2017-08-14 05:34:00	2017-08-14 07:00:43	01:26:43	1	0	0	0	23	95	0	34.7	164	88	A	2	1	0	3	0	0	0	6		2	2	0	0	0	4
80	male	hematology	2017-08-14 11:02:00	2017-08-14 11:02:40	00:00:40	0	1	0	0	14	100	0	37.8	36	94	A	0	0	0	0	3	1	0	4		0	0	3	0	0	3
91	female	gynecology	2017-08-14 13:41:00	2017-08-14 18:00:36	04:19:36	0	1	0	0	10	95	0	36.7	203	68	A	1	1	0	0	0	0	0	2		0	0	2	0	0	2
82	male	gastroenterology	2017-08-14 15:46:00	2017-08-14 18:50:22	03:04:22	0	1	0	0	18	97	0	36.7	197	92	A	0	0	0	0	0	1	0	1		0	0	0	0	0	0
84	female	gynecology	2017-08-15 00:42:00	2017-08-15 01:45:52	01:03:52	1	0	0	0	24	99	0	38	165	72	A	2	0	0	0	0	0	0	2		2	0	0	0	0	2
93	male	hematology	2017-08-15 11:20:00	2017-08-15 11:20:20	00:00:20	1	0	0	0	9	109	0	37.6	87	64	A	1	0	0	0	3	0	0	4		1	0	1	0	0	2
83	male	trauma	2017-08-15 13:43:00	2017-08-15 15:30:38	01:47:38	0	1	0	0	13	96	1	33.9	110	91	A	0	0	2	3	1	1	0	7		0	2	0	0	0	2
78	male	trauma	2017-08-15 23:54:00	2017-08-16 01:45:08	01:51:08	1	0	0	0	22	103	0	35.8	210	96	A	2	0	0	1	0	1	0	4		2	0	2	0	0	4
76	female	trauma	2017-08-16 12:40:00	2017-08-16 12:40:28	00:00:28	0	1	0	0	11	97	0	35.2	119	74	V	1	0	0	1	0	0	3	5		0	0	0	0	1	1
71	female	pulmonology	2017-08-16 19:42:00	2017-08-16 22:00:53	02:18:53	1	0	0	0	24	99	1	37.6	153	105	A	2	0	2	0	0	1	0	5		2	0	0	1	0	3
72	female	trauma	2017-08-17 10:40:00	2017-08-17 13:21:54	02:41:54	1	0	0	0	24	95	0	37.1	160	73	A	2	1	0	0	0	0	0	3		2	0	0	0	0	2
79	male	gastroenterology	2017-08-17 11:12:00	2017-08-17 11:32:12	00:20:12	1	0	0	0	17	97	1	36.5	114	65	A	0	0	2	0	0	0	0	2		0	0	0	0	0	0
74	female	gynecology	2017-08-21 13:35:00	2017-08-21 13:35:04	00:00:04	1	0	0	0	8	98	0	37.7	165	71	A	3	0	0	0	0	0	0	3		2	0	0	0	0	2
81	male	otolaryngology	2017-08-22 14:16:00	2017-08-22 14:16:36	00:00:36	1	0	0	0	25	96	1	36.1	138	61	A	3	0	2	0	0	0	0	5		2	0	0	0	0	2
72	male	others	2017-08-23 10:31:00	2017-08-23 11:30:17	00:59:17	0	1	0	0	24	93	0	38.3	169	103	A	2	2	0	1	0	1	0	6		2	0	0	1	0	3
66	female	gynecology	2017-08-23 14:32:00	2017-08-23 14:32:06	00:00:06	1	0	0	0	26	98	0	36	175	41	A	3	0	0	1	0	1	0	5		2	0	0	1	0	3
73	female	cardiology	2017-08-24 09:49:00	2017-08-24 09:49:51	00:00:51	0	1	0	0	28	96	1	36.1	162	97	A	3	0	2	0	0	1	0	6		2	0	0	0	0	2
72	male	cardiology	2017-08-24 09:54:00	2017-08-25 09:45:40	23:51:40	0	1	0	0	13	101	1	35.7	174	92	A	0	0	2	1	0	1	0	4		0	0	0	0	0	0
84	male	trauma	2017-08-26 10:25:00	2017-08-26 14:00:22	03:35:22	0	1	0	0	21	101	0	36.8	129	79	A	2	0	0	0	0	0	0	2		2	0	0	0	0	2
83	female	neurology	2017-08-26 13:39:00	2017-08-26 17:12:56	03:33:56	0	1	0	0	10	101	0	38	159	93	A	1	0	0	0	0	1	0	2		0	0	0	0	0	0
77	male	gastroenterology	2017-08-27 03:59:00	2017-08-27 10:24:40	06:25:40	0	1	0	0	17	89	0	37.6	157	96	A	0	3	0	0	0	1	0	4		0	0	0	0	0	0
79	female	otolaryngology	2017-08-27 10:38:00	2017-08-27 13:05:19	02:27:19	1	0	0	0	21	98	1	36.5	109	74	A	2	0	2	0	1	0	0	5		2	0	0	0	0	2
84	female	neurology	2017-08-28 10:56:00	2017-08-28 16:37:29	05:41:29	0	1	0	0	29	99	0	35.2	94	58	P	3	0	0	1	2	0	3	9		2	0	1	0	2	5
71	male	trauma	2017-08-28 11:40:00	2017-08-28 12:40:55	01:00:55	1	0	0	0	21	96	0	36.6	143	72	A	2	0	0	0	0	0	0	2		2	0	0	0	0	2
69	female	hematology	2017-08-29 11:00:00	2017-08-29 11:00:29	00:00:29	0	1	0	0	15	95	0	37.1	168	86	A	0	1	0	0	0	0	0	1		0	0	0	0	0	0
69	male	nephrology/urology	2017-08-29 12:33:00	2017-08-29 15:30:51	02:57:51	0	0	1	0	23	94	1	37.5	87	107	A	2	1	2	0	3	1	0	9		2	0	1	1	0	4
87	male	nephrology/urology	2017-08-29 17:30:00	2017-08-29 20:17:11	02:47:11	0	1	0	0	6	96	0	35.5	107	71	A	3	0	0	1	1	0	0	5		2	0	0	0	0	2
87	female	cardiology	2017-08-30 08:06:00	2017-08-30 12:30:37	04:24:37	1	0	0	0	23	91	1	37.8	131	86	A	2	3	2	0	0	0	0	7		2	0	0	0	0	2
84	female	endocrinology	2017-08-30 09:47:00	2017-08-30 09:47:24	00:00:24	1	0	0	0	16	98	0	35.3	156	73	V	0	0	0	1	0	0	3	4		0	0	0	0	1	1
81	male	pulmonology	2017-08-31 15:15:00	2017-08-31 16:29:39	01:14:39	1	0	0	0	10	100	1	36.8	166	83	A	1	0	2	0	0	0	0	3		0	0	0	0	0	0
70	female	cardiology	2017-09-01 10:21:00	2017-09-01 12:45:47	02:24:47	0	0	1	1	33	95	1	38.3	70	129	U	3	1	2	1	3	2	3	15		3	0	3	2	3	11
71	male	cardiology	2017-09-01 20:55:00	2017-09-01 22:35:54	01:40:54	1	0	0	0	28	95	0	36.5	170	95	A	3	1	0	0	0	1	0	5		2	0	0	0	0	2
69	female	neurology	2017-09-01 23:06:00	2017-09-02 01:56:23	02:50:23	1	0	0	0	24	97	0	36.7	142	94	A	2	0	0	0	0	1	0	3		2	0	0	0	0	2
86	male	neurology	2017-09-03 10:39:00	2017-09-03 11:30:17	00:51:17	1	0	0	0	16	92	0	37	129	85	A	0	2	0	0	0	0	0	2		0	0	0	0	0	0
77	male	otolaryngology	2017-09-04 10:10:00	2017-09-04 10:10:58	00:00:58	1	0	0	0	23	100	0	37.7	153	107	A	2	0	0	0	0	1	0	3		2	0	0	1	0	3
77	female	gastroenterology	2017-09-04 12:03:00	2017-09-04 14:08:19	02:05:19	1	0	0	0	18	96	0	36.5	148	54	V	0	0	0	0	0	0	3	3		0	0	0	0	1	1
78	male	pulmonology	2017-09-04 12:50:00	2017-09-04 15:18:33	02:28:33	1	0	0	0	17	99	0	35.8	130	71	A	0	0	0	1	0	0	0	1		0	0	0	0	0	0
78	female	trauma	2017-09-05 10:40:00	2017-09-05 15:11:49	04:31:49	0	1	0	0	18	94	0	37.3	137	92	A	0	1	0	0	0	1	0	2		0	0	0	0	0	0
70	male	otolaryngology	2017-09-05 20:35:00	2017-09-05 21:40:55	01:05:55	0	1	0	0	16	96	1	36.5	178	61	A	0	0	2	0	0	0	0	2		0	0	0	0	0	0
86	female	neurology	2017-09-06 08:12:00	2017-09-06 10:01:49	01:49:49	1	0	0	0	11	99	0	38.4	152	65	A	1	0	0	1	0	0	0	2		0	0	0	0	0	0
86	female	trauma	2017-09-07 02:41:00	2017-09-07 08:30:06	05:49:06	1	0	0	0	23	97	0	36.9	139	89	A	2	0	0	0	0	0	0	2		2	0	0	0	0	2
82	female	cardiology	2017-09-07 22:39:00	2017-09-08 00:10:25	01:31:25	1	0	0	0	21	97	0	36.4	233	72	A	2	0	0	0	3	0	0	5		2	0	2	0	0	4
74	male	gastroenterology	2017-09-09 09:12:00	2017-09-09 14:00:38	04:48:38	0	1	0	0	26	90	0	37.9	91	73	A	3	3	0	0	2	0	0	8		2	0	1	0	0	3
80	male	gastroenterology	2017-09-10 03:25:00	2017-09-10 05:16:39	01:51:39	1	0	0	0	14	93	0	35.3	172	82	A	0	2	0	1	0	0	0	3		0	0	0	0	0	0
88	female	ophthalmology	2017-09-10 21:05:00	2017-09-10 21:24:17	00:19:17	1	0	0	0	20	91	1	35.1	148	93	A	0	3	2	1	0	1	0	7		1	0	0	0	0	1
82	female	pulmonology	2017-09-11 05:36:00	2017-09-11 07:05:06	01:29:06	1	0	0	0	29	99	1	37.6	108	122	A	3	0	2	0	1	2	0	8		2	0	0	2	0	4
70	male	cardiology	2017-09-13 09:58:00	2017-09-13 09:58:15	00:00:15	0	1	0	0	28	98	0	38.9	126	100	A	3	0	0	1	0	1	0	5		2	2	0	0	0	4
68	male	pulmonology	2017-09-14 14:20:00	2017-09-14 18:10:35	03:50:35	0	1	0	0	16	101	0	35.3	117	38	V	0	0	0	1	0	3	3	7		0	0	0	2	1	3
88	male	dermatology	2017-09-15 11:12:00	2017-09-15 13:00:33	01:48:33	0	1	0	0	12	95	1	37.3	123	106	V	0	1	2	0	0	1	3	7		0	0	0	1	1	2
77	male	trauma	2017-09-16 14:52:00	2017-09-16 18:00:31	03:08:31	0	1	0	0	17	93	0	37	96	67	A	0	2	0	0	2	0	0	4		0	0	1	0	0	1
78	female	gastroenterology	2017-09-16 15:04:00	2017-09-16 17:30:41	02:26:41	1	0	0	0	18	93	0	37	119	107	A	0	2	0	0	0	1	0	3		0	0	0	1	0	1
68	female	cardiology	2017-09-17 11:43:00	2017-09-17 14:20:30	02:37:30	1	0	0	0	15	99	1	36.7	104	76	A	0	0	2	0	1	0	0	3		0	0	0	0	0	0
84	male	gastroenterology	2017-09-17 22:02:00	2017-09-17 22:43:12	00:41:12	1	0	0	0	19	97	0	36.6	147	98	A	0	0	0	0	0	1	0	1		1	0	0	0	0	1
70	female	gastroenterology	2017-09-17 23:57:00	2017-09-18 00:34:00	00:37:00	0	1	0	0	16	98	0	36.3	149	96	A	0	0	0	0	0	1	0	1		0	0	0	0	0	0
85	male	gastroenterology	2017-09-19 11:09:00	2017-09-19 17:00:10	05:51:10	1	0	0	0	21	87	0	35.3	147	82	A	2	3	0	1	0	0	0	6		2	0	0	0	0	2
74	female	gastroenterology	2017-09-19 19:33:00	2017-09-19 20:01:07	00:28:07	1	0	0	0	14	98	0	36.5	167	82	A	0	0	0	0	0	0	0	0		0	0	0	0	0	0
80	female	otolaryngology	2017-09-22 17:30:00	2017-09-22 19:30:02	02:00:02	1	0	0	0	16	101	0	37.9	188	57	A	0	0	0	0	0	0	0	0		0	0	0	0	0	0
85	female	ophthalmology	2017-09-22 18:20:00	2017-09-22 20:18:27	01:58:27	0	0	1	0	10	92	1	33.2	231	25	P	1	2	2	3	3	3	3	17		0	2	2	2	2	8
84	female	neurology	2017-09-23 07:16:00	2017-09-23 09:11:32	01:55:32	1	0	0	0	23	95	0	36.1	208	82	A	2	1	0	0	0	0	0	3		2	0	2	0	0	4
76	female	gastroenterology	2017-09-23 15:38:00	2017-09-23 16:10:31	00:32:31	1	0	0	0	23	95	0	37.9	139	93	A	2	1	0	0	0	1	0	4		2	0	0	0	0	2
77	female	nephrology/urology	2017-09-23 20:18:00	2017-09-24 01:00:06	04:42:06	0	0	1	0	15	97	1	37.8	121	84	A	0	0	2	0	0	0	0	2		0	0	0	0	0	0
79	male	gastroenterology	2017-09-24 00:34:00	2017-09-24 02:29:42	01:55:42	1	0	0	0	20	100	0	36.2	148	83	A	0	0	0	0	0	0	0	0		1	0	0	0	0	1
68	male	gastroenterology	2017-09-25 09:33:00	2017-09-25 16:00:28	06:27:28	0	1	0	0	20	96	0	39.1	146	101	A	0	0	0	2	0	1	0	3		1	2	0	1	0	4
81	male	trauma	2017-09-25 14:51:00	2017-09-25 17:13:50	02:22:50	1	0	0	0	10	98	0	34.7	150	50	A	1	0	0	3	0	1	0	5		0	2	0	1	0	3
83	male	others	2017-09-27 14:55:00	2017-09-27 16:45:21	01:50:21	0	1	0	1	22	95	1	37.7	115	84	V	2	1	2	0	0	0	3	8		2	0	0	0	1	3
86	female	trauma	2017-09-27 20:45:00	2017-09-27 23:30:47	02:45:47	0	1	0	0	20	93	0	35.7	139	94	A	0	2	0	1	0	1	0	4		1	0	0	0	0	1
65	male	otolaryngology	2017-09-28 09:09:00	2017-09-28 09:10:58	00:01:58	0	1	0	0	17	102	0	36	168	46	A	0	0	0	1	0	1	0	2		0	0	0	1	0	1
87	female	gastroenterology	2017-09-29 10:58:00	2017-09-29 10:58:14	00:00:14	0	1	0	0	21	95	0	37.2	134	84	A	2	1	0	0	0	0	0	3		2	0	0	0	0	2
75	female	trauma	2017-09-30 09:26:00	2017-09-30 10:38:42	01:12:42	1	0	0	0	10	92	0	37.1	164	66	A	1	2	0	0	0	0	0	3		0	0	0	0	0	0
84	female	trauma	2017-09-30 09:28:00	2017-09-30 09:28:10	00:00:10	1	0	0	0	15	96	0	36.4	168	91	A	0	0	0	0	0	1	0	1		0	0	0	0	0	0
76	male	psychiatry	2017-10-01 16:03:00	2017-10-01 19:20:21	03:17:21	1	0	0	0	19	93	0	37.4	173	73	A	0	2	0	0	0	0	0	2		1	0	0	0	0	1
83	female	others	2017-10-02 00:57:00	2017-10-02 02:12:37	01:15:37	1	0	0	0	18	98	0	36	165	87	A	0	0	0	1	0	0	0	1		0	0	0	0	0	0
87	female	cardiology	2017-10-02 12:34:00	2017-10-02 17:41:07	05:07:07	1	0	0	0	24	97	0	37.5	150	130	A	2	0	0	0	0	2	0	4		2	0	0	3	0	5
84	male	gastroenterology	2017-10-02 15:35:00	2017-10-02 17:51:26	02:16:26	1	0	0	0	20	96	0	36.2	183	78	A	0	0	0	0	0	0	0	0		1	0	0	0	0	1
91	female	trauma	2017-10-03 11:05:00	2017-10-03 11:37:19	00:32:19	0	1	0	0	23	100	0	36.8	152	74	A	2	0	0	0	0	0	0	2		2	0	0	0	0	2
80	female	trauma	2017-10-04 13:30:00	2017-10-04 14:00:48	00:30:48	0	1	0	0	22	104	0	36.8	125	54	A	2	0	0	0	0	0	0	2		2	0	0	0	0	2
84	female	gastroenterology	2017-10-04 17:38:00	2017-10-04 19:49:54	02:11:54	1	0	0	0	17	96	0	37.2	157	50	A	0	0	0	0	0	1	0	1		0	0	0	1	0	1
70	male	neurology	2017-10-04 18:11:00	2017-10-04 21:00:26	02:49:26	0	1	0	0	24	91	1	36.4	122	48	V	2	3	2	0	0	1	3	11		2	0	0	1	1	4
65	female	gynecology	2017-10-04 19:43:00	2017-10-05 00:10:52	04:27:52	0	1	0	0	28	98	0	37.5	174	111	A	3	0	0	0	0	2	0	5		2	0	0	2	0	4
87	female	endocrinology	2017-10-05 17:09:00	2017-10-05 19:03:45	01:54:45	1	0	0	0	17	102	0	36	131	34	V	0	0	0	1	0	3	3	7		0	0	0	2	1	3
81	female	nephrology/urology	2017-10-05 18:50:00	2017-10-05 19:39:40	00:49:40	1	0	0	0	25	99	0	38.8	157	130	A	3	0	0	1	0	2	0	6		2	2	0	3	0	7
84	male	gastroenterology	2017-10-05 22:10:00	2017-10-06 00:40:25	02:30:25	0	1	0	0	16	103	0	35.7	119	93	A	0	0	0	1	0	1	0	2		0	0	0	0	0	0
70	female	gastroenterology	2017-10-07 04:20:00	2017-10-07 08:47:19	04:27:19	1	0	0	0	19	93	0	37.5	94	120	A	0	2	0	0	2	2	0	6		1	0	1	2	0	4
77	male	cardiology	2017-10-07 06:30:00	2017-10-07 07:21:17	00:51:17	1	0	0	0	18	95	0	36.8	168	67	A	0	1	0	0	0	0	0	1		0	0	0	0	0	0
82	male	cardiology	2017-10-07 13:30:00	2017-10-07 15:00:39	01:30:39	0	0	1	0	23	97	1	36.4	146	94	A	2	0	2	0	0	1	0	5		2	0	0	0	0	2
71	female	others	2017-10-08 18:21:00	2017-10-08 20:30:12	02:09:12	1	0	0	0	23	95	1	38.3	144	100	A	2	1	2	1	0	1	0	7		2	0	0	0	0	2
87	male	neurology	2017-10-08 21:27:00	2017-10-09 00:15:30	02:48:30	1	0	0	0	12	95	1	34.8	113	60	A	0	1	2	3	0	0	0	6		0	2	0	0	0	2
92	female	trauma	2017-10-09 07:07:00	2017-10-09 14:45:50	07:38:50	0	1	0	0	12	102	0	37	150	69	V	0	0	0	0	0	0	3	3		0	0	0	0	1	1
78	male	nephrology/urology	2017-10-09 07:34:00	2017-10-09 08:15:46	00:41:46	1	0	0	0	21	99	0	38.3	119	72	A	2	0	0	1	0	0	0	3		2	0	0	0	0	2
83	female	trauma	2017-10-09 21:39:00	2017-10-10 00:06:56	02:27:56	1	0	0	0	14	93	1	36.9	235	82	A	0	2	2	0	3	0	0	7		0	0	2	0	0	2
81	female	others	2017-10-10 06:22:00	2017-10-10 07:08:09	00:46:09	1	0	0	0	26	95	0	35	183	89	A	3	1	0	3	0	0	0	7		2	2	0	0	0	4
79	male	others	2017-10-12 02:58:00	2017-10-12 05:15:23	02:17:23	1	0	0	0	29	95	0	36.3	101	95	A	3	1	0	0	1	1	0	6		2	0	0	0	0	2
89	male	trauma	2017-10-12 15:57:00	2017-10-12 16:16:30	00:19:30	1	0	0	0	21	93	0	34.2	235	83	A	2	2	0	3	3	0	0	10		2	2	2	0	0	6
77	female	ophthalmology	2017-10-12 18:48:00	2017-10-12 19:30:00	00:42:00	1	0	0	0	24	97	1	36.5	174	45	A	2	0	2	0	0	1	0	5		2	0	0	1	0	3
73	female	otolaryngology	2017-10-12 22:11:00	2017-10-13 00:00:58	01:49:58	1	0	0	0	14	100	1	36	213	126	A	0	0	2	1	0	2	0	5		0	0	2	2	0	4
75	male	gastroenterology	2017-10-12 23:32:00	2017-10-13 00:59:33	01:27:33	0	1	0	0	19	97	0	36.8	167	79	A	0	0	0	0	0	0	0	0		1	0	0	0	0	1
91	female	trauma	2017-10-13 13:59:00	2017-10-13 13:59:45	00:00:45	0	1	0	0	20	93	0	35.7	155	96	V	0	2	0	1	0	1	3	7		1	0	0	0	1	2
82	male	trauma	2017-10-13 15:07:00	2017-10-13 16:00:19	00:53:19	1	0	0	0	24	96	0	36.5	198	80	A	2	0	0	0	0	0	0	2		2	0	0	0	0	2
85	female	nephrology/urology	2017-10-13 20:46:00	2017-10-13 21:33:48	00:47:48	0	1	0	0	22	91	0	36.9	170	65	A	2	3	0	0	0	0	0	5		2	0	0	0	0	2
66	male	otolaryngology	2017-10-14 04:49:00	2017-10-14 07:43:37	02:54:37	1	0	0	0	18	98	0	36.6	200	122	A	0	0	0	0	0	2	0	2		0	0	2	2	0	4
82	female	pulmonology	2017-10-15 16:20:00	2017-10-15 17:53:19	01:33:19	1	0	0	0	14	95	0	36.4	169	89	A	0	1	0	0	0	0	0	1		0	0	0	0	0	0
69	female	trauma	2017-10-17 12:58:00	2017-10-17 15:30:29	02:32:29	1	0	0	0	23	93	0	37.6	110	112	A	2	2	0	0	1	2	0	7		2	0	0	2	0	4
80	male	others	2017-10-17 13:13:00	2017-10-17 15:30:53	02:17:53	1	0	0	0	25	99	0	40.4	147	94	A	3	0	0	2	0	1	0	6		2	2	0	0	0	4
81	female	others	2017-10-17 16:25:00	2017-10-17 17:28:49	01:03:49	1	0	0	0	23	93	1	37.4	173	77	A	2	2	2	0	0	0	0	6		2	0	0	0	0	2
76	male	nephrology/urology	2017-10-18 01:24:00	2017-10-18 04:30:41	03:06:41	0	1	0	0	7	100	1	35.7	125	91	A	3	0	2	1	0	1	0	7		2	0	0	0	0	2
67	female	trauma	2017-10-18 12:16:00	2017-10-18 13:00:33	00:44:33	1	0	0	0	7	96	0	35.8	169	67	A	3	0	0	1	0	0	0	4		2	0	0	0	0	2
91	male	trauma	2017-10-18 17:15:00	2017-10-18 18:45:41	01:30:41	1	0	0	0	17	94	0	36.3	161	80	A	0	1	0	0	0	0	0	1		0	0	0	0	0	0
85	male	neurology	2017-10-19 19:29:00	2017-10-19 21:30:26	02:01:26	1	0	0	0	11	96	0	35.4	150	107	A	1	0	0	1	0	1	0	3		0	0	0	1	0	1
81	female	cardiology	2017-10-19 23:14:00	2017-10-19 23:25:01	00:11:01	1	0	0	0	24	100	1	36.1	158	45	A	2	0	2	0	0	1	0	5		2	0	0	1	0	3
73	male	otolaryngology	2017-10-21 19:38:00	2017-10-21 21:13:39	01:35:39	1	0	0	0	31	98	0	37	81	58	A	3	0	0	0	3	0	0	6		3	0	1	0	0	4
68	female	cardiology	2017-10-22 07:45:00	2017-10-22 10:23:58	02:38:58	1	0	0	0	21	93	1	35.2	113	86	A	2	2	2	1	0	0	0	7		2	0	0	0	0	2
90	male	trauma	2017-10-22 12:04:00	2017-10-22 14:00:36	01:56:36	1	0	0	0	12	97	0	36.9	167	61	A	0	0	0	0	0	0	0	0		0	0	0	0	0	0
73	male	otolaryngology	2017-10-22 14:47:00	2017-10-22 17:40:18	02:53:18	1	0	0	0	25	102	0	37.9	95	160	A	3	0	0	0	2	3	0	8		2	0	1	3	0	6
66	male	gastroenterology	2017-10-24 11:44:00	2017-10-24 12:30:21	00:46:21	0	1	0	0	18	90	0	36.9	190	66	A	0	3	0	0	0	0	0	3		0	0	0	0	0	0
69	female	trauma	2017-10-25 06:27:00	2017-10-25 11:00:30	04:33:30	1	0	0	0	24	97	0	33.2	125	87	A	2	0	0	3	0	0	0	5		2	2	0	0	0	4
84	female	neurology	2017-10-25 08:50:00	2017-10-25 10:40:33	01:50:33	1	0	0	0	18	96	1	36.3	146	96	V	0	0	2	0	0	1	3	6		0	0	0	0	1	1
79	female	gastroenterology	2017-10-26 04:20:00	2017-10-26 04:54:00	00:34:00	1	0	0	0	13	96	0	38.8	172	95	A	0	0	0	1	0	1	0	2		0	2	0	0	0	2
90	female	psychiatry	2017-10-27 07:10:00	2017-10-27 10:16:19	03:06:19	1	0	0	0	17	102	0	35.7	113	52	A	0	0	0	1	0	0	0	1		0	0	0	0	0	0
80	female	psychiatry	2017-10-27 18:04:00	2017-10-27 18:47:16	00:43:16	1	0	0	0	11	99	0	36.6	196	56	A	1	0	0	0	0	0	0	1		0	0	0	0	0	0
73	female	collagen disease	2017-10-28 09:58:00	2017-10-28 11:37:44	01:39:44	1	0	0	0	18	99	0	37	138	81	A	0	0	0	0	0	0	0	0		0	0	0	0	0	0
82	male	otolaryngology	2017-10-30 13:08:00	2017-10-30 16:19:37	03:11:37	1	0	0	0	15	103	0	36.2	185	51	A	0	0	0	0	0	0	0	0		0	0	0	0	0	0
75	female	ophthalmology	2017-10-30 20:03:00	2017-10-30 20:45:01	00:42:01	1	0	0	0	19	95	1	34.1	166	55	A	0	1	2	3	0	0	0	6		1	2	0	0	0	3
69	male	others	2017-10-31 09:33:00	2017-10-31 13:00:22	03:27:22	1	0	0	0	23	100	0	36.8	151	103	A	2	0	0	0	0	1	0	3		2	0	0	1	0	3
88	female	neurology	2017-10-31 09:38:00	2017-10-31 11:12:25	01:34:25	1	0	0	0	20	100	0	36.7	208	97	A	0	0	0	0	0	1	0	1		1	0	2	0	0	3
65	female	otolaryngology	2017-10-31 16:59:00	2017-10-31 19:30:12	02:31:12	1	0	0	0	29	96	0	37.9	132	94	A	3	0	0	0	0	1	0	4		2	0	0	0	0	2
88	female	gastroenterology	2017-11-01 10:27:00	2017-11-01 10:27:38	00:00:38	0	1	0	0	16	95	0	39	180	110	A	0	1	0	1	0	1	0	3		0	2	0	1	0	3
70	male	hematology	2017-11-01 16:05:00	2017-11-01 16:05:55	00:00:55	0	1	0	0	12	95	1	36.5	167	90	A	0	1	2	0	0	0	0	3		0	0	0	0	0	0
66	male	cardiology	2017-11-02 02:33:00	2017-11-02 03:00:56	00:27:56	0	1	0	0	24	94	0	36.4	126	57	A	2	1	0	0	0	0	0	3		2	0	0	0	0	2
92	female	cardiology	2017-11-02 22:20:00	2017-11-02 23:14:52	00:54:52	1	0	0	0	18	101	1	36.9	193	95	A	0	0	2	0	0	1	0	3		0	0	0	0	0	0
74	female	otolaryngology	2017-11-03 10:18:00	2017-11-03 12:30:57	02:12:57	1	0	0	0	15	99	0	37.3	161	87	A	0	0	0	0	0	0	0	0		0	0	0	0	0	0
88	male	otolaryngology	2017-11-03 10:59:00	2017-11-03 12:30:40	01:31:40	1	0	0	0	20	95	0	35	163	55	A	0	1	0	3	0	0	0	4		1	2	0	0	0	3
84	male	otolaryngology	2017-11-05 08:32:00	2017-11-05 11:40:49	03:08:49	1	0	0	0	16	99	0	35.1	134	55	A	0	0	0	1	0	0	0	1		0	0	0	0	0	0
78	male	neurology	2017-11-05 17:47:00	2017-11-05 18:48:28	01:01:28	1	0	0	0	25	102	1	37.4	190	74	A	3	0	2	0	0	0	0	5		2	0	0	0	0	2
82	male	neurology	2017-11-06 02:56:00	2017-11-06 06:40:41	03:44:41	1	0	0	0	21	102	0	37.3	134	64	A	2	0	0	0	0	0	0	2		2	0	0	0	0	2
81	male	trauma	2017-11-06 14:50:00	2017-11-06 20:00:21	05:10:21	0	1	0	0	20	91	0	36.9	170	105	A	0	3	0	0	0	1	0	4		1	0	0	1	0	2
76	male	trauma	2017-11-07 16:14:00	2017-11-07 17:58:04	01:44:04	0	1	0	1	15	98	0	36.2	198	77	A	0	0	0	0	0	0	0	0		0	0	0	0	0	0
80	male	otolaryngology	2017-11-09 08:12:00	2017-11-09 09:09:11	00:57:11	1	0	0	0	24	101	1	35.7	124	72	A	2	0	2	1	0	0	0	5		2	0	0	0	0	2
82	male	trauma	2017-11-09 14:30:00	2017-11-09 15:42:38	01:12:38	1	0	0	0	20	99	0	36.8	154	83	A	0	0	0	0	0	0	0	0		1	0	0	0	0	1
68	female	otolaryngology	2017-11-10 06:21:00	2017-11-10 10:00:29	03:39:29	0	1	0	0	22	100	0	37.7	128	86	A	2	0	0	0	0	0	0	2		2	0	0	0	0	2
82	female	gastroenterology	2017-11-10 13:00:00	2017-11-10 17:45:40	04:45:40	0	1	0	0	12	97	0	36.4	153	72	A	0	0	0	0	0	0	0	0		0	0	0	0	0	0
85	female	endocrinology	2017-11-10 14:01:00	2017-11-10 14:01:32	00:00:32	0	1	0	0	22	97	1	38.9	148	74	P	2	0	2	1	0	0	3	8		2	2	0	0	2	6
65	female	gastroenterology	2017-11-11 13:12:00	2017-11-11 14:51:39	01:39:39	1	0	0	0	26	91	1	35.9	149	73	A	3	3	2	1	0	0	0	9		2	0	0	0	0	2
81	female	gastroenterology	2017-11-12 18:06:00	2017-11-12 18:52:50	00:46:50	1	0	0	0	35	97	0	37.8	157	63	A	3	0	0	0	0	0	0	3		3	0	0	0	0	3
86	male	endocrinology	2017-11-12 23:12:00	2017-11-12 23:36:52	00:24:52	1	0	0	0	28	95	1	35.2	95	38	A	3	1	2	1	2	3	0	12		2	0	1	2	0	5
93	female	dermatology	2017-11-13 10:40:00	2017-11-13 11:19:53	00:39:53	1	0	0	0	14	101	0	36.7	77	75	A	0	0	0	0	3	0	0	3		0	0	2	0	0	2
78	female	otolaryngology	2017-11-14 11:30:00	2017-11-14 11:30:34	00:00:34	1	0	0	0	17	93	0	36.4	147	51	U	0	2	0	0	0	0	3	5		0	0	0	0	3	3
91	female	trauma	2017-11-14 17:55:00	2017-11-14 18:36:51	00:41:51	1	0	0	0	27	95	0	36.6	181	77	A	3	1	0	0	0	0	0	4		2	0	0	0	0	2
93	female	dermatology	2017-11-14 18:56:00	2017-11-14 20:03:44	01:07:44	1	0	0	0	28	87	0	37.4	141	106	A	3	3	0	0	0	1	0	7		2	0	0	1	0	3
82	female	cardiology	2017-11-15 02:23:00	2017-11-15 03:23:14	01:00:14	1	0	0	0	19	96	0	37.9	189	60	A	0	0	0	0	0	0	0	0		1	0	0	0	0	1
80	female	otolaryngology	2017-11-15 11:31:00	2017-11-15 17:45:30	06:14:30	0	1	0	0	28	101	0	37.8	98	103	A	3	0	0	0	2	1	0	6		2	0	1	1	0	4
87	male	gastroenterology	2017-11-16 00:28:00	2017-11-16 04:00:38	03:32:38	1	0	0	0	20	94	0	38.5	98	82	A	0	1	0	1	2	0	0	4		1	2	1	0	0	4
77	female	nephrology/urology	2017-11-16 07:10:00	2017-11-16 08:00:31	00:50:31	1	0	0	0	19	103	1	36.2	88	68	A	0	0	2	0	3	0	0	5		1	0	1	0	0	2
84	male	gastroenterology	2017-11-16 10:27:00	2017-11-16 12:50:59	02:23:59	1	0	0	0	17	96	0	38	132	80	V	0	0	0	0	0	0	3	3		0	0	0	0	1	1
79	male	pulmonology	2017-11-17 15:47:00	2017-11-17 17:38:56	01:51:56	1	0	0	0	27	92	1	37.5	129	124	A	3	2	2	0	0	2	0	9		2	0	0	2	0	4
83	female	nephrology/urology	2017-11-17 18:08:00	2017-11-17 19:40:12	01:32:12	0	1	0	0	24	103	0	39.1	84	74	A	2	0	0	2	3	0	0	7		2	2	1	0	0	5
66	male	trauma	2017-11-19 01:28:00	2017-11-19 02:30:16	01:02:16	1	0	0	0	24	95	0	34.4	120	52	A	2	1	0	3	0	0	0	6		2	2	0	0	0	4
73	female	otolaryngology	2017-11-19 11:27:00	2017-11-19 12:15:49	00:48:49	1	0	0	0	33	93	0	36	184	85	A	3	2	0	1	0	0	0	6		3	0	0	0	0	3
76	female	trauma	2017-11-20 00:09:00	2017-11-20 00:50:35	00:41:35	1	0	0	0	14	107	0	36	145	78	A	0	0	0	1	0	0	0	1		0	0	0	0	0	0
70	male	trauma	2017-11-20 01:21:00	2017-11-20 08:23:36	07:02:36	1	0	0	0	14	94	0	35.7	158	87	A	0	1	0	1	0	0	0	2		0	0	0	0	0	0
[truncated: 205 more rows]

## Sheet: data set pre-hospital
age	gender	category			ER LOS	discharge (Yes:1/No:0)	admitted to award (Yes:1/No:0)	admitted to ICU (Yes:1/No:0)	death in 28days (Yes:1/No:0)	RR	SpO2	inhaled O2 (Yes:1/No:0)	Temp	sBP	HR	consciousness	RR score	SpO2 score	O2 score	BT score	BP score	HR score	Con score	pNEWS		RR score	BT score	BP score	HR score	Con score	pMEWS					呼吸回数	RR Score	SpO2	SpO2 score	酸素投与	O2 score	体温	BT score	収縮期血圧	BP score	脈拍数	HR score	意識覚醒	Con score
79	female	cardiology	2017-04-01 00:20:00	2017-04-01 01:30:41	01:10:41	0	0	1	0	30	80	1	36	208	141	A	3	3	2	1	0	3	0	12		3	0	2	3	0	8			yellow cells are the missing data group		0	3	0	3	1	2	0	3	0	3	0	3	A	0
77	female	pulmonology	2017-04-01 22:20:00	2017-04-02 00:33:04	02:13:04	0	1	0	0	16	94	1	38.2	88	76	A	0	1	2	1	3	0	0	7		0	0	1	0	0	1					9	1	92	2	0	0	35.1	1	91	2	41	1	V	3
78	female	gastroenterology	2017-04-02 16:01:00	2017-04-02 18:00:33	01:59:33	0	0	1	0	24	98	0	35.9	165	71	A	2	0	0	1	0	0	0	3		2	0	0	0	0	2					12	0	94	1	有：1		36.1	0	101	1	51	0	P	3
88	female	trauma	2017-04-02 19:28:00	2017-04-02 21:28:32	02:00:32	0	1	0	0	20	98	0	36.5	178	75	A	0	0	0	0	0	0	0	0		1	0	0	0	0	1					21	2	96	0	無：0		38.1	1	111	0	91	1	U	3
70	male	cardiology	2017-04-02 21:40:00	2017-04-02 23:28:10	01:48:10	0	1	0	0	17	96	0	35.2	125	105	A	0	0	0	1	0	1	0	2		0	0	0	1	0	1					25	3					39.1	2	220	3	111	2
83	female	trauma	2017-04-03 01:15:00	2017-04-03 03:04:49	01:49:49	0	1	0	0	28	100	0	37.5	163	75	A	3	0	0	0	0	0	0	3		2	0	0	0	0	2															131	3
85	male	cardiology	2017-04-03 09:57:00	2017-04-03 15:16:13	05:19:13	0	1	0	0	18	97	0	36.9	131	68	A	0	0	0	0	0	0	0	0		0	0	0	0	0	0
84	male	trauma	2017-04-03 11:36:00	2017-04-03 14:36:33	03:00:33	0	1	0	0	20	92	1	36.4	184	64	V	0	2	2	0	0	0	3	7		1	0	0	0	1	2					呼吸回数	RR Score	体温	BT score	収縮期血圧	BP score	脈拍数	HR score	意識覚醒	Con score
86	male	gastroenterology	2017-04-03 21:38:00	2017-04-03 22:58:07	01:20:07	0	1	0	0	24	98	0	37.4	181	110	A	2	0	0	0	0	1	0	3		2	0	0	1	0	3					0	2	0	2	0	3	0	2	A	0
80	female	trauma	2017-04-04 06:22:00	2017-04-04 08:20:51	01:58:51	1	0	0	0	24	98	0	35.5	188	99	A	2	0	0	1	0	1	0	4		2	0	0	0	0	2					9	1	35.1	0	71	2	40	1	V	1
84	male	cardiology	2017-04-04 13:06:00	2017-04-04 17:30:06	04:24:06	1	0	0	0	23	97	0	37.1	126	101	A	2	0	0	0	0	1	0	3		2	0	0	1	0	3					10	0	38.5	2	81	1	51	0	P	2
65	female	trauma	2017-04-04 20:11:00	2017-04-04 22:59:24	02:48:24	0	1	0	0	20	100	1	37.4	119	101	A	0	0	2	0	0	1	0	3		1	0	0	1	0	2					19	1			101	0	101	1	U	3
73	male	nephrology/urology	2017-04-05 06:42:00	2017-04-05 09:33:44	02:51:44	0	0	1	0	18	96	0	36.5	51	95	A	0	0	0	0	3	1	0	4		0	0	3	0	0	3					21	2			200	2	111	2
81	female	hematology	2017-04-05 08:31:00	2017-04-05 14:11:52	05:40:52	0	1	0	0	20	93	0	39.9	147	124	A	0	2	0	2	0	2	0	6		1	2	0	2	0	5					30	3					130	3
76	male	gastroenterology	2017-04-05 12:54:00	2017-04-05 19:00:53	06:06:53	0	1	0	0	20	98	0	35.5	158	113	A	0	0	0	1	0	2	0	3		1	0	0	2	0	3
93	male	neurology	2017-04-05 13:41:00	2017-04-05 17:00:22	03:19:22	0	0	1	0	20	97	0	36.7	124	93	P	0	0	0	0	0	1	3	4		1	0	0	0	2	3
78	male	pulmonology	2017-04-05 16:07:00	2017-04-05 17:25:07	01:18:07	0	0	1	0	24	79	1	37.9	71	107	V	2	3	2	0	3	1	3	14		2	0	2	1	1	6
86	male	pulmonology	2017-04-05 20:07:00	2017-04-05 21:37:23	01:30:23	0	1	0	0	24	99	1	36	141	70	V	2	0	2	1	0	0	3	8		2	0	0	0	1	3
82	male	cardiology	2017-04-06 04:30:00	2017-04-06 05:22:16	00:52:16	0	1	0	0	24	100	0	35.1	145	72	A	2	0	0	1	0	0	0	3		2	0	0	0	0	2
69	female	gastroenterology	2017-04-06 09:44:00	2017-04-06 11:31:06	01:47:06	1	0	0	0	17	99	0	36.4	127	84	A	0	0	0	0	0	0	0	0		0	0	0	0	0	0
82	male	nephrology/urology	2017-04-06 10:52:00	2017-04-06 14:03:56	03:11:56	0	1	0	0	20	90	1	37.9	127	104	A	0	3	2	0	0	1	0	6		1	0	0	1	0	2
87	female	gastroenterology	2017-04-06 12:09:00	2017-04-06 16:30:34	04:21:34	0	1	0	0	18	97	0	36.3	130	74	A	0	0	0	0	0	0	0	0		0	0	0	0	0	0
67	female	trauma	2017-04-06 14:01:00	2017-04-06 15:23:07	01:22:07	1	0	0	0	17	98	0	36.6	186	103	A	0	0	0	0	0	1	0	1		0	0	0	1	0	1
74	male	gastroenterology	2017-04-06 14:32:00	2017-04-06 16:49:12	02:17:12	0	1	0	0	18	98	0	36.1	90	90	A	0	0	0	0	3	0	0	3		0	0	1	0	0	1
78	female	endocrinology	2017-04-06 15:02:00	2017-04-06 15:28:05	00:26:05	0	0	1	0	19	98	0	35.8	120	107	A	0	0	0	1	0	1	0	2		1	0	0	1	0	2
82	female	pulmonology	2017-04-06 15:59:00	2017-04-06 18:01:42	02:02:42	0	1	0	0	20	95	1	38.6	82	101	A	0	1	2	1	3	1	0	8		1	2	1	1	0	5
77	female	trauma	2017-04-07 07:41:00	2017-04-07 09:48:41	02:07:41	0	1	0	0	24	96	0	36.5	166	97	A	2	0	0	0	0	1	0	3		2	0	0	0	0	2
69	female	neurology	2017-04-08 10:33:00	2017-04-08 16:20:25	05:47:25	0	0	1	0	18	99	0	36.5	158	89	A	0	0	0	0	0	0	0	0		0	0	0	0	0	0
80	male	pulmonology	2017-04-08 13:02:00	2017-04-08 16:15:45	03:13:45	0	0	1	0	18	95	0	36.6	180	85	A	0	1	0	0	0	0	0	1		0	0	0	0	0	0
68	female	cardiology	2017-04-08 15:30:00	2017-04-08 16:42:11	01:12:11	1	0	0	0	20	99	0	36.5	102	78	A	0	0	0	0	1	0	0	1		1	0	0	0	0	1
78	female	psychiatry	2017-04-08 16:23:00	2017-04-08 19:34:52	03:11:52	0	1	0	0	18	98	0	36.8	163	89	A	0	0	0	0	0	0	0	0		0	0	0	0	0	0
86	female	neurology	2017-04-09 10:44:00	2017-04-09 15:00:51	04:16:51	0	0	1	0	30	96	0	36.9	164	93	V	3	0	0	0	0	1	3	7		3	0	0	0	1	4
68	female	trauma	2017-04-09 12:58:00	2017-04-09 14:56:57	01:58:57	1	0	0	0	21	96	0	36	123	88	A	2	0	0	1	0	0	0	3		2	0	0	0	0	2
77	male	cardiology	2017-04-09 21:12:00	2017-04-09 22:12:13	01:00:13	0	0	1	0	36	82	1	35.6	182	130	A	3	3	2	1	0	2	0	11		3	0	0	3	0	6
78	male	gastroenterology	2017-04-10 11:10:00	2017-04-10 13:01:36	01:51:36	0	1	0	0	18	97	0	36.3	116	67	A	0	0	0	0	0	0	0	0		0	0	0	0	0	0
82	female	cardiology	2017-04-10 12:09:00	2017-04-10 13:00:32	00:51:32	0	0	1	0	35	100	1	35.8	183	128	A	3	0	2	1	0	2	0	8		3	0	0	2	0	5
84	male	pulmonology	2017-04-11 06:20:00	2017-04-11 08:15:27	01:55:27	1	0	0	0	24	93	1	36.9	162	110	A	2	2	2	0	0	1	0	7		2	0	0	1	0	3
82	male	cardiology	2017-04-11 08:29:00	2017-04-11 09:00:41	00:31:41	0	0	1	0	36	95	1	35.9	152	103	A	3	1	2	1	0	1	0	8		3	0	0	1	0	4
79	female	cardiology	2017-04-11 14:03:00	2017-04-11 16:33:55	02:30:55	1	0	0	0	30	98	0	35	165	72	A	3	0	0	3	0	0	0	6		3	2	0	0	0	5
77	male	cardiology	2017-04-11 16:58:00	2017-04-11 18:30:19	01:32:19	0	0	1	0	24	94	1	36	225	120	U	2	1	2	1	3	2	3	14		2	0	2	2	3	9
88	male	trauma	2017-04-12 14:30:00	2017-04-12 15:48:27	01:18:27	1	0	0	0	18	95	0	36.7	148	76	A	0	1	0	0	0	0	0	1		0	0	0	0	0	0
73	male	gastroenterology	2017-04-12 16:19:00	2017-04-12 19:00:41	02:41:41	0	1	0	0	24	95	0	38.2	133	130	A	2	1	0	1	0	2	0	6		2	0	0	3	0	5
75	male	cardiology	2017-04-12 17:41:00	2017-04-12 20:37:00	02:56:00	1	0	0	0	22	99	0	36.7	157	80	A	2	0	0	0	0	0	0	2		2	0	0	0	0	2
74	male	cardiology	2017-04-12 22:26:00	2017-04-13 02:10:00	03:44:00	1	0	0	0	20	99	0	36.6	171	107	A	0	0	0	0	0	1	0	1		1	0	0	1	0	2
76	male	neurology	2017-04-13 08:55:00	2017-04-13 14:52:18	05:57:18	0	0	1	1	20	97	0	36.9	149	120	V	0	0	0	0	0	2	3	5		1	0	0	2	1	4
76	female	neurology	2017-04-13 13:16:00	2017-04-13 16:30:48	03:14:48	1	0	0	0	20	98	0	38.4	141	82	A	0	0	0	1	0	0	0	1		1	0	0	0	0	1
67	female	toxicology	2017-04-13 15:45:00	2017-04-13 18:00:35	02:15:35	0	0	1	0	32	98	1	34.1	140	92	P	3	0	2	3	0	1	3	12		3	2	0	0	2	7
93	female	gastroenterology	2017-04-13 16:01:00	2017-04-13 18:15:13	02:14:13	0	1	0	0	24	97	0	36.6	125	74	A	2	0	0	0	0	0	0	2		2	0	0	0	0	2
79	male	gastroenterology	2017-04-13 18:02:00	2017-04-13 19:30:28	01:28:28	1	0	0	0	24	96	0	38.5	222	98	A	2	0	0	1	3	1	0	7		2	2	2	0	0	6
78	male	neurology	2017-04-14 02:25:00	2017-04-14 04:15:35	01:50:35	0	0	1	0	20	98	1	36.5	201	84	V	0	0	2	0	0	0	3	5		1	0	2	0	1	4
69	female	trauma	2017-04-14 15:05:00	2017-04-14 16:30:53	01:25:53	1	0	0	0	18	98	0	36.1	206	117	A	0	0	0	0	0	2	0	2		0	0	2	2	0	4
81	female	cardiology	2017-04-14 22:53:00	2017-04-15 00:30:24	01:37:24	0	1	0	0	30	99	0	35.5	140	111	A	3	0	0	1	0	2	0	6		3	0	0	2	0	5
68	female	trauma	2017-04-15 14:44:00	2017-04-15 16:15:08	01:31:08	0	1	0	0	18	100	1	36.1	206	84	A	0	0	2	0	0	0	0	2		0	0	2	0	0	2
86	male	gastroenterology	2017-04-15 15:26:00	2017-04-15 17:30:16	02:04:16	0	1	0	0	24	98	0	37	162	76	A	2	0	0	0	0	0	0	2		2	0	0	0	0	2
71	female	others	2017-04-15 21:32:00	2017-04-15 23:15:37	01:43:37	0	1	0	0	24	98	1	38.8	84	106	A	2	0	2	1	3	1	0	9		2	2	1	1	0	6
75	male	trauma	2017-04-16 08:20:00	2017-04-16 12:46:37	04:26:37	1	0	0	0	12	97	1	35.5	150	77	A	0	0	2	1	0	0	0	3		0	0	0	0	0	0
75	female	cardiology	2017-04-16 19:51:00	2017-04-16 20:50:41	00:59:41	0	0	1	0	18	98	1	37.1	177	92	A	0	0	2	0	0	1	0	3		0	0	0	0	0	0
67	female	others	2017-04-17 02:51:00	2017-04-17 08:30:20	05:39:20	0	0	1	0	24	99	0	26.9	151	99	V	2	0	0	3	0	1	3	9		2	2	0	0	1	5
82	male	trauma	2017-04-17 09:19:00	2017-04-17 11:56:34	02:37:34	0	0	1	0	20	100	1	36.8	124	56	A	0	0	2	0	0	0	0	2		1	0	0	0	0	1
82	female	cardiology	2017-04-17 10:51:00	2017-04-17 12:50:30	01:59:30	1	0	0	0	20	94	0	36.4	208	106	A	0	1	0	0	0	1	0	2		1	0	2	1	0	4
76	female	gastroenterology	2017-04-17 17:19:00	2017-04-17 19:09:10	01:50:10	0	1	0	0	24	97	0	36	161	90	A	2	0	0	1	0	0	0	3		2	0	0	0	0	2
70	male	cardiology	2017-04-18 03:30:00	2017-04-18 04:50:03	01:20:03	0	1	0	0	20	95	1	36.2	165	83	A	0	1	2	0	0	0	0	3		1	0	0	0	0	1
91	female	cardiology	2017-04-18 10:05:00	2017-04-18 11:43:26	01:38:26	0	1	0	0	18	90	0	37.3	88	106	A	0	3	0	0	3	1	0	7		0	0	1	1	0	2
66	male	nephrology/urology	2017-04-18 15:14:00	2017-04-18 17:30:33	02:16:33	0	1	0	0	18	98	0	36	141	74	A	0	0	0	1	0	0	0	1		0	0	0	0	0	0
76	female	gynecology	2017-04-18 16:04:00	2017-04-18 17:39:42	01:35:42	1	0	0	0	24	92	0	35.9	161	103	A	2	2	0	1	0	1	0	6		2	0	0	1	0	3
87	female	cardiology	2017-04-18 18:08:00	2017-04-18 20:39:04	02:31:04	0	1	0	0	20	98	0	37.2	140	77	A	0	0	0	0	0	0	0	0		1	0	0	0	0	1
78	male	pulmonology	2017-04-18 19:52:00	2017-04-18 21:58:45	02:06:45	0	1	0	0	18	99	0	37.7	115	101	A	0	0	0	0	0	1	0	1		0	0	0	1	0	1
79	female	neurology	2017-04-18 20:54:00	2017-04-18 23:40:52	02:46:52	0	1	0	1	18	99	0	35.5	162	67	P	0	0	0	1	0	0	3	4		0	0	0	0	2	2
73	female	cardiology	2017-04-19 13:00:00	2017-04-19 13:32:41	00:32:41	0	0	1	0	19	95	0	33.4	82	65	A	0	1	0	3	3	0	0	7		1	2	1	0	0	4
79	male	trauma	2017-04-20 08:19:00	2017-04-20 11:13:41	02:54:41	0	1	0	0	20	99	0	35.7	232	83	A	0	0	0	1	3	0	0	4		1	0	2	0	0	3
74	female	cardiology	2017-04-20 14:15:00	2017-04-20 17:10:05	02:55:05	1	0	0	0	24	100	0	36.6	140	140	A	2	0	0	0	0	3	0	5		2	0	0	3	0	5
81	female	cardiology	2017-04-20 17:23:00	2017-04-20 21:40:01	04:17:01	1	0	0	0	20	92	0	36.8	149	150	A	0	2	0	0	0	3	0	5		1	0	0	3	0	4
91	male	cardiology	2017-04-20 19:41:00	2017-04-20 21:35:49	01:54:49	1	0	0	0	18	95	0	37	192	46	A	0	1	0	0	0	1	0	2		0	0	0	1	0	1
75	female	neurology	2017-04-21 06:41:00	2017-04-21 08:35:34	01:54:34	0	1	0	0	24	92	0	37	163	120	A	2	2	0	0	0	2	0	6		2	0	0	2	0	4
74	female	trauma	2017-04-21 09:42:00	2017-04-21 10:19:03	00:37:03	0	1	0	0	18	99	0	36.3	119	76	A	0	0	0	0	0	0	0	0		0	0	0	0	0	0
73	male	trauma	2017-04-22 07:06:00	2017-04-22 12:48:22	05:42:22	0	1	0	0	24	95	1	35.8	134	94	A	2	1	2	1	0	1	0	7		2	0	0	0	0	2
88	male	otolaryngology	2017-04-22 08:37:00	2017-04-22 12:18:07	03:41:07	0	1	0	0	24	96	0	37	159	67	A	2	0	0	0	0	0	0	2		2	0	0	0	0	2
80	male	gastroenterology	2017-04-22 13:52:00	2017-04-22 15:26:19	01:34:19	0	0	1	0	42	99	1	36.7	87	144	A	3	0	2	0	3	3	0	11		3	0	1	3	0	7
88	male	cardiology	2017-04-22 18:40:00	2017-04-22 20:40:22	02:00:22	0	0	1	0	36	96	1	36.2	112	104	A	3	0	2	0	0	1	0	6		3	0	0	1	0	4
91	male	cardiology	2017-04-22 19:08:00	2017-04-22 21:40:52	02:32:52	0	1	0	0	30	99	0	35.8	122	80	A	3	0	0	1	0	0	0	4		3	0	0	0	0	3
76	female	pulmonology	2017-04-23 01:44:00	2017-04-23 04:00:42	02:16:42	0	1	0	0	36	95	1	36.3	191	97	A	3	1	2	0	0	1	0	7		3	0	0	0	0	3
74	female	neurology	2017-04-24 11:42:00	2017-04-24 12:20:21	00:38:21	1	0	0	0	20	95	1	36.3	139	63	A	0	1	2	0	0	0	0	3		1	0	0	0	0	1
83	male	cardiology	2017-04-24 13:31:00	2017-04-24 16:15:23	02:44:23	0	1	0	0	24	98	0	35.8	154	56	A	2	0	0	1	0	0	0	3		2	0	0	0	0	2
82	female	cardiology	2017-04-24 15:06:00	2017-04-24 16:30:58	01:24:58	0	1	0	0	21	96	1	35.8	95	32	V	2	0	2	1	2	3	3	13		2	0	1	2	1	6
80	male	cardiology	2017-04-24 15:42:00	2017-04-24 21:10:52	05:28:52	0	1	0	0	24	98	1	38.5	149	107	A	2	0	2	1	0	1	0	6		2	2	0	1	0	5
79	female	gynecology	2017-04-24 19:35:00	2017-04-24 23:30:43	03:55:43	0	1	0	1	27	99	0	36.7	112	98	A	3	0	0	0	0	1	0	4		2	0	0	0	0	2
94	female	cardiology	2017-04-25 09:10:00	2017-04-25 12:30:26	03:20:26	1	0	0	0	18	95	0	36.7	147	60	A	0	1	0	0	0	0	0	1		0	0	0	0	0	0
74	male	cardiology	2017-04-25 18:32:00	2017-04-25 20:38:24	02:06:24	1	0	0	0	20	98	0	37	254	101	A	0	0	0	0	3	1	0	4		1	0	2	1	0	4
76	male	cardiology	2017-04-25 20:59:00	2017-04-26 00:00:20	03:01:20	1	0	0	0	24	98	1	36.4	185	80	A	2	0	2	0	0	0	0	4		2	0	0	0	0	2
89	male	hematology	2017-04-26 14:02:00	2017-04-26 16:20:34	02:18:34	1	0	0	0	19	98	0	34.5	130	64	A	0	0	0	3	0	0	0	3		1	2	0	0	0	3
68	female	neurology	2017-04-26 17:48:00	2017-04-26 19:33:27	01:45:27	0	1	0	0	12	98	0	36.6	161	72	V	0	0	0	0	0	0	3	3		0	0	0	0	1	1
73	male	others	2017-04-26 23:07:00	2017-04-27 01:17:26	02:10:26	0	1	0	0	20	96	0	40.4	149	138	A	0	0	0	2	0	3	0	5		1	2	0	3	0	6
67	female	cardiology	2017-04-27 09:05:00	2017-04-27 09:49:42	00:44:42	0	0	1	0	32	94	1	36	216	152	A	3	1	2	1	0	3	0	10		3	0	2	3	0	8
78	female	toxicology	2017-04-27 10:45:00	2017-04-27 15:30:58	04:45:58	0	0	1	0	30	98	0	36.2	183	58	A	3	0	0	0	0	0	0	3		3	0	0	0	0	3
74	male	trauma	2017-04-27 19:34:00	2017-04-27 21:00:14	01:26:14	0	1	0	0	26	100	1	35.9	79	87	V	3	0	2	1	3	0	3	12		2	0	2	0	1	5
76	male	neurology	2017-04-28 13:15:00	2017-04-28 15:41:05	02:26:05	1	0	0	0	22	92	1	36.1	167	101	A	2	2	2	0	0	1	0	7		2	0	0	1	0	3
84	male	nephrology/urology	2017-04-28 17:51:00	2017-04-28 21:30:19	03:39:19	0	1	0	0	20	96	0	38.9	137	125	A	0	0	0	1	0	2	0	3		1	2	0	2	0	5
87	male	cardiology	2017-04-28 21:18:00	2017-04-28 22:30:46	01:12:46	0	0	1	0	30	99	1	36.5	126	98	A	3	0	2	0	0	1	0	6		3	0	0	0	0	3
73	female	trauma	2017-04-30 09:45:00	2017-04-30 10:33:18	00:48:18	0	0	1	0	20	97	0	36.3	155	60	A	0	0	0	0	0	0	0	0		1	0	0	0	0	1
88	male	pulmonology	2017-04-30 18:46:00	2017-05-01 00:08:19	05:22:19	0	1	0	0	24	97	1	38.1	153	103	A	2	0	2	1	0	1	0	6		2	0	0	1	0	3
84	female	neurology	2017-04-30 19:14:00	2017-04-30 20:54:27	01:40:27	0	1	0	0	29	94	1	38.9	121	118	V	3	1	2	1	0	2	3	12		2	2	0	2	1	7
72	male	neurology	2017-04-30 21:51:00	2017-05-01 02:10:08	04:19:08	0	0	1	0	20	100	0	36.6	160	64	V	0	0	0	0	0	0	3	3		1	0	0	0	1	2
89	male	cardiology	2017-05-01 17:22:00	2017-05-01 20:15:16	02:53:16	0	1	0	0	18	96	1	36.8	89	67	V	0	0	2	0	3	0	3	8		0	0	1	0	1	2
85	female	hematology	2017-05-01 21:32:00	2017-05-01 23:30:49	01:58:49	0	1	0	0	18	97	0	37	160	98	A	0	0	0	0	0	1	0	1		0	0	0	0	0	0
74	female	trauma	2017-05-02 01:05:00	2017-05-02 02:02:32	00:57:32	0	1	0	0	24	100	1	36.7	135	87	A	2	0	2	0	0	0	0	4		2	0	0	0	0	2
85	male	cardiology	2017-05-02 12:11:00	2017-05-02 12:50:19	00:39:19	0	0	1	0	18	98	0	36.5	162	40	A	0	0	0	0	0	3	0	3		0	0	0	1	0	1
72	female	nephrology/urology	2017-05-03 18:44:00	2017-05-03 22:07:15	03:23:15	0	1	0	1	24	99	1	37.5	139	64	A	2	0	2	0	0	0	0	4		2	0	0	0	0	2
76	male	trauma	2017-05-04 11:27:00	2017-05-04 15:30:07	04:03:07	0	1	0	0	24	100	1	36.3	144	56	A	2	0	2	0	0	0	0	4		2	0	0	0	0	2
75	male	trauma	2017-05-04 12:42:00	2017-05-04 17:00:53	04:18:53	0	1	0	0	30	94	1	36.1	140	60	A	3	1	2	0	0	0	0	6		3	0	0	0	0	3
87	female	neurology	2017-05-04 12:50:00	2017-05-04 15:20:19	02:30:19	1	0	0	0	18	98	1	37.3	139	55	V	0	0	2	0	0	0	3	5		0	0	0	0	1	1
78	female	gastroenterology	2017-05-04 13:39:00	2017-05-04 16:30:38	02:51:38	0	1	0	0	24	96	0	35.5	106	55	A	2	0	0	1	1	0	0	4		2	0	0	0	0	2
82	female	cardiology	2017-05-04 20:04:00	2017-05-04 23:40:28	03:36:28	0	0	1	1	18	94	1	35.8	87	63	V	0	1	2	1	3	0	3	10		0	0	1	0	1	2
79	male	endocrinology	2017-05-05 12:11:00	2017-05-05 12:30:14	00:19:14	0	1	0	0	24	98	0	35	172	51	P	2	0	0	3	0	0	3	8		2	2	0	0	2	6
81	female	cardiology	2017-05-05 15:06:00	2017-05-05 15:50:01	00:44:01	1	0	0	0	20	100	0	35.8	140	85	A	0	0	0	1	0	0	0	1		1	0	0	0	0	1
75	female	others	2017-05-05 19:05:00	2017-05-05 22:00:22	02:55:22	1	0	0	0	16	95	0	37.1	104	55	A	0	1	0	0	1	0	0	2		0	0	0	0	0	0
90	female	trauma	2017-05-05 23:23:00	2017-05-06 03:00:02	03:37:02	1	0	0	0	18	99	0	37.6	176	79	A	0	0	0	0	0	0	0	0		0	0	0	0	0	0
81	female	neurology	2017-05-06 17:52:00	2017-05-06 19:33:24	01:41:24	0	1	0	0	18	98	0	37.2	160	69	A	0	0	0	0	0	0	0	0		0	0	0	0	0	0
79	female	gastroenterology	2017-05-06 22:42:00	2017-05-07 00:21:58	01:39:58	0	1	0	0	24	97	0	39.5	131	97	V	2	0	0	2	0	1	3	8		2	2	0	0	1	5
80	male	cardiology	2017-05-07 01:18:00	2017-05-07 02:22:13	01:04:13	0	0	1	0	20	100	1	35.2	83	70	A	0	0	2	1	3	0	0	6		1	0	1	0	0	2
75	female	neurology	2017-05-07 02:43:00	2017-05-07 03:41:02	00:58:02	0	1	0	1	24	98	1	36.7	195	109	U	2	0	2	0	0	1	3	8		2	0	0	1	3	6
85	male	pulmonology	2017-05-07 10:26:00	2017-05-07 14:00:06	03:34:06	0	1	0	0	24	97	0	37.7	179	80	A	2	0	0	0	0	0	0	2		2	0	0	0	0	2
79	female	pulmonology	2017-05-07 11:06:00	2017-05-07 12:24:49	01:18:49	1	0	0	0	30	100	1	36.1	180	103	A	3	0	2	0	0	1	0	6		3	0	0	1	0	4
84	female	cardiology	2017-05-07 17:14:00	2017-05-07 18:00:48	00:46:48	1	0	0	0	18	95	0	36.5	144	91	A	0	1	0	0	0	1	0	2		0	0	0	0	0	0
67	male	pulmonology	2017-05-08 08:39:00	2017-05-08 09:25:39	00:46:39	0	1	0	0	24	95	0	37	140	110	A	2	1	0	0	0	1	0	4		2	0	0	1	0	3
81	female	cardiology	2017-05-08 08:55:00	2017-05-08 09:35:17	00:40:17	0	0	1	1	40	100	1	36	77	97	A	3	0	2	1	3	1	0	10		3	0	2	0	0	5
66	male	neurology	2017-05-08 19:15:00	2017-05-08 22:26:44	03:11:44	0	1	0	0	18	98	0	36.5	162	63	V	0	0	0	0	0	0	3	3		0	0	0	0	1	1
82	male	cardiology	2017-05-09 01:40:00	2017-05-09 03:41:40	02:01:40	0	1	0	0	30	100	1	35.9	213	121	A	3	0	2	1	0	2	0	8		3	0	2	2	0	7
92	female	pulmonology	2017-05-09 04:21:00	2017-05-09 10:30:27	06:09:27	0	1	0	0	30	99	1	36.8	138	110	A	3	0	2	0	0	1	0	6		3	0	0	1	0	4
80	male	gastroenterology	2017-05-09 04:52:00	2017-05-09 13:50:37	08:58:37	0	0	1	0	18	99	1	36.1	127	104	A	0	0	2	0	0	1	0	3		0	0	0	1	0	1
65	male	cardiology	2017-05-09 05:19:00	2017-05-09 05:56:38	00:37:38	1	0	0	0	16	97	0	36.1	140	90	A	0	0	0	0	0	0	0	0		0	0	0	0	0	0
85	male	cardiology	2017-05-09 07:55:00	2017-05-09 08:20:14	00:25:14	0	1	0	0	24	98	0	35.7	121	91	A	2	0	0	1	0	1	0	4		2	0	0	0	0	2
82	male	cardiology	2017-05-09 12:20:00	2017-05-09 13:49:21	01:29:21	0	1	0	0	18	99	0	36.3	117	40	A	0	0	0	0	0	3	0	3		0	0	0	1	0	1
66	female	neurology	2017-05-09 13:20:00	2017-05-09 16:30:44	03:10:44	0	0	1	0	27	98	1	39	156	106	V	3	0	2	1	0	1	3	10		2	2	0	1	1	6
68	female	cardiology	2017-05-09 13:21:00	2017-05-09 15:26:54	02:05:54	1	0	0	0	20	99	0	36.5	155	54	A	0	0	0	0	0	0	0	0		1	0	0	0	0	1
80	male	cardiology	2017-05-10 07:36:00	2017-05-10 08:30:53	00:54:53	0	0	1	1	28	94	0	36.3	80	97	V	3	1	0	0	3	1	3	11		2	0	2	0	1	5
79	male	pulmonology	2017-05-10 08:20:00	2017-05-10 15:10:20	06:50:20	0	1	0	1	18	99	0	36	120	70	A	0	0	0	1	0	0	0	1		0	0	0	0	0	0
84	female	neurology	2017-05-10 10:13:00	2017-05-10 12:19:33	02:06:33	1	0	0	0	24	95	1	37.1	110	72	A	2	1	2	0	1	0	0	6		2	0	0	0	0	2
90	female	cardiology	2017-05-10 20:22:00	2017-05-10 22:56:12	02:34:12	0	1	0	0	30	99	1	37.6	220	82	A	3	0	2	0	3	0	0	8		3	0	2	0	0	5
75	female	gastroenterology	2017-05-10 22:51:00	2017-05-11 01:31:05	02:40:05	0	1	0	0	30	95	0	39.9	140	107	V	3	1	0	2	0	1	3	10		3	2	0	1	1	7
70	female	trauma	2017-05-11 11:44:00	2017-05-11 13:37:10	01:53:10	1	0	0	0	18	98	0	36.6	175	83	A	0	0	0	0	0	0	0	0		0	0	0	0	0	0
75	male	collagen disease	2017-05-11 23:27:00	2017-05-12 01:07:49	01:40:49	0	1	0	0	20	100	1	40	133	87	A	0	0	2	2	0	0	0	4		1	2	0	0	0	3
81	female	pulmonology	2017-05-11 23:42:00	2017-05-12 01:00:16	01:18:16	1	0	0	0	24	100	1	36.4	160	70	A	2	0	2	0	0	0	0	4		2	0	0	0	0	2
79	male	trauma	2017-05-12 08:21:00	2017-05-12 09:22:19	01:01:19	1	0	0	0	18	97	0	36.1	155	84	A	0	0	0	0	0	0	0	0		0	0	0	0	0	0
82	male	cardiology	2017-05-12 14:41:00	2017-05-12 16:02:26	01:21:26	1	0	0	0	18	97	0	37.2	164	60	A	0	0	0	0	0	0	0	0		0	0	0	0	0	0
76	female	cardiology	2017-05-13 03:12:00	2017-05-13 06:51:42	03:39:42	1	0	0	0	24	100	0	36.1	146	100	A	2	0	0	0	0	1	0	3		2	0	0	0	0	2
87	female	cardiology	2017-05-13 04:08:00	2017-05-13 06:19:23	02:11:23	1	0	0	0	24	96	0	36.6	144	64	A	2	0	0	0	0	0	0	2		2	0	0	0	0	2
87	male	gastroenterology	2017-05-13 06:32:00	2017-05-13 09:56:11	03:24:11	0	0	1	0	11	100	1	35.3	99	60	A	1	0	2	1	2	0	0	6		0	0	1	0	0	1
69	female	cardiology	2017-05-13 16:15:00	2017-05-13 17:41:03	01:26:03	0	0	1	0	24	97	0	35.7	182	91	A	2	0	0	1	0	1	0	4		2	0	0	0	0	2
80	male	neurology	2017-05-13 19:54:00	2017-05-13 22:20:53	02:26:53	0	1	0	0	18	99	0	36.6	146	80	A	0	0	0	0	0	0	0	0		0	0	0	0	0	0
78	male	hematology	2017-05-14 07:15:00	2017-05-14 11:19:48	04:04:48	0	1	0	0	30	93	0	37.8	129	109	A	3	2	0	0	0	1	0	6		3	0	0	1	0	4
80	male	neurology	2017-05-14 09:22:00	2017-05-14 14:30:33	05:08:33	0	0	1	1	24	100	1	37.4	219	79	P	2	0	2	0	0	0	3	7		2	0	2	0	2	6
76	female	pulmonology	2017-05-14 12:33:00	2017-05-14 16:30:36	03:57:36	0	1	0	0	21	92	1	36	207	120	A	2	2	2	1	0	2	0	9		2	0	2	2	0	6
74	male	cardiology	2017-05-14 18:37:00	2017-05-14 19:10:20	00:33:20	0	0	1	0	20	97	0	36.8	100	70	A	0	0	0	0	2	0	0	2		1	0	1	0	0	2
75	male	neurology	2017-05-15 13:11:00	2017-05-15 15:45:21	02:34:21	0	0	1	0	18	100	1	36.7	233	60	V	0	0	2	0	3	0	3	8		0	0	2	0	1	3
66	male	cardiology	2017-05-15 13:19:00	2017-05-15 16:40:00	03:21:00	0	1	0	0	14	97	0	35.1	177	84	A	0	0	0	1	0	0	0	1		0	0	0	0	0	0
78	male	cardiology	2017-05-15 14:56:00	2017-05-15 15:50:27	00:54:27	0	1	0	0	20	99	0	36.8	177	112	A	0	0	0	0	0	2	0	2		1	0	0	2	0	3
87	male	neurology	2017-05-15 15:05:00	2017-05-15 19:21:36	04:16:36	1	0	0	0	20	96	0	36.4	160	67	P	0	0	0	0	0	0	3	3		1	0	0	0	2	3
83	female	neurology	2017-05-15 19:13:00	2017-05-15 20:49:52	01:36:52	0	1	0	0	18	100	1	35.6	184	58	P	0	0	2	1	0	0	3	6		0	0	0	0	2	2
75	male	gastroenterology	2017-05-15 19:59:00	2017-05-15 21:55:22	01:56:22	0	1	0	1	28	97	0	35.8	136	93	A	3	0	0	1	0	1	0	5		2	0	0	0	0	2
72	male	cardiology	2017-05-16 22:47:00	2017-05-17 00:23:11	01:36:11	1	0	0	0	18	97	0	36.5	166	103	A	0	0	0	0	0	1	0	1		0	0	0	1	0	1
70	male	neurology	2017-05-17 10:50:00	2017-05-17 11:20:27	00:30:27	0	1	0	0	24	98	0	36	139	68	V	2	0	0	1	0	0	3	6		2	0	0	0	1	3
66	male	cardiology	2017-05-18 11:39:00	2017-05-18 13:51:08	02:12:08	1	0	0	0	20	100	0	36.6	121	128	A	0	0	0	0	0	2	0	2		1	0	0	2	0	3
80	female	cardiology	2017-05-18 13:20:00	2017-05-18 15:40:37	02:20:37	1	0	0	0	24	98	0	36.7	102	168	A	2	0	0	0	1	3	0	6		2	0	0	3	0	5
72	male	pulmonology	2017-05-19 10:45:00	2017-05-19 12:00:10	01:15:10	0	1	0	1	24	87	1	35.9	119	110	A	2	3	2	1	0	1	0	9		2	0	0	1	0	3
83	female	pulmonology	2017-05-19 16:36:00	2017-05-19 19:39:43	03:03:43	0	1	0	0	24	87	0	36.8	166	80	A	2	3	0	0	0	0	0	5		2	0	0	0	0	2
88	female	cardiology	2017-05-19 18:42:00	2017-05-19 21:10:39	02:28:39	0	0	1	0	16	98	0	36.2	166	94	A	0	0	0	0	0	1	0	1		0	0	0	0	0	0
88	female	trauma	2017-05-20 09:07:00	2017-05-20 12:43:04	03:36:04	0	1	0	0	20	96	0	38.5	134	71	A	0	0	0	1	0	0	0	1		1	2	0	0	0	3
66	female	cardiology	2017-05-20 10:30:00	2017-05-20 12:41:06	02:11:06	0	1	0	0	17	98	0	36.9	168	91	A	0	0	0	0	0	1	0	1		0	0	0	0	0	0
78	female	pulmonology	2017-05-20 18:57:00	2017-05-20 21:10:20	02:13:20	0	0	1	0	24	96	1	37.5	145	110	A	2	0	2	0	0	1	0	5		2	0	0	1	0	3
73	male	trauma	2017-05-21 09:10:00	2017-05-21 10:20:08	01:10:08	0	0	1	1	18	99	1	36.9	146	80	P	0	0	2	0	0	0	3	5		0	0	0	0	2	2
79	female	cardiology	2017-05-21 15:21:00	2017-05-21 16:50:53	01:29:53	0	0	1	0	28	90	1	36.4	93	88	A	3	3	2	0	2	0	0	10		2	0	1	0	0	3
74	male	cardiology	2017-05-21 21:43:00	2017-05-21 22:20:27	00:37:27	1	0	0	0	18	96	0	35.6	85	104	A	0	0	0	1	3	1	0	5		0	0	1	1	0	2
66	male	cardiology	2017-05-21 22:24:00	2017-05-22 02:00:12	03:36:12	1	0	0	0	18	95	0	36.7	94	107	A	0	1	0	0	2	1	0	4		0	0	1	1	0	2
67	male	neurology	2017-05-22 10:20:00	2017-05-22 15:00:28	04:40:28	0	1	0	0	18	100	0	36.5	166	69	A	0	0	0	0	0	0	0	0		0	0	0	0	0	0
66	female	cardiology	2017-05-23 06:21:00	2017-05-23 12:30:05	06:09:05	1	0	0	0	18	99	0	35.8	169	97	A	0	0	0	1	0	1	0	2		0	0	0	0	0	0
84	male	cardiology	2017-05-23 07:30:00	2017-05-23 08:55:02	01:25:02	0	1	0	0	24	98	0	36.7	143	74	A	2	0	0	0	0	0	0	2		2	0	0	0	0	2
80	male	gastroenterology	2017-05-23 12:03:00	2017-05-23 15:00:41	02:57:41	0	1	0	0	18	99	0	38.6	89	67	A	0	0	0	1	3	0	0	4		0	2	1	0	0	3
66	male	others	2017-05-23 13:25:00	2017-05-23 14:58:15	01:33:15	0	0	1	0	24	94	1	36.6	101	150	A	2	1	2	0	1	3	0	9		2	0	0	3	0	5
70	female	neurology	2017-05-23 20:08:00	2017-05-23 21:40:38	01:32:38	1	0	0	0	18	100	0	37.1	152	78	U	0	0	0	0	0	0	3	3		0	0	0	0	3	3
76	male	cardiology	2017-05-24 02:44:00	2017-05-24 03:58:25	01:14:25	1	0	0	0	18	98	0	36.4	112	70	A	0	0	0	0	0	0	0	0		0	0	0	0	0	0
90	female	gastroenterology	2017-05-24 12:04:00	2017-05-24 13:25:27	01:21:27	0	1	0	0	18	93	0	35.8	190	67	A	0	2	0	1	0	0	0	3		0	0	0	0	0	0
83	male	cardiology	2017-05-24 14:44:00	2017-05-24 16:44:39	02:00:39	0	0	1	0	20	100	0	36.8	128	101	A	0	0	0	0	0	1	0	1		1	0	0	1	0	2
82	male	trauma	2017-05-24 21:04:00	2017-05-24 23:00:28	01:56:28	0	0	1	0	18	99	0	37.6	143	71	V	0	0	0	0	0	0	3	3		0	0	0	0	1	1
74	male	trauma	2017-05-24 23:26:00	2017-05-25 02:03:08	02:37:08	0	0	1	0	20	96	0	36.7	112	73	A	0	0	0	0	0	0	0	0		1	0	0	0	0	1
89	male	others	2017-05-25 00:23:00	2017-05-25 02:15:51	01:52:51	0	1	0	1	36	88	1	36	180	90	V	3	3	2	1	0	0	3	12		3	0	0	0	1	4
73	female	others	2017-05-25 12:16:00	2017-05-25 16:09:12	03:53:12	0	1	0	0	18	98	0	35.9	157	69	A	0	0	0	1	0	0	0	1		0	0	0	0	0	0
80	male	hematology	2017-05-25 20:03:00	2017-05-25 22:33:44	02:30:44	0	1	0	1	24	99	0	38	111	105	A	2	0	0	0	0	1	0	3		2	0	0	1	0	3
76	female	trauma	2017-05-25 22:27:00	2017-05-26 02:11:29	03:44:29	0	1	0	0	20	100	0	35.7	211	77	A	0	0	0	1	0	0	0	1		1	0	2	0	0	3
71	male	pulmonology	2017-05-26 10:37:00	2017-05-26 14:30:39	03:53:39	0	1	0	0	24	97	1	38.4	119	100	A	2	0	2	1	0	1	0	6		2	0	0	0	0	2
74	male	cardiology	2017-05-26 17:26:00	2017-05-26 18:03:51	00:37:51	0	1	0	0	30	96	1	38.4	122	102	A	3	0	2	1	0	1	0	7		3	0	0	1	0	4
72	female	neurology	2017-05-27 00:42:00	2017-05-27 02:57:48	02:15:48	0	1	0	0	18	99	0	36.1	155	76	A	0	0	0	0	0	0	0	0		0	0	0	0	0	0
72	female	neurology	2017-05-27 09:13:00	2017-05-27 12:09:22	02:56:22	0	0	1	0	20	98	0	37.3	178	78	A	0	0	0	0	0	0	0	0		1	0	0	0	0	1
66	male	cardiology	2017-05-27 10:43:00	2017-05-27 14:50:21	04:07:21	0	1	0	0	18	97	0	36.4	83	137	A	0	0	0	0	3	3	0	6		0	0	1	3	0	4
79	female	pulmonology	2017-05-27 13:35:00	2017-05-27 15:39:07	02:04:07	1	0	0	0	40	92	1	36	174	100	A	3	2	2	1	0	1	0	9		3	0	0	0	0	3
88	male	gastroenterology	2017-05-27 14:50:00	2017-05-27 17:35:52	02:45:52	0	0	1	0	20	98	0	37.3	120	78	A	0	0	0	0	0	0	0	0		1	0	0	0	0	1
71	female	trauma	2017-05-27 16:38:00	2017-05-27 19:00:44	02:22:44	1	0	0	0	20	98	1	36.3	152	80	A	0	0	2	0	0	0	0	2		1	0	0	0	0	1
69	male	trauma	2017-05-27 16:40:00	2017-05-27 19:00:47	02:20:47	1	0	0	0	24	99	0	36.8	153	76	A	2	0	0	0	0	0	0	2		2	0	0	0	0	2
70	male	neurology	2017-05-28 08:48:00	2017-05-28 12:00:06	03:12:06	0	0	1	0	18	96	0	35.5	198	90	V	0	0	0	1	0	0	3	4		0	0	0	0	1	1
76	male	cardiology	2017-05-28 10:24:00	2017-05-28 10:48:22	00:24:22	0	0	1	0	20	100	1	35.4	150	48	A	0	0	2	1	0	1	0	4		1	0	0	1	0	2
82	male	neurology	2017-05-28 10:57:00	2017-05-28 14:30:58	03:33:58	0	0	1	0	20	99	0	36.5	192	76	A	0	0	0	0	0	0	0	0		1	0	0	0	0	1
73	female	trauma	2017-05-28 12:33:00	2017-05-28 14:00:21	01:27:21	0	1	0	0	20	96	0	37.2	131	64	A	0	0	0	0	0	0	0	0		1	0	0	0	0	1
74	female	nephrology/urology	2017-05-28 16:34:00	2017-05-28 18:27:39	01:53:39	0	1	0	0	20	95	0	39.8	167	95	A	0	1	0	2	0	1	0	4		1	2	0	0	0	3
72	male	trauma	2017-05-28 22:52:00	2017-05-29 00:30:13	01:38:13	0	1	0	0	18	98	0	36.5	192	60	A	0	0	0	0	0	0	0	0		0	0	0	0	0	0
69	male	neurology	2017-05-29 09:22:00	2017-05-29 14:00:37	04:38:37	1	0	0	0	30	99	0	36.6	141	157	V	3	0	0	0	0	3	3	9		3	0	0	3	1	7
70	male	trauma	2017-05-29 09:47:00	2017-05-29 11:43:55	01:56:55	0	0	1	0	20	98	0	36.1	148	65	A	0	0	0	0	0	0	0	0		1	0	0	0	0	1
75	male	cardiology	2017-05-29 10:53:00	2017-05-29 13:17:42	02:24:42	0	0	1	0	20	98	0	35.4	167	108	A	0	0	0	1	0	1	0	2		1	0	0	1	0	2
86	female	endocrinology	2017-05-29 14:48:00	2017-05-29 16:56:11	02:08:11	1	0	0	0	18	97	0	36.4	88	58	V	0	0	0	0	3	0	3	6		0	0	1	0	1	2
82	female	pulmonology	2017-05-30 14:17:00	2017-05-30 17:30:15	03:13:15	0	1	0	1	30	99	0	37	160	120	A	3	0	0	0	0	2	0	5		3	0	0	2	0	5
73	male	nephrology/urology	2017-05-30 17:47:00	2017-05-30 19:24:38	01:37:38	0	1	0	0	24	98	0	38	139	85	A	2	0	0	0	0	0	0	2		2	0	0	0	0	2
76	female	cardiology	2017-05-31 01:08:00	2017-05-31 01:50:38	00:42:38	1	0	0	0	24	96	0	37.2	136	110	A	2	0	0	0	0	1	0	3		2	0	0	1	0	3
85	female	gastroenterology	2017-05-31 03:18:00	2017-05-31 04:26:31	01:08:31	0	1	0	0	18	95	0	36.7	150	80	A	0	1	0	0	0	0	0	1		0	0	0	0	0	0
83	female	gastroenterology	2017-05-31 08:19:00	2017-05-31 10:12:11	01:53:11	0	1	0	0	18	90	1	36.5	112	102	V	0	3	2	0	0	1	3	9		0	0	0	1	1	2
73	male	pulmonology	2017-05-31 11:13:00	2017-05-31 12:30:06	01:17:06	0	0	1	0	30	76	1	37.8	163	120	A	3	3	2	0	0	2	0	10		3	0	0	2	0	5
80	male	cardiology	2017-05-31 12:43:00	2017-05-31 13:30:55	00:47:55	0	0	1	0	20	99	0	35.9	135	60	A	0	0	0	1	0	0	0	1		1	0	0	0	0	1
65	male	trauma	2017-05-31 18:33:00	2017-05-31 20:00:59	01:27:59	0	1	0	0	20	99	0	36.8	179	97	A	0	0	0	0	0	1	0	1		1	0	0	0	0	1
79	male	neurology	2017-05-31 19:49:00	2017-05-31 21:37:39	01:48:39	1	0	0	0	24	94	0	37.2	138	97	A	2	1	0	0	0	1	0	4		2	0	0	0	0	2
79	male	neurology	2017-05-31 20:09:00	2017-05-31 22:06:26	01:57:26	0	1	0	0	18	96	0	35.3	215	57	A	0	0	0	1	0	0	0	1		0	0	2	0	0	2
76	male	trauma	2017-06-01 23:43:00	2017-06-02 00:15:37	00:32:37	0	0	1	0	22	99	0	36.7	145	86	V	2	0	0	0	0	0	3	5		2	0	0	0	1	3
76	female	trauma	2017-06-02 08:35:00	2017-06-02 10:55:13	02:20:13	0	1	0	0	24	98	0	36.9	136	98	A	2	0	0	0	0	1	0	3		2	0	0	0	0	2
75	female	neurology	2017-06-02 13:05:00	2017-06-02 15:11:35	02:06:35	1	0	0	0	18	100	0	36.6	117	100	A	0	0	0	0	0	1	0	1		0	0	0	0	0	0
93	male	cardiology	2017-06-02 14:29:00	2017-06-02 18:48:45	04:19:45	1	0	0	0	18	97	1	36.5	122	70	A	0	0	2	0	0	0	0	2		0	0	0	0	0	0
68	female	cardiology	2017-06-02 14:38:00	2017-06-02 16:56:14	02:18:14	1	0	0	0	12	98	1	36.2	150	52	A	0	0	2	0	0	0	0	2		0	0	0	0	0	0
81	female	trauma	2017-06-03 13:18:00	2017-06-03 16:22:19	03:04:19	0	0	1	0	22	98	1	36.3	153	88	A	2	0	2	0	0	0	0	4		2	0	0	0	0	2
91	male	trauma	2017-06-03 18:48:00	2017-06-03 19:50:50	01:02:50	0	1	0	0	24	98	1	35.7	211	60	A	2	0	2	1	0	0	0	5		2	0	2	0	0	4
90	male	trauma	2017-06-04 16:27:00	2017-06-04 19:00:48	02:33:48	0	1	0	0	20	100	0	37	160	84	A	0	0	0	0	0	0	0	0		1	0	0	0	0	1
87	female	cardiology	2017-06-05 08:20:00	2017-06-05 08:45:03	00:25:03	0	0	1	0	30	96	1	37.5	189	115	A	3	0	2	0	0	2	0	7		3	0	0	2	0	5
91	male	nephrology/urology	2017-06-05 13:50:00	2017-06-05 14:31:01	00:41:01	0	0	1	0	19	98	0	35.9	130	50	A	0	0	0	1	0	1	0	2		1	0	0	1	0	2
80	male	trauma	2017-06-05 18:20:00	2017-06-05 23:04:34	04:44:34	0	1	0	0	20	97	0	36.6	165	102	A	0	0	0	0	0	1	0	1		1	0	0	1	0	2
77	male	others	2017-06-05 19:47:00	2017-06-05 20:20:30	00:33:30	0	0	1	0	28	93	0	40.4	181	85	A	3	2	0	2	0	0	0	7		2	2	0	0	0	4
75	female	neurology	2017-06-05 19:51:00	2017-06-06 00:01:40	04:10:40	0	0	1	0	20	99	0	37.3	191	106	V	0	0	0	0	0	1	3	4		1	0	0	1	1	3
75	male	gastroenterology	2017-06-05 20:19:00	2017-06-05 23:30:34	03:11:34	0	0	1	0	20	97	0	36.7	91	83	A	0	0	0	0	2	0	0	2		1	0	1	0	0	2
86	female	gastroenterology	2017-06-05 23:37:00	2017-06-06 01:30:03	01:53:03	0	0	1	0	18	98	0	36.6	147	78	A	0	0	0	0	0	0	0	0		0	0	0	0	0	0
89	female	trauma	2017-06-06 12:33:00	2017-06-06 17:50:36	05:17:36	0	1	0	0	24	100	0	35.3	92	63	A	2	0	0	1	2	0	0	5		2	0	1	0	0	3
81	male	others	2017-06-06 18:01:00	2017-06-06 21:20:36	03:19:36	0	1	0	0	24	96	1	41	117	186	A	2	0	2	2	0	3	0	9		2	2	0	3	0	7
90	female	trauma	2017-06-07 23:16:00	2017-06-08 01:30:52	02:14:52	0	1	0	0	18	97	0	36.4	146	87	A	0	0	0	0	0	0	0	0		0	0	0	0	0	0
73	male	gastroenterology	2017-06-08 10:20:00	2017-06-08 12:28:38	02:08:38	0	1	0	0	20	99	0	35.6	120	91	A	0	0	0	1	0	1	0	2		1	0	0	0	0	1
66	female	endocrinology	2017-06-08 11:54:00	2017-06-08 14:21:54	02:27:54	1	0	0	0	18	98	0	37.4	170	120	A	0	0	0	0	0	2	0	2		0	0	0	2	0	2
85	female	cardiology	2017-06-08 12:18:00	2017-06-08 12:59:46	00:41:46	1	0	0	0	16	97	0	36.2	195	81	A	0	0	0	0	0	0	0	0		0	0	0	0	0	0
80	male	gastroenterology	2017-06-08 15:34:00	2017-06-08 18:00:09	02:26:09	0	1	0	0	24	99	0	36.4	99	57	A	2	0	0	0	2	0	0	4		2	0	1	0	0	3
92	male	pulmonology	2017-06-08 20:19:00	2017-06-08 23:14:10	02:55:10	0	1	0	0	30	97	1	36.8	132	88	V	3	0	2	0	0	0	3	8		3	0	0	0	1	4
75	male	toxicology	2017-06-09 14:16:00	2017-06-09 16:25:43	02:09:43	0	0	1	0	24	83	0	35.2	104	67	U	2	3	0	1	1	0	3	10		2	0	0	0	3	5
86	female	neurology	2017-06-09 15:34:00	2017-06-09 16:05:21	00:31:21	0	0	1	0	24	100	0	38.1	160	100	V	2	0	0	1	0	1	3	7		2	0	0	0	1	3
73	male	others	2017-06-09 20:30:00	2017-06-09 22:05:48	01:35:48	0	1	0	0	30	96	1	38.8	137	101	A	3	0	2	1	0	1	0	7		3	2	0	1	0	6
87	male	cardiology	2017-06-10 13:25:00	2017-06-10 15:45:51	02:20:51	1	0	0	0	18	99	0	36	201	78	A	0	0	0	1	0	0	0	1		0	0	2	0	0	2
77	male	cardiology	2017-06-10 15:50:00	2017-06-10 16:45:54	00:55:54	0	0	1	0	35	95	1	37.9	93	120	V	3	1	2	0	2	2	3	13		3	0	1	2	1	7
74	male	gastroenterology	2017-06-10 23:00:00	2017-06-11 01:50:15	02:50:15	0	0	1	0	30	100	1	36.4	179	93	A	3	0	2	0	0	1	0	6		3	0	0	0	0	3
82	male	others	2017-06-11 10:59:00	2017-06-11 16:20:42	05:21:42	0	0	1	1	30	96	1	35.2	71	146	U	3	0	2	1	3	3	3	15		3	0	2	3	3	11
70	male	neurology	2017-06-12 08:34:00	2017-06-12 10:20:12	01:46:12	0	1	0	0	18	99	0	36.1	151	84	A	0	0	0	0	0	0	0	0		0	0	0	0	0	0
76	female	others	2017-06-12 12:17:00	2017-06-12 14:45:13	02:28:13	1	0	0	0	18	99	0	36	178	83	A	0	0	0	1	0	0	0	1		0	0	0	0	0	0
70	male	cardiology	2017-06-12 13:27:00	2017-06-12 15:40:50	02:13:50	1	0	0	0	24	97	0	36.5	154	90	A	2	0	0	0	0	0	0	2		2	0	0	0	0	2
87	male	gastroenterology	2017-06-13 07:56:00	2017-06-13 08:36:27	00:40:27	0	1	0	0	18	100	0	37.2	170	96	A	0	0	0	0	0	1	0	1		0	0	0	0	0	0
89	male	cardiology	2017-06-13 11:02:00	2017-06-13 21:05:03	10:03:03	0	1	0	0	24	94	0	36.7	156	70	A	2	1	0	0	0	0	0	3		2	0	0	0	0	2
69	female	cardiology	2017-06-13 12:15:00	2017-06-13 15:29:27	03:14:27	0	1	0	0	20	96	0	36.3	135	72	A	0	0	0	0	0	0	0	0		1	0	0	0	0	1
78	male	pulmonology	2017-06-14 13:38:00	2017-06-14 17:00:36	03:22:36	0	1	0	0	28	98	0	36.7	118	80	A	3	0	0	0	0	0	0	3		2	0	0	0	0	2
82	male	gastroenterology	2017-06-14 17:42:00	2017-06-14 18:00:46	00:18:46	1	0	0	0	20	99	0	36.7	213	57	A	0	0	0	0	0	0	0	0		1	0	2	0	0	3
80	female	gastroenterology	2017-06-14 22:35:00	2017-06-14 23:57:05	01:22:05	0	0	1	0	28	97	0	37.4	201	83	A	3	0	0	0	0	0	0	3		2	0	2	0	0	4
66	male	neurology	2017-06-14 23:03:00	2017-06-15 00:31:02	01:28:02	1	0	0	0	24	97	0	36.4	141	77	A	2	0	0	0	0	0	0	2		2	0	0	0	0	2
82	male	trauma	2017-06-15 01:08:00	2017-06-15 04:09:18	03:01:18	1	0	0	0	24	100	1	35.6	185	106	A	2	0	2	1	0	1	0	6		2	0	0	1	0	3
90	male	cardiology	2017-06-15 08:28:00	2017-06-15 11:30:22	03:02:22	0	1	0	0	24	100	0	36	205	62	A	2	0	0	1	0	0	0	3		2	0	2	0	0	4
84	female	cardiology	2017-06-15 10:15:00	2017-06-15 11:41:34	01:26:34	1	0	0	0	18	100	0	35.5	164	79	A	0	0	0	1	0	0	0	1		0	0	0	0	0	0
70	male	cardiology	2017-06-15 13:00:00	2017-06-15 13:28:07	00:28:07	1	0	0	0	24	99	1	36.6	118	158	A	2	0	2	0	0	3	0	7		2	0	0	3	0	5
81	male	cardiology	2017-06-15 20:03:00	2017-06-15 21:30:05	01:27:05	0	1	0	0	16	97	0	35.9	153	39	A	0	0	0	1	0	3	0	4		0	0	0	2	0	2
79	male	cardiology	2017-06-16 06:47:00	2017-06-16 08:30:31	01:43:31	0	1	0	0	36	98	1	37.1	231	81	A	3	0	2	0	3	0	0	8		3	0	2	0	0	5
68	male	trauma	2017-06-16 12:00:00	2017-06-16 14:45:49	02:45:49	0	1	0	0	20	98	0	37	158	76	A	0	0	0	0	0	0	0	0		1	0	0	0	0	1
85	male	pulmonology	2017-06-16 15:11:00	2017-06-16 18:30:39	03:19:39	0	1	0	0	20	96	0	37.5	118	105	P	0	0	0	0	0	1	3	4		1	0	0	1	2	4
79	male	pulmonology	2017-06-17 17:18:00	2017-06-17 18:30:52	01:12:52	0	1	0	0	18	95	0	36.6	111	92	A	0	1	0	0	0	1	0	2		0	0	0	0	0	0
74	female	trauma	2017-06-17 19:41:00	2017-06-17 21:30:41	01:49:41	0	1	0	0	20	100	0	37	178	97	A	0	0	0	0	0	1	0	1		1	0	0	0	0	1
92	male	neurology	2017-06-18 09:48:00	2017-06-18 11:24:09	01:36:09	0	1	0	0	18	96	0	36.1	90	61	A	0	0	0	0	3	0	0	3		0	0	1	0	0	1
91	male	cardiology	2017-06-19 02:09:00	2017-06-19 03:53:27	01:44:27	0	1	0	0	30	100	1	36.8	171	99	A	3	0	2	0	0	1	0	6		3	0	0	0	0	3
78	female	trauma	2017-06-19 05:33:00	2017-06-19 11:51:46	06:18:46	1	0	0	0	18	100	1	36.4	174	75	A	0	0	2	0	0	0	0	2		0	0	0	0	0	0
72	female	cardiology	2017-06-19 11:51:00	2017-06-19 14:49:01	02:58:01	0	1	0	0	20	99	1	36.8	173	81	A	0	0	2	0	0	0	0	2		1	0	0	0	0	1
88	male	neurology	2017-06-19 13:50:00	2017-06-19 16:45:58	02:55:58	0	0	1	1	24	95	0	36.7	163	106	V	2	1	0	0	0	1	3	7		2	0	0	1	1	4
92	female	cardiology	2017-06-19 15:09:00	2017-06-19 15:49:31	00:40:31	0	1	0	0	20	97	1	36.6	124	30	A	0	0	2	0	0	3	0	5		1	0	0	2	0	3
68	female	neurology	2017-06-19 18:04:00	2017-06-19 19:26:52	01:22:52	0	1	0	0	24	99	0	35.5	219	88	A	2	0	0	1	0	0	0	3		2	0	2	0	0	4
73	male	nephrology/urology	2017-06-19 23:50:00	2017-06-20 02:19:41	02:29:41	0	1	0	0	24	98	0	39.2	166	105	A	2	0	0	2	0	1	0	5		2	2	0	1	0	5
81	female	cardiology	2017-06-20 07:57:00	2017-06-20 11:30:12	03:33:12	1	0	0	0	28	98	1	36	141	128	A	3	0	2	1	0	2	0	8		2	0	0	2	0	4
77	female	pulmonology	2017-06-20 20:02:00	2017-06-20 21:21:24	01:19:24	1	0	0	0	20	94	0	37.2	151	82	A	0	1	0	0	0	0	0	1		1	0	0	0	0	1
81	male	gastroenterology	2017-06-21 04:30:00	2017-06-21 07:30:25	03:00:25	0	1	0	0	24	99	1	38	136	150	A	2	0	2	0	0	3	0	7		2	0	0	3	0	5
85	female	neurology	2017-06-21 16:20:00	2017-06-21 19:41:41	03:21:41	0	1	0	1	24	95	1	35.9	261	82	U	2	1	2	1	3	0	3	12		2	0	2	0	3	7
82	male	trauma	2017-06-21 19:36:00	2017-06-21 20:58:05	01:22:05	0	1	0	0	20	99	1	36.8	175	90	V	0	0	2	0	0	0	3	5		1	0	0	0	1	2
72	female	trauma	2017-06-22 05:23:00	2017-06-22 07:22:35	01:59:35	1	0	0	0	20	100	1	35	108	93	A	0	0	2	3	1	1	0	7		1	2	0	0	0	3
84	female	others	2017-06-22 13:30:00	2017-06-22 15:13:17	01:43:17	0	0	1	0	24	85	1	38	80	120	U	2	3	2	0	3	2	3	15		2	0	2	2	3	9
91	female	pulmonology	2017-06-23 06:31:00	2017-06-23 09:44:35	03:13:35	1	0	0	0	18	99	1	37.9	172	62	A	0	0	2	0	0	0	0	2		0	0	0	0	0	0
79	female	cardiology	2017-06-24 02:56:00	2017-06-24 04:30:09	01:34:09	1	0	0	0	16	99	0	25.5	110	40	A	0	0	0	3	1	3	0	7		0	2	0	1	0	3
87	male	cardiology	2017-06-24 07:02:00	2017-06-24 07:25:12	00:23:12	1	0	0	0	20	97	0	36.5	186	65	A	0	0	0	0	0	0	0	0		1	0	0	0	0	1
76	female	neurology	2017-06-24 13:38:00	2017-06-24 17:00:41	03:22:41	0	1	0	0	18	98	0	36.4	201	107	A	0	0	0	0	0	1	0	1		0	0	2	1	0	3
68	female	gastroenterology	2017-06-24 15:55:00	2017-06-24 18:20:38	02:25:38	0	0	1	0	27	99	0	37	127	100	A	3	0	0	0	0	1	0	4		2	0	0	0	0	2
76	male	pulmonology	2017-06-24 19:30:00	2017-06-24 22:30:45	03:00:45	0	1	0	0	20	94	0	36.4	143	127	A	0	1	0	0	0	2	0	3		1	0	0	2	0	3
85	male	pulmonology	2017-06-24 19:38:00	2017-06-24 22:52:34	03:14:34	0	1	0	0	28	99	1	37.2	178	64	A	3	0	2	0	0	0	0	5		2	0	0	0	0	2
82	male	cardiology	2017-06-24 23:10:00	2017-06-25 00:57:58	01:47:58	1	0	0	0	18	100	0	36.7	147	79	A	0	0	0	0	0	0	0	0		0	0	0	0	0	0
76	female	trauma	2017-06-25 05:24:00	2017-06-25 07:23:05	01:59:05	1	0	0	0	24	94	0	36.2	147	80	A	2	1	0	0	0	0	0	3		2	0	0	0	0	2
85	male	cardiology	2017-06-25 06:45:00	2017-06-25 10:57:47	04:12:47	0	1	0	0	18	95	0	36.5	141	72	A	0	1	0	0	0	0	0	1		0	0	0	0	0	0
68	female	neurology	2017-06-25 08:15:00	2017-06-25 09:53:30	01:38:30	0	1	0	0	24	89	1	36.8	139	139	A	2	3	2	0	0	3	0	10		2	0	0	3	0	5
79	male	endocrinology	2017-06-25 17:15:00	2017-06-25 18:40:09	01:25:09	1	0	0	0	20	100	0	35.8	176	50	V	0	0	0	1	0	1	3	5		1	0	0	1	1	3
73	male	others	2017-06-25 19:59:00	2017-06-25 22:00:23	02:01:23	0	0	1	0	24	100	1	40.9	73	108	P	2	0	2	2	3	1	3	13		2	2	2	1	2	9
76	female	cardiology	2017-06-26 02:01:00	2017-06-26 04:13:08	02:12:08	0	1	0	0	24	98	0	35.6	167	98	A	2	0	0	1	0	1	0	4		2	0	0	0	0	2
68	male	cardiology	2017-06-26 03:03:00	2017-06-26 04:00:00	00:57:00	0	0	1	0	36	100	1	36.6	213	122	A	3	0	2	0	0	2	0	7		3	0	2	2	0	7
79	male	pulmonology	2017-06-26 09:21:00	2017-06-26 11:30:04	02:09:04	1	0	0	0	24	95	0	38.6	158	94	A	2	1	0	1	0	1	0	5		2	2	0	0	0	4
78	female	nephrology/urology	2017-06-26 09:50:00	2017-06-26 13:02:49	03:12:49	0	1	0	0	22	96	0	37.6	170	107	V	2	0	0	0	0	1	3	6		2	0	0	1	1	4
80	male	others	2017-06-26 12:35:00	2017-06-26 17:28:12	04:53:12	1	0	0	0	24	98	1	36.5	142	116	U	2	0	2	0	0	2	3	9		2	0	0	2	3	7
87	male	cardiology	2017-06-26 14:34:00	2017-06-26 16:23:52	01:49:52	1	0	0	0	24	99	0	36.7	164	73	A	2	0	0	0	0	0	0	2		2	0	0	0	0	2
82	male	cardiology	2017-06-26 21:30:00	2017-06-26 22:13:44	00:43:44	0	1	0	0	30	98	1	36.2	82	47	U	3	0	2	0	3	1	3	12		3	0	1	1	3	8
83	male	gastroenterology	2017-06-27 01:09:00	2017-06-27 02:30:07	01:21:07	0	1	0	0	28	98	0	37.2	132	108	A	3	0	0	0	0	1	0	4		2	0	0	1	0	3
89	female	cardiology	2017-06-27 09:10:00	2017-06-27 10:15:40	01:05:40	0	1	0	0	25	88	0	35.7	204	122	A	3	3	0	1	0	2	0	9		2	0	2	2	0	6
82	female	nephrology/urology	2017-06-27 13:06:00	2017-06-27 15:23:05	02:17:05	0	1	0	0	24	93	0	36.9	123	91	A	2	2	0	0	0	1	0	5		2	0	0	0	0	2
77	male	cardiology	2017-06-28 02:43:00	2017-06-28 03:28:30	00:45:30	0	1	0	0	24	98	1	35.6	173	102	A	2	0	2	1	0	1	0	6		2	0	0	1	0	3
88	male	nephrology/urology	2017-06-28 11:46:00	2017-06-28 14:15:05	02:29:05	1	0	0	0	24	96	0	36.2	101	57	A	2	0	0	0	1	0	0	3		2	0	0	0	0	2
69	male	neurology	2017-06-28 13:48:00	2017-06-28 14:29:05	00:41:05	1	0	0	0	18	97	0	36.8	147	87	A	0	0	0	0	0	0	0	0		0	0	0	0	0	0
79	male	trauma	2017-06-28 21:23:00	2017-06-28 22:57:27	01:34:27	0	0	1	0	24	98	1	36.6	144	98	A	2	0	2	0	0	1	0	5		2	0	0	0	0	2
79	male	trauma	2017-06-28 23:15:00	2017-06-29 01:33:40	02:18:40	1	0	0	0	15	97	0	35.6	189	77	A	0	0	0	1	0	0	0	1		0	0	0	0	0	0
76	female	cardiology	2017-06-29 06:11:00	2017-06-29 07:45:01	01:34:01	0	0	1	0	30	88	1	36.4	120	76	A	3	3	2	0	0	0	0	8		3	0	0	0	0	3
80	female	pulmonology	2017-06-29 12:38:00	2017-06-29 14:46:36	02:08:36	1	0	0	0	30	97	0	36.3	124	80	A	3	0	0	0	0	0	0	3		3	0	0	0	0	3
77	male	cardiology	2017-06-29 16:55:00	2017-06-29 17:35:02	00:40:02	0	1	0	0	16	97	0	36.5	151	69	A	0	0	0	0	0	0	0	0		0	0	0	0	0	0
85	female	gastroenterology	2017-06-29 23:20:00	2017-06-30 01:20:30	02:00:30	1	0	0	0	20	96	0	37.5	154	92	A	0	0	0	0	0	1	0	1		1	0	0	0	0	1
77	male	gastroenterology	2017-06-30 02:53:00	2017-06-30 06:00:29	03:07:29	0	1	0	0	16	95	1	36	101	120	V	0	1	2	1	1	2	3	10		0	0	0	2	1	3
90	female	neurology	2017-06-30 09:00:00	2017-06-30 13:30:34	04:30:34	1	0	0	0	12	97	1	36.3	119	42	V	0	0	2	0	0	1	3	6		0	0	0	1	1	2
69	female	cardiology	2017-06-30 20:43:00	2017-06-30 21:15:16	00:32:16	0	0	1	0	20	96	0	35	146	82	A	0	0	0	3	0	0	0	3		1	2	0	0	0	3
74	male	neurology	2017-07-01 08:38:00	2017-07-01 11:42:50	03:04:50	0	0	1	0	24	95	0	36.2	167	66	A	2	1	0	0	0	0	0	3		2	0	0	0	0	2
84	male	trauma	2017-07-02 08:27:00	2017-07-02 10:01:24	01:34:24	0	1	0	0	20	98	0	36.6	165	83	A	0	0	0	0	0	0	0	0		1	0	0	0	0	1
92	female	cardiology	2017-07-02 10:18:00	2017-07-02 11:33:00	01:15:00	1	0	0	0	20	97	0	36.5	158	84	A	0	0	0	0	0	0	0	0		1	0	0	0	0	1
69	male	trauma	2017-07-02 12:03:00	2017-07-02 15:00:31	02:57:31	0	0	1	0	24	92	0	36.3	130	58	A	2	2	0	0	0	0	0	4		2	0	0	0	0	2
76	male	cardiology	2017-07-02 15:15:00	2017-07-02 16:15:51	01:00:51	0	1	0	0	19	99	1	36.5	76	150	A	0	0	2	0	3	3	0	8		1	0	2	3	0	6
87	female	trauma	2017-07-02 23:42:00	2017-07-03 00:50:33	01:08:33	0	1	0	0	20	94	0	36.4	159	80	A	0	1	0	0	0	0	0	1		1	0	0	0	0	1
90	male	otolaryngology	2017-07-03 02:07:00	2017-07-03 04:00:21	01:53:21	0	1	0	0	30	97	1	37	159	90	A	3	0	2	0	0	0	0	5		3	0	0	0	0	3
89	male	cardiology	2017-07-03 07:11:00	2017-07-03 08:51:31	01:40:31	0	1	0	0	30	97	1	36.7	188	90	A	3	0	2	0	0	0	0	5		3	0	0	0	0	3
81	male	cardiology	2017-07-03 09:57:00	2017-07-03 11:33:46	01:36:46	1	0	0	0	18	99	0	35.8	173	55	A	0	0	0	1	0	0	0	1		0	0	0	0	0	0
79	male	trauma	2017-07-03 11:42:00	2017-07-03 14:45:26	03:03:26	0	1	0	0	18	96	0	36.9	145	65	A	0	0	0	0	0	0	0	0		0	0	0	0	0	0
87	female	trauma	2017-07-03 15:43:00	2017-07-03 18:35:16	02:52:16	0	1	0	0	20	95	0	37.2	143	92	A	0	1	0	0	0	1	0	2		1	0	0	0	0	1
79	female	cardiology	2017-07-03 16:29:00	2017-07-03 20:00:29	03:31:29	0	1	0	0	20	98	1	36.7	108	82	A	0	0	2	0	1	0	0	3		1	0	0	0	0	1
84	female	gynecology	2017-07-03 20:42:00	2017-07-03 23:00:12	02:18:12	0	1	0	0	18	98	0	39	144	125	A	0	0	0	1	0	2	0	3		0	2	0	2	0	4
74	female	trauma	2017-07-04 08:24:00	2017-07-04 11:00:15	02:36:15	0	1	0	0	20	96	1	36.7	161	82	A	0	0	2	0	0	0	0	2		1	0	0	0	0	1
79	male	endocrinology	2017-07-04 10:11:00	2017-07-04 14:52:18	04:41:18	1	0	0	0	20	99	1	36.5	199	68	V	0	0	2	0	0	0	3	5		1	0	0	0	1	2
88	female	others	2017-07-04 12:29:00	2017-07-04 14:15:20	01:46:20	0	0	1	0	36	99	1	36.9	127	117	A	3	0	2	0	0	2	0	7		3	0	0	2	0	5
89	male	others	2017-07-04 13:53:00	2017-07-04 15:36:52	01:43:52	0	0	1	0	18	97	0	37	105	86	A	0	0	0	0	1	0	0	1		0	0	0	0	0	0
86	male	others	2017-07-04 14:12:00	2017-07-04 17:16:36	03:04:36	0	1	0	0	24	99	1	38.3	115	99	A	2	0	2	1	0	1	0	6		2	0	0	0	0	2
71	female	trauma	2017-07-04 15:25:00	2017-07-04 17:18:42	01:53:42	0	1	0	0	24	99	1	36.5	159	80	A	2	0	2	0	0	0	0	4		2	0	0	0	0	2
88	female	nephrology/urology	2017-07-04 15:44:00	2017-07-04 19:00:06	03:16:06	0	1	0	0	16	100	1	37.5	96	70	A	0	0	2	0	2	0	0	4		0	0	1	0	0	1
66	male	trauma	2017-07-04 18:20:00	2017-07-04 21:00:40	02:40:40	0	1	0	0	24	99	0	37.2	164	83	A	2	0	0	0	0	0	0	2		2	0	0	0	0	2
74	male	endocrinology	2017-07-05 04:06:00	2017-07-05 05:21:37	01:15:37	1	0	0	0	18	96	0	36.3	117	96	A	0	0	0	0	0	1	0	1		0	0	0	0	0	0
69	male	neurology	2017-07-05 14:19:00	2017-07-05 16:00:58	01:41:58	0	1	0	0	30	99	0	36.6	141	157	A	3	0	0	0	0	3	0	6		3	0	0	3	0	6
76	female	trauma	2017-07-05 14:30:00	2017-07-05 18:20:23	03:50:23	1	0	0	0	22	97	0	36.5	134	116	A	2	0	0	0	0	2	0	4		2	0	0	2	0	4
83	male	nephrology/urology	2017-07-06 07:09:00	2017-07-06 07:58:03	00:49:03	0	1	0	0	24	97	1	36.8	100	97	A	2	0	2	0	2	1	0	7		2	0	1	0	0	3
82	male	neurology	2017-07-06 08:09:00	2017-07-06 12:17:26	04:08:26	0	1	0	0	18	94	0	36.6	200	57	A	0	1	0	0	0	0	0	1		0	0	2	0	0	2
66	female	trauma	2017-07-06 11:13:00	2017-07-06 13:00:50	01:47:50	1	0	0	0	18	94	0	36.5	98	86	A	0	1	0	0	2	0	0	3		0	0	1	0	0	1
78	male	neurology	2017-07-06 14:22:00	2017-07-06 16:53:02	02:31:02	0	1	0	0	24	94	0	37.8	121	86	A	2	1	0	0	0	0	0	3		2	0	0	0	0	2
82	male	gastroenterology	2017-07-06 19:24:00	2017-07-06 21:10:57	01:46:57	0	0	1	0	30	98	0	35.1	130	102	A	3	0	0	1	0	1	0	5		3	0	0	1	0	4
74	male	cardiology	2017-07-06 21:53:00	2017-07-06 23:00:34	01:07:34	1	0	0	0	16	96	0	36.5	204	71	A	0	0	0	0	0	0	0	0		0	0	2	0	0	2
77	male	neurology	2017-07-06 22:58:00	2017-07-07 00:31:47	01:33:47	1	0	0	0	18	95	0	35.7	145	62	A	0	1	0	1	0	0	0	2		0	0	0	0	0	0
91	male	neurology	2017-07-07 10:43:00	2017-07-07 15:00:07	04:17:07	0	1	0	0	18	97	0	36.5	117	82	A	0	0	0	0	0	0	0	0		0	0	0	0	0	0
88	female	cardiology	2017-07-07 11:06:00	2017-07-07 13:20:23	02:14:23	1	0	0	0	15	99	1	36.8	144	78	A	0	0	2	0	0	0	0	2		0	0	0	0	0	0
71	male	others	2017-07-07 12:08:00	2017-07-07 13:50:05	01:42:05	0	0	1	0	24	97	0	37.5	160	100	A	2	0	0	0	0	1	0	3		2	0	0	0	0	2
73	male	nephrology/urology	2017-07-07 13:40:00	2017-07-07 15:05:09	01:25:09	0	1	0	0	18	98	0	36.9	138	87	A	0	0	0	0	0	0	0	0		0	0	0	0	0	0
83	female	cardiology	2017-07-07 16:23:00	2017-07-07 17:19:18	00:56:18	0	0	1	0	30	98	1	36.4	158	105	V	3	0	2	0	0	1	3	9		3	0	0	1	1	5
97	female	neurology	2017-07-08 09:43:00	2017-07-08 12:12:45	02:29:45	0	0	1	1	20	96	0	35	156	66	V	0	0	0	3	0	0	3	6		1	2	0	0	1	4
96	female	cardiology	2017-07-08 19:06:00	2017-07-08 20:45:09	01:39:09	1	0	0	0	16	99	0	36.7	177	66	A	0	0	0	0	0	0	0	0		0	0	0	0	0	0
77	male	nephrology/urology	2017-07-08 19:46:00	2017-07-08 21:28:29	01:42:29	0	1	0	0	20	91	1	37.5	135	97	P	0	3	2	0	0	1	3	9		1	0	0	0	2	3
65	male	cardiology	2017-07-09 07:13:00	2017-07-09 09:04:42	01:51:42	1	0	0	0	32	99	0	35.6	68	33	A	3	0	0	1	3	3	0	10		3	0	3	2	0	8
67	female	nephrology/urology	2017-07-09 08:37:00	2017-07-09 12:14:02	03:37:02	0	1	0	0	30	99	1	37.8	129	91	A	3	0	2	0	0	1	0	6		3	0	0	0	0	3
68	female	cardiology	2017-07-09 10:03:00	2017-07-09 12:18:30	02:15:30	1	0	0	0	30	99	0	36	170	92	A	3	0	0	1	0	1	0	5		3	0	0	0	0	3
79	male	cardiology	2017-07-09 15:07:00	2017-07-09 17:09:27	02:02:27	1	0	0	0	18	97	0	36.2	86	52	A	0	0	0	0	3	0	0	3		0	0	1	0	0	1
72	male	trauma	2017-07-09 16:18:00	2017-07-09 19:35:21	03:17:21	0	1	0	0	20	93	0	36.7	178	54	A	0	2	0	0	0	0	0	2		1	0	0	0	0	1
81	male	others	2017-07-09 18:34:00	2017-07-09 21:02:06	02:28:06	0	1	0	0	18	98	0	39.6	138	141	A	0	0	0	2	0	3	0	5		0	2	0	3	0	5
88	male	cardiology	2017-07-10 05:04:00	2017-07-10 06:31:46	01:27:46	1	0	0	0	20	95	0	37	128	150	A	0	1	0	0	0	3	0	4		1	0	0	3	0	4
84	female	trauma	2017-07-10 09:40:00	2017-07-10 13:18:08	03:38:08	0	1	0	0	36	97	0	35.8	158	59	A	3	0	0	1	0	0	0	4		3	0	0	0	0	3
90	male	cardiology	2017-07-11 00:28:00	2017-07-11 03:40:43	03:12:43	0	0	1	1	30	100	1	36.5	145	107	V	3	0	2	0	0	1	3	9		3	0	0	1	1	5
87	female	trauma	2017-07-11 11:45:00	2017-07-11 13:38:42	01:53:42	1	0	0	0	30	97	0	37.1	175	61	A	3	0	0	0	0	0	0	3		3	0	0	0	0	3
86	male	gastroenterology	2017-07-12 00:22:00	2017-07-12 03:07:54	02:45:54	0	1	0	0	18	98	0	36.3	156	76	A	0	0	0	0	0	0	0	0		0	0	0	0	0	0
89	female	cardiology	2017-07-12 04:56:00	2017-07-12 06:10:19	01:14:19	0	1	0	1	40	45	0	36.3	163	126	A	3	3	0	0	0	2	0	8		3	0	0	2	0	5
92	female	cardiology	2017-07-12 17:49:00	2017-07-12 20:17:19	02:28:19	1	0	0	0	20	99	0	35.6	194	68	A	0	0	0	1	0	0	0	1		1	0	0	0	0	1
71	male	cardiology	2017-07-12 18:33:00	2017-07-12 19:00:35	00:27:35	0	0	1	0	28	96	0	36.5	184	87	V	3	0	0	0	0	0	3	6		2	0	0	0	1	3
83	male	neurology	2017-07-12 19:10:00	2017-07-12 21:30:03	02:20:03	0	1	0	0	30	96	0	36.2	169	116	A	3	0	0	0	0	2	0	5		3	0	0	2	0	5
77	male	gastroenterology	2017-07-12 20:41:00	2017-07-12 23:34:26	02:53:26	0	1	0	0	20	98	0	36.4	122	87	A	0	0	0	0	0	0	0	0		1	0	0	0	0	1
84	male	gastroenterology	2017-07-13 11:36:00	2017-07-13 14:12:11	02:36:11	0	1	0	0	18	100	0	36.2	137	76	A	0	0	0	0	0	0	0	0		0	0	0	0	0	0
73	female	toxicology	2017-07-14 02:27:00	2017-07-14 04:11:58	01:44:58	0	1	0	0	24	94	0	36.1	129	59	A	2	1	0	0	0	0	0	3		2	0	0	0	0	2
85	female	cardiology	2017-07-14 04:43:00	2017-07-14 05:42:31	00:59:31	1	0	0	0	24	97	0	36.9	141	68	A	2	0	0	0	0	0	0	2		2	0	0	0	0	2
90	male	trauma	2017-07-14 15:41:00	2017-07-14 18:00:47	02:19:47	0	1	0	0	30	95	0	36.7	180	72	A	3	1	0	0	0	0	0	4		3	0	0	0	0	3
65	male	trauma	2017-07-15 19:34:00	2017-07-15 22:10:38	02:36:38	0	0	1	0	30	100	1	36.5	138	100	A	3	0	2	0	0	1	0	6		3	0	0	0	0	3
71	female	cardiology	2017-07-16 03:30:00	2017-07-16 04:11:58	00:41:58	0	0	1	0	30	96	0	36.9	167	102	A	3	0	0	0	0	1	0	4		3	0	0	1	0	4
79	female	cardiology	2017-07-16 08:52:00	2017-07-16 13:57:35	05:05:35	1	0	0	0	20	98	0	36.9	198	85	A	0	0	0	0	0	0	0	0		1	0	0	0	0	1
74	female	nephrology/urology	2017-07-16 13:47:00	2017-07-16 16:20:20	02:33:20	0	0	1	0	24	95	0	37	218	68	V	2	1	0	0	0	0	3	6		2	0	2	0	1	5
73	female	trauma	2017-07-16 18:08:00	2017-07-16 21:00:17	02:52:17	0	1	0	0	20	91	0	36.9	166	94	A	0	3	0	0	0	1	0	4		1	0	0	0	0	1
85	female	cardiology	2017-07-17 12:36:00	2017-07-17 13:00:17	00:24:17	0	0	1	0	16	99	0	36.3	119	54	A	0	0	0	0	0	0	0	0		0	0	0	0	0	0
90	female	cardiology	2017-07-17 14:33:00	2017-07-17 16:06:29	01:33:29	0	1	0	0	14	96	0	37.7	126	83	A	0	0	0	0	0	0	0	0		0	0	0	0	0	0
69	male	cardiology	2017-07-18 02:39:00	2017-07-18 03:25:58	00:46:58	0	0	1	0	18	99	0	36.1	107	58	A	0	0	0	0	1	0	0	1		0	0	0	0	0	0
68	male	cardiology	2017-07-18 09:52:00	2017-07-18 10:30:48	00:38:48	0	0	1	0	24	98	0	36.3	127	65	A	2	0	0	0	0	0	0	2		2	0	0	0	0	2
81	male	neurology	2017-07-18 11:30:00	2017-07-18 15:08:11	03:38:11	0	0	1	0	20	99	0	36.4	83	72	A	0	0	0	0	3	0	0	3		1	0	1	0	0	2
95	female	trauma	2017-07-19 02:33:00	2017-07-19 07:52:32	05:19:32	1	0	0	0	24	95	0	36.2	144	58	A	2	1	0	0	0	0	0	3		2	0	0	0	0	2
83	male	pulmonology	2017-07-19 10:04:00	2017-07-19 11:59:13	01:55:13	0	1	0	0	24	92	0	39	149	128	A	2	2	0	1	0	2	0	7		2	2	0	2	0	6
76	female	others	2017-07-19 14:10:00	2017-07-19 16:25:45	02:15:45	0	1	0	0	18	100	1	36.6	94	76	A	0	0	2	0	2	0	0	4		0	0	1	0	0	1
95	female	neurology	2017-07-19 19:56:00	2017-07-19 20:55:23	00:59:23	1	0	0	0	18	100	1	37.2	137	55	V	0	0	2	0	0	0	3	5		0	0	0	0	1	1
72	male	pulmonology	2017-07-20 05:01:00	2017-07-20 12:20:09	07:19:09	1	0	0	0	20	95	0	37.2	133	120	A	0	1	0	0	0	2	0	3		1	0	0	2	0	3
74	female	trauma	2017-07-20 07:41:00	2017-07-20 10:49:52	03:08:52	0	1	0	0	18	99	1	37.3	109	74	A	0	0	2	0	1	0	0	3		0	0	0	0	0	0
77	male	trauma	2017-07-20 09:21:00	2017-07-20 12:40:22	03:19:22	0	0	1	0	20	100	0	36.8	120	70	A	0	0	0	0	0	0	0	0		1	0	0	0	0	1
87	male	cardiology	2017-07-20 10:35:00	2017-07-20 17:30:22	06:55:22	1	0	0	0	18	99	0	35.6	170	75	A	0	0	0	1	0	0	0	1		0	0	0	0	0	0
81	female	trauma	2017-07-20 14:26:00	2017-07-20 16:55:00	02:29:00	0	0	1	0	18	97	1	36	76	115	V	0	0	2	1	3	2	3	11		0	0	2	2	1	5
77	female	others	2017-07-20 17:05:00	2017-07-20 18:30:44	01:25:44	0	1	0	0	30	95	0	39.6	111	128	A	3	1	0	2	0	2	0	8		3	2	0	2	0	7
78	male	pulmonology	2017-07-21 03:09:00	2017-07-21 05:30:59	02:21:59	0	0	1	0	36	93	1	37.3	145	124	A	3	2	2	0	0	2	0	9		3	0	0	2	0	5
81	male	neurology	2017-07-21 12:08:00	2017-07-21 16:41:41	04:33:41	0	1	0	0	22	98	1	37.2	121	95	A	2	0	2	0	0	1	0	5		2	0	0	0	0	2
82	male	cardiology	2017-07-21 14:40:00	2017-07-21 17:00:53	02:20:53	1	0	0	0	20	99	0	36.4	159	84	A	0	0	0	0	0	0	0	0		1	0	0	0	0	1
89	male	pulmonology	2017-07-21 15:27:00	2017-07-21 19:00:27	03:33:27	0	1	0	1	24	98	1	38.1	108	92	A	2	0	2	1	1	1	0	7		2	0	0	0	0	2
77	female	gastroenterology	2017-07-22 08:48:00	2017-07-22 10:37:29	01:49:29	0	0	1	0	18	95	0	35.7	105	106	A	0	1	0	1	1	1	0	4		0	0	0	1	0	1
77	female	pulmonology	2017-07-22 11:06:00	2017-07-22 16:00:07	04:54:07	0	1	0	0	18	92	0	37.4	137	98	A	0	2	0	0	0	1	0	3		0	0	0	0	0	0
90	male	pulmonology	2017-07-22 13:18:00	2017-07-22 14:32:37	01:14:37	0	1	0	0	20	95	1	36.4	180	114	A	0	1	2	0	0	2	0	5		1	0	0	2	0	3
71	female	others	2017-07-22 19:54:00	2017-07-22 22:21:11	02:27:11	1	0	0	0	24	97	0	35.4	187	122	A	2	0	0	1	0	2	0	5		2	0	0	2	0	4
79	female	cardiology	2017-07-22 22:10:00	2017-07-22 23:40:18	01:30:18	0	0	1	0	17	98	0	36.3	146	82	A	0	0	0	0	0	0	0	0		0	0	0	0	0	0
92	male	gastroenterology	2017-07-23 06:43:00	2017-07-23 12:24:50	05:41:50	0	1	0	0	24	98	0	36.8	173	65	A	2	0	0	0	0	0	0	2		2	0	0	0	0	2
66	female	cardiology	2017-07-23 07:27:00	2017-07-23 08:11:12	00:44:12	0	0	1	0	20	98	0	36.3	122	92	A	0	0	0	0	0	1	0	1		1	0	0	0	0	1
93	female	cardiology	2017-07-23 12:45:00	2017-07-23 16:00:49	03:15:49	0	1	0	0	36	95	1	36	162	115	A	3	1	2	1	0	2	0	9		3	0	0	2	0	5
83	male	pulmonology	2017-07-23 19:21:00	2017-07-23 21:21:17	02:00:17	0	1	0	0	20	93	1	37.5	116	84	A	0	2	2	0	0	0	0	4		1	0	0	0	0	1
77	male	cardiology	2017-07-23 22:12:00	2017-07-23 23:50:13	01:38:13	1	0	0	0	26	98	0	36	150	79	A	3	0	0	1	0	0	0	4		2	0	0	0	0	2
78	male	cardiology	2017-07-24 14:46:00	2017-07-24 15:13:27	00:27:27	0	1	0	0	18	98	0	36.5	140	42	A	0	0	0	0	0	1	0	1		0	0	0	1	0	1
69	female	gastroenterology	2017-07-24 18:16:00	2017-07-24 19:58:46	01:42:46	0	0	1	1	30	88	1	36.2	105	106	V	3	3	2	0	1	1	3	13		3	0	0	1	1	5
83	male	others	2017-07-25 11:07:00	2017-07-25 18:54:14	07:47:14	0	1	0	0	24	99	0	38.9	115	64	A	2	0	0	1	0	0	0	3		2	2	0	0	0	4
83	male	trauma	2017-07-25 14:16:00	2017-07-25 16:00:31	01:44:31	0	1	0	0	24	98	0	36.8	221	75	A	2	0	0	0	3	0	0	5		2	0	2	0	0	4
78	male	trauma	2017-07-25 14:25:00	2017-07-25 16:18:02	01:53:02	0	0	1	0	24	96	1	37	146	77	A	2	0	2	0	0	0	0	4		2	0	0	0	0	2
81	male	endocrinology	2017-07-26 08:52:00	2017-07-26 11:42:13	02:50:13	0	1	0	1	18	100	1	36.9	95	75	P	0	0	2	0	2	0	3	7		0	0	1	0	2	3
74	male	trauma	2017-07-26 10:20:00	2017-07-26 15:04:23	04:44:23	0	1	0	0	24	98	0	35.8	132	54	A	2	0	0	1	0	0	0	3		2	0	0	0	0	2
67	female	cardiology	2017-07-26 11:09:00	2017-07-26 12:51:28	01:42:28	0	0	1	0	20	98	0	36.4	158	90	A	0	0	0	0	0	0	0	0		1	0	0	0	0	1
82	male	gastroenterology	2017-07-26 15:24:00	2017-07-26 16:49:05	01:25:05	0	1	0	0	30	94	0	38.1	117	104	A	3	1	0	1	0	1	0	6		3	0	0	1	0	4
69	male	gastroenterology	2017-07-26 15:33:00	2017-07-26 16:17:47	00:44:47	1	0	0	0	18	97	0	36.6	36.6	75	A	0	0	0	0	3	0	0	3		0	0	3	0	0	3
68	female	neurology	2017-07-27 06:13:00	2017-07-27 08:24:47	02:11:47	0	0	1	0	24	91	1	37	140	120	V	2	3	2	0	0	2	3	12		2	0	0	2	1	5
76	male	others	2017-07-27 14:15:00	2017-07-27 20:39:56	06:24:56	0	0	1	0	24	96	0	36.5	128	96	A	2	0	0	0	0	1	0	3		2	0	0	0	0	2
86	female	cardiology	2017-07-27 16:17:00	2017-07-27 17:11:54	00:54:54	0	0	1	0	24	93	1	37	123	132	A	2	2	2	0	0	3	0	9		2	0	0	3	0	5
71	female	cardiology	2017-07-27 19:25:00	2017-07-27 21:00:47	01:35:47	1	0	0	0	16	100	1	36.4	128	94	A	0	0	2	0	0	1	0	3		0	0	0	0	0	0
72	male	neurology	2017-07-28 12:14:00	2017-07-28 15:48:08	03:34:08	0	1	0	0	20	95	0	36.9	190	86	A	0	1	0	0	0	0	0	1		1	0	0	0	0	1
77	male	pulmonology	2017-07-28 14:39:00	2017-07-28 19:42:48	05:03:48	0	1	0	0	30	99	0	39	96	100	A	3	0	0	1	2	1	0	7		3	2	1	0	0	6
68	female	neurology	2017-07-28 17:33:00	2017-07-28 20:59:31	03:26:31	1	0	0	0	18	98	0	36.6	145	92	A	0	0	0	0	0	1	0	1		0	0	0	0	0	0
84	female	trauma	2017-07-28 17:37:00	2017-07-28 19:30:40	01:53:40	0	0	1	0	30	97	0	36.1	186	73	A	3	0	0	0	0	0	0	3		3	0	0	0	0	3
84	female	cardiology	2017-07-28 18:26:00	2017-07-28 19:30:28	01:04:28	1	0	0	0	20	99	1	36.4	179	98	A	0	0	2	0	0	1	0	3		1	0	0	0	0	1
88	male	trauma	2017-07-29 02:20:00	2017-07-29 10:30:37	08:10:37	1	0	0	0	18	96	0	37.3	173	93	A	0	0	0	0	0	1	0	1		0	0	0	0	0	0
81	female	neurology	2017-07-29 14:30:00	2017-07-29 18:30:50	04:00:50	0	1	0	0	24	95	0	36.5	130	105	V	2	1	0	0	0	1	3	7		2	0	0	1	1	4
84	male	trauma	2017-07-29 15:31:00	2017-07-29 20:15:05	04:44:05	0	1	0	0	20	96	0	36.5	205	80	A	0	0	0	0	0	0	0	0		1	0	2	0	0	3
65	female	gastroenterology	2017-07-30 03:23:00	2017-07-30 09:30:13	06:07:13	0	0	1	0	24	96	1	36.8	140	130	V	2	0	2	0	0	2	3	9		2	0	0	3	1	6
87	male	cardiology	2017-07-30 17:47:00	2017-07-30 18:00:45	00:13:45	1	0	0	0	24	100	0	36.1	196	67	A	2	0	0	0	0	0	0	2		2	0	0	0	0	2
81	male	gastroenterology	2017-07-30 18:32:00	2017-07-30 21:30:36	02:58:36	0	1	0	0	20	97	0	36.1	63	92	A	0	0	0	0	3	1	0	4		1	0	3	0	0	4
83	male	trauma	2017-07-31 10:51:00	2017-07-31 12:12:49	01:21:49	0	0	1	0	18	96	0	36.8	106	59	A	0	0	0	0	1	0	0	1		0	0	0	0	0	0
71	female	trauma	2017-07-31 13:12:00	2017-07-31 16:45:50	03:33:50	1	0	0	0	18	96	0	37	176	96	A	0	0	0	0	0	1	0	1		0	0	0	0	0	0
76	female	trauma	2017-07-31 21:25:00	2017-07-31 22:30:27	01:05:27	0	0	1	0	20	100	1	36.8	116	81	A	0	0	2	0	0	0	0	2		1	0	0	0	0	1
84	male	trauma	2017-08-01 11:59:00	2017-08-01 12:31:14	00:32:14	1	0	0	0	18	98	0	37	155	82	A	0	0	0	0	0	0	0	0		0	0	0	0	0	0
83	male	pulmonology	2017-08-01 13:54:00	2017-08-01 14:50:13	00:56:13	0	1	0	0	24	99	0	38.9	115	64	A	2	0	0	1	0	0	0	3		2	2	0	0	0	4
72	male	toxicology	2017-08-02 09:49:00	2017-08-02 16:40:59	06:51:59	0	0	1	0	18	99	1	36.5	102	75	V	0	0	2	0	1	0	3	6		0	0	0	0	1	1
88	female	gastroenterology	2017-08-02 14:41:00	2017-08-02 15:59:34	01:18:34	0	1	0	0	18	96	0	37	123	140	A	0	0	0	0	0	3	0	3		0	0	0	3	0	3
88	female	cardiology	2017-08-02 17:27:00	2017-08-02 22:00:37	04:33:37	1	0	0	0	30	99	0	38.3	194	86	V	3	0	0	1	0	0	3	7		3	0	0	0	1	4
76	male	endocrinology	2017-08-03 09:55:00	2017-08-03 13:18:08	03:23:08	1	0	0	0	20	98	0	36.6	169	87	V	0	0	0	0	0	0	3	3		1	0	0	0	1	2
81	female	trauma	2017-08-03 09:56:00	2017-08-03 11:42:09	01:46:09	1	0	0	0	20	98	0	37.4	198	118	A	0	0	0	0	0	2	0	2		1	0	0	2	0	3
86	female	neurology	2017-08-03 13:01:00	2017-08-03 15:30:44	02:29:44	0	1	0	0	12	99	0	37	169	68	V	0	0	0	0	0	0	3	3		0	0	0	0	1	1
68	female	nephrology/urology	2017-08-03 18:14:00	2017-08-03 20:30:22	02:16:22	0	1	0	0	36	95	0	40	135	129	A	3	1	0	2	0	2	0	8		3	2	0	2	0	7
74	male	cardiology	2017-08-03 21:05:00	2017-08-04 00:20:04	03:15:04	1	0	0	0	24	100	1	36.8	162	67	A	2	0	2	0	0	0	0	4		2	0	0	0	0	2
78	male	cardiology	2017-08-04 21:14:00	2017-08-04 22:15:24	01:01:24	0	0	1	0	28	91	1	36.8	154	40	A	3	3	2	0	0	3	0	11		2	0	0	1	0	3
68	male	pulmonology	2017-08-05 11:45:00	2017-08-05 13:04:59	01:19:59	0	0	1	0	18	95	0	37.8	100	98	A	0	1	0	0	2	1	0	4		0	0	1	0	0	1
75	female	cardiology	2017-08-05 14:12:00	2017-08-05 15:45:55	01:33:55	1	0	0	0	24	98	1	35.8	77	109	A	2	0	2	1	3	1	0	9		2	0	2	1	0	5
68	female	gynecology	2017-08-05 15:30:00	2017-08-05 20:10:58	04:40:58	0	1	0	0	20	98	0	36.8	131	67	A	0	0	0	0	0	0	0	0		1	0	0	0	0	1
69	male	pulmonology	2017-08-05 20:53:00	2017-08-06 01:33:36	04:40:36	0	1	0	0	30	89	1	36.1	182	112	A	3	3	2	0	0	2	0	10		3	0	0	2	0	5
96	female	trauma	2017-08-06 10:48:00	2017-08-06 13:04:13	02:16:13	0	0	1	0	30	99	1	36.3	229	86	V	3	0	2	0	3	0	3	11		3	0	2	0	1	6
77	female	cardiology	2017-08-06 12:18:00	2017-08-06 14:53:53	02:35:53	1	0	0	0	18	96	0	37	165	92	A	0	0	0	0	0	1	0	1		0	0	0	0	0	0
73	male	neurology	2017-08-06 13:12:00	2017-08-06 16:19:41	03:07:41	1	0	0	0	20	95	0	36.6	98	68	A	0	1	0	0	2	0	0	3		1	0	1	0	0	2
70	male	cardiology	2017-08-06 14:18:00	2017-08-06 16:00:02	01:42:02	1	0	0	0	20	98	0	36.3	200	98	A	0	0	0	0	0	1	0	1		1	0	2	0	0	3
81	female	endocrinology	2017-08-07 09:24:00	2017-08-07 10:41:57	01:17:57	0	1	0	0	24	99	1	37.8	203	95	A	2	0	2	0	0	1	0	5		2	0	2	0	0	4
78	female	cardiology	2017-08-07 12:34:00	2017-08-07 13:00:21	00:26:21	0	0	1	0	20	98	1	36.4	162	84	A	0	0	2	0	0	0	0	2		1	0	0	0	0	1
87	male	cardiology	2017-08-07 17:25:00	2017-08-07 19:00:56	01:35:56	1	0	0	0	18	97	0	36.9	90	42	A	0	0	0	0	3	1	0	4		0	0	1	1	0	2
95	female	gastroenterology	2017-08-07 22:07:00	2017-08-07 22:40:24	00:33:24	0	1	0	0	30	93	0	39.3	148	118	V	3	2	0	2	0	2	3	12		3	2	0	2	1	8
90	male	cardiology	2017-08-08 09:29:00	2017-08-08 16:04:08	06:35:08	0	1	0	0	18	99	1	36.8	152	43	A	0	0	2	0	0	1	0	3		0	0	0	1	0	1
80	male	cardiology	2017-08-08 12:49:00	2017-08-08 16:15:26	03:26:26	0	1	0	0	20	97	0	37	92	60	V	0	0	0	0	2	0	3	5		1	0	1	0	1	3
74	female	cardiology	2017-08-08 13:25:00	2017-08-08 18:34:43	05:09:43	1	0	0	0	20	98	0	37	130	85	A	0	0	0	0	0	0	0	0		1	0	0	0	0	1
82	female	trauma	2017-08-08 14:17:00	2017-08-08 17:15:13	02:58:13	1	0	0	0	20	99	0	36.7	178	55	A	0	0	0	0	0	0	0	0		1	0	0	0	0	1
77	female	trauma	2017-08-08 17:03:00	2017-08-08 19:30:43	02:27:43	1	0	0	0	24	95	0	37.3	158	113	A	2	1	0	0	0	2	0	5		2	0	0	2	0	4
85	male	nephrology/urology	2017-08-08 18:31:00	2017-08-08 20:15:33	01:44:33	0	1	0	0	20	99	0	36.2	124	68	A	0	0	0	0	0	0	0	0		1	0	0	0	0	1
65	male	trauma	2017-08-09 12:09:00	2017-08-09 15:40:16	03:31:16	0	1	0	0	18	98	0	36.7	134	85	A	0	0	0	0	0	0	0	0		0	0	0	0	0	0
79	male	others	2017-08-09 12:48:00	2017-08-09 14:30:24	01:42:24	0	1	0	0	24	94	0	37.9	80	99	V	2	1	0	0	3	1	3	10		2	0	2	0	1	5
75	male	neurology	2017-08-09 17:44:00	2017-08-09 19:19:51	01:35:51	1	0	0	0	18	98	0	37.1	139	60	A	0	0	0	0	0	0	0	0		0	0	0	0	0	0
67	male	gastroenterology	2017-08-10 13:47:00	2017-08-10 17:00:17	03:13:17	1	0	0	0	20	97	0	35.1	177	69	A	0	0	0	1	0	0	0	1		1	0	0	0	0	1
67	female	cardiology	2017-08-10 19:39:00	2017-08-10 21:43:53	02:04:53	1	0	0	0	24	98	0	36.9	90	114	A	2	0	0	0	3	2	0	7		2	0	1	2	0	5
79	male	pulmonology	2017-08-11 10:05:00	2017-08-11 12:27:00	02:22:00	0	1	0	1	24	96	0	37.7	139	88	A	2	0	0	0	0	0	0	2		2	0	0	0	0	2
67	female	cardiology	2017-08-11 10:17:00	2017-08-11 13:54:45	03:37:45	1	0	0	0	24	98	0	36.9	90	114	A	2	0	0	0	3	2	0	7		2	0	1	2	0	5
68	female	trauma	2017-08-11 12:18:00	2017-08-11 13:43:54	01:25:54	1	0	0	0	24	100	1	36.5	154	101	A	2	0	2	0	0	1	0	5		2	0	0	1	0	3
68	male	neurology	2017-08-11 12:33:00	2017-08-11 19:10:11	06:37:11	0	1	0	1	18	94	0	35.8	203	57	P	0	1	0	1	0	0	3	5		0	0	2	0	2	4
82	female	hematology	2017-08-12 09:44:00	2017-08-12 11:16:38	01:32:38	0	1	0	0	24	95	0	36.5	146	75	A	2	1	0	0	0	0	0	3		2	0	0	0	0	2
85	male	others	2017-08-12 12:01:00	2017-08-12 16:00:00	03:59:00	0	1	0	0	30	95	1	35.8	111	96	A	3	1	2	1	0	1	0	8		3	0	0	0	0	3
75	male	neurology	2017-08-12 17:02:00	2017-08-12 20:30:33	03:28:33	0	1	0	0	20	98	0	36.6	183	62	V	0	0	0	0	0	0	3	3		1	0	0	0	1	2
70	male	cardiology	2017-08-13 00:52:00	2017-08-13 02:32:19	01:40:19	0	0	1	0	24	100	0	35.5	149	52	A	2	0	0	1	0	0	0	3		2	0	0	0	0	2
75	male	nephrology/urology	2017-08-13 11:10:00	2017-08-13 13:20:50	02:10:50	1	0	0	0	20	98	0	36.4	110	56	P	0	0	0	0	1	0	3	4		1	0	0	0	2	3
79	male	gastroenterology	2017-08-13 12:45:00	2017-08-13 16:30:52	03:45:52	0	1	0	0	24	92	0	39.8	120	118	A	2	2	0	2	0	2	0	8		2	2	0	2	0	6
88	female	cardiology	2017-08-13 17:56:00	2017-08-13 19:56:26	02:00:26	1	0	0	0	24	97	0	37.2	171	122	A	2	0	0	0	0	2	0	4		2	0	0	2	0	4
80	female	cardiology	2017-08-13 23:24:00	2017-08-14 00:15:32	00:51:32	0	0	1	0	30	92	1	36.5	109	131	A	3	2	2	0	1	3	0	11		3	0	0	3	0	6
86	male	gastroenterology	2017-08-14 06:51:00	2017-08-14 07:22:02	00:31:02	0	1	0	0	24	97	0	36.3	125	64	A	2	0	0	0	0	0	0	2		2	0	0	0	0	2
83	male	trauma	2017-08-14 10:48:00	2017-08-14 14:30:22	03:42:22	0	0	1	0	18	98	0	37.2	170	63	P	0	0	0	0	0	0	3	3		0	0	0	0	2	2
78	female	neurology	2017-08-14 15:17:00	2017-08-14 18:54:31	03:37:31	0	1	0	0	18	95	0	37.1	154	86	V	0	1	0	0	0	0	3	4		0	0	0	0	1	1
73	male	pulmonology	2017-08-15 07:40:00	2017-08-15 09:09:57	01:29:57	0	1	0	0	20	91	1	36.2	115	70	A	0	3	2	0	0	0	0	5		1	0	0	0	0	1
84	female	otolaryngology	2017-08-15 13:55:00	2017-08-15 14:50:54	00:55:54	1	0	0	0	12	98	0	36.3	141	84	A	0	0	0	0	0	0	0	0		0	0	0	0	0	0
83	female	trauma	2017-08-15 14:48:00	2017-08-15 20:30:46	05:42:46	0	1	0	0	20	90	0	36.3	141	70	V	0	3	0	0	0	0	3	6		1	0	0	0	1	2
87	male	cardiology	2017-08-15 17:28:00	2017-08-15 19:30:17	02:02:17	0	0	1	0	18	100	0	36.8	160	65	A	0	0	0	0	0	0	0	0		0	0	0	0	0	0
87	male	pulmonology	2017-08-15 17:31:00	2017-08-15 20:25:56	02:54:56	0	0	1	0	20	94	1	36.5	117	69	V	0	1	2	0	0	0	3	6		1	0	0	0	1	2
83	male	nephrology/urology	2017-08-16 04:37:00	2017-08-16 11:00:14	06:23:14	0	1	0	0	24	98	0	36.3	112	98	A	2	0	0	0	0	1	0	3		2	0	0	0	0	2
75	male	otolaryngology	2017-08-16 09:01:00	2017-08-16 13:00:47	03:59:47	1	0	0	0	24	98	0	35.4	204	67	A	2	0	0	1	0	0	0	3		2	0	2	0	0	4
87	male	nephrology/urology	2017-08-16 11:46:00	2017-08-16 14:30:37	02:44:37	1	0	0	0	18	99	0	36.6	115	37	A	0	0	0	0	0	3	0	3		0	0	0	2	0	2
65	male	pulmonology	2017-08-16 14:36:00	2017-08-16 15:48:20	01:12:20	1	0	0	0	18	97	0	35.7	146	96	A	0	0	0	1	0	1	0	2		0	0	0	0	0	0
92	female	cardiology	2017-08-16 20:26:00	2017-08-16 21:21:42	00:55:42	0	0	1	1	20	65	0	36.7	164	45	A	0	3	0	0	0	1	0	4		1	0	0	1	0	2
80	female	trauma	2017-08-17 00:23:00	2017-08-17 01:01:18	00:38:18	1	0	0	0	18	96	0	35.7	171	71	A	0	0	0	1	0	0	0	1		0	0	0	0	0	0
73	male	gastroenterology	2017-08-17 10:01:00	2017-08-17 13:00:13	02:59:13	0	0	1	0	25	98	1	37.1	105	55	A	3	0	2	0	1	0	0	6		2	0	0	0	0	2
80	female	others	2017-08-17 10:40:00	2017-08-17 16:00:03	05:20:03	0	0	1	0	24	99	1	36.8	131	65	A	2	0	2	0	0	0	0	4		2	0	0	0	0	2
77	female	trauma	2017-08-17 13:31:00	2017-08-17 16:20:50	02:49:50	1	0	0	0	24	96	0	37	218	110	A	2	0	0	0	0	1	0	3		2	0	2	1	0	5
76	male	pulmonology	2017-08-17 18:49:00	2017-08-17 21:04:01	02:15:01	0	1	0	0	20	95	0	38.9	121	123	A	0	1	0	1	0	2	0	4		1	2	0	2	0	5
65	male	cardiology	2017-08-17 21:45:00	2017-08-17 23:10:16	01:25:16	0	0	1	1	24	98	1	37.1	91	92	A	2	0	2	0	2	1	0	7		2	0	1	0	0	3
69	male	gastroenterology	2017-08-18 02:18:00	2017-08-18 04:15:33	01:57:33	0	0	1	0	24	95	0	37.9	166	105	A	2	1	0	0	0	1	0	4		2	0	0	1	0	3
83	male	cardiology	2017-08-18 13:32:00	2017-08-18 18:00:18	04:28:18	1	0	0	0	20	95	0	37	153	66	A	0	1	0	0	0	0	0	1		1	0	0	0	0	1
67	female	trauma	2017-08-18 20:03:00	2017-08-18 20:43:01	00:40:01	1	0	0	0	20	95	0	36.4	196	97	A	0	1	0	0	0	1	0	2		1	0	0	0	0	1
71	female	others	2017-08-18 22:01:00	2017-08-18 23:48:44	01:47:44	1	0	0	0	18	97	0	37.5	160	96	A	0	0	0	0	0	1	0	1		0	0	0	0	0	0
85	male	pulmonology	2017-08-18 23:25:00	2017-08-19 00:51:33	01:26:33	0	1	0	0	20	98	1	39.2	185	130	A	0	0	2	2	0	2	0	6		1	2	0	3	0	6
87	female	trauma	2017-08-19 11:11:00	2017-08-19 17:00:20	05:49:20	0	1	0	0	18	97	0	36.5	160	77	A	0	0	0	0	0	0	0	0		0	0	0	0	0	0
70	male	cardiology	2017-08-19 16:04:00	2017-08-19 19:00:50	02:56:50	0	0	1	0	20	98	0	36.1	194	38	A	0	0	0	0	0	3	0	3		1	0	0	2	0	3
65	female	neurology	2017-08-19 23:28:00	2017-08-20 00:57:56	01:29:56	0	0	1	0	20	99	1	36.6	169	100	P	0	0	2	0	0	1	3	6		1	0	0	0	2	3
75	male	cardiology	2017-08-20 00:41:00	2017-08-20 04:26:54	03:45:54	0	0	1	0	18	97	0	36.2	170	80	A	0	0	0	0	0	0	0	0		0	0	0	0	0	0
65	male	others	2017-08-20 09:35:00	2017-08-20 11:30:47	01:55:47	0	0	1	0	16	86	1	35	114	72	A	0	3	2	3	0	0	0	8		0	2	0	0	0	2
83	female	neurology	2017-08-20 14:06:00	2017-08-20 15:44:38	01:38:38	1	0	0	0	18	98	0	35.7	137	68	A	0	0	0	1	0	0	0	1		0	0	0	0	0	0
86	female	gastroenterology	2017-08-22 15:52:00	2017-08-22 17:51:01	01:59:01	0	1	0	0	20	97	0	38	189	97	A	0	0	0	0	0	1	0	1		1	0	0	0	0	1
81	male	trauma	2017-08-23 12:50:00	2017-08-23 15:03:41	02:13:41	0	1	0	0	20	98	0	36.7	182	74	A	0	0	0	0	0	0	0	0		1	0	0	0	0	1
84	female	cardiology	2017-08-23 22:52:00	2017-08-24 00:15:07	01:23:07	0	0	1	0	30	98	1	36.8	180	150	A	3	0	2	0	0	3	0	8		3	0	0	3	0	6
76	male	others	2017-08-24 04:30:00	2017-08-24 07:30:17	03:00:17	1	0	0	0	36	98	1	37.9	125	151	A	3	0	2	0	0	3	0	8		3	0	0	3	0	6
82	female	cardiology	2017-08-24 06:03:00	2017-08-24 07:20:36	01:17:36	0	0	1	0	20	98	1	35.7	180	120	V	0	0	2	1	0	2	3	8		1	0	0	2	1	4
73	male	nephrology/urology	2017-08-24 12:28:00	2017-08-24 16:00:04	03:32:04	0	0	1	1	20	98	1	36.2	155	76	A	0	0	2	0	0	0	0	2		1	0	0	0	0	1
68	male	trauma	2017-08-24 13:11:00	2017-08-24 16:50:29	03:39:29	1	0	0	0	16	97	0	37	173	89	A	0	0	0	0	0	0	0	0		0	0	0	0	0	0
65	male	trauma	2017-08-24 16:23:00	2017-08-24 18:40:46	02:17:46	1	0	0	0	24	93	0	35.8	61	79	A	2	2	0	1	3	0	0	8		2	0	3	0	0	5
75	female	trauma	2017-08-24 17:41:00	2017-08-24 19:07:10	01:26:10	1	0	0	0	20	98	0	36.8	138	74	A	0	0	0	0	0	0	0	0		1	0	0	0	0	1
71	male	others	2017-08-24 19:06:00	2017-08-24 20:19:28	01:13:28	0	1	0	0	30	99	1	36.8	200	130	P	3	0	2	0	0	2	3	10		3	0	2	3	2	10
78	male	psychiatry	2017-08-25 19:19:00	2017-08-25 22:03:56	02:44:56	1	0	0	0	42	95	0	36.6	139	60	P	3	1	0	0	0	0	3	7		3	0	0	0	2	5
79	female	gastroenterology	2017-08-25 22:54:00	2017-08-25 23:09:46	00:15:46	0	1	0	0	20	95	0	39.6	130	97	A	0	1	0	2	0	1	0	4		1	2	0	0	0	3
72	male	neurology	2017-08-26 01:30:00	2017-08-26 02:09:03	00:39:03	0	1	0	0	20	94	0	36.7	147	100	A	0	1	0	0	0	1	0	2		1	0	0	0	0	1
85	male	nephrology/urology	2017-08-26 05:39:00	2017-08-26 07:40:06	02:01:06	1	0	0	0	12	97	0	36.6	103	52	V	0	0	0	0	1	0	3	4		0	0	0	0	1	1
67	female	trauma	2017-08-26 08:50:00	2017-08-26 10:55:37	02:05:37	1	0	0	0	20	98	0	38	128	136	A	0	0	0	0	0	3	0	3		1	0	0	3	0	4
96	female	gastroenterology	2017-08-26 09:48:00	2017-08-26 22:00:59	12:12:59	0	1	0	0	18	93	0	36.6	167	66	A	0	2	0	0	0	0	0	2		0	0	0	0	0	0
66	male	trauma	2017-08-26 11:05:00	2017-08-26 13:00:31	01:55:31	0	0	1	0	30	97	0	36.8	125	90	A	3	0	0	0	0	0	0	3		3	0	0	0	0	3
91	male	neurology	2017-08-26 18:02:00	2017-08-26 20:47:57	02:45:57	0	1	0	0	20	100	0	36.7	129	60	A	0	0	0	0	0	0	0	0		1	0	0	0	0	1
82	female	neurology	2017-08-27 01:11:00	2017-08-27 03:30:29	02:19:29	1	0	0	0	24	96	0	36.7	174	98	A	2	0	0	0	0	1	0	3		2	0	0	0	0	2
74	male	gastroenterology	2017-08-27 07:36:00	2017-08-27 14:00:22	06:24:22	0	0	1	0	18	99	0	35.3	81	60	A	0	0	0	1	3	0	0	4		0	0	1	0	0	1
73	female	nephrology/urology	2017-08-27 08:03:00	2017-08-27 10:00:12	01:57:12	0	0	1	0	32	87	0	40.4	75	150	P	3	3	0	2	3	3	3	17		3	2	2	3	2	12
82	male	pulmonology	2017-08-27 16:51:00	2017-08-27 21:15:41	04:24:41	0	0	1	0	24	93	1	36.9	130	168	A	2	2	2	0	0	3	0	9		2	0	0	3	0	5
72	female	trauma	2017-08-27 17:07:00	2017-08-27 20:20:33	03:13:33	0	1	0	0	18	99	0	36.1	140	79	A	0	0	0	0	0	0	0	0		0	0	0	0	0	0
74	female	gastroenterology	2017-08-28 01:52:00	2017-08-28 13:25:07	11:33:07	0	1	0	0	40	90	0	36.6	124	93	A	3	3	0	0	0	1	0	7		3	0	0	0	0	3
79	male	trauma	2017-08-28 10:40:00	2017-08-28 18:45:00	08:05:00	0	1	0	0	21	100	0	35.5	166	84	A	2	0	0	1	0	0	0	3		2	0	0	0	0	2
83	male	cardiology	2017-08-28 13:31:00	2017-08-28 16:57:17	03:26:17	0	1	0	0	24	96	0	35.9	153	80	A	2	0	0	1	0	0	0	3		2	0	0	0	0	2
86	female	pulmonology	2017-08-28 15:23:00	2017-08-28 17:13:46	01:50:46	0	1	0	0	24	90	0	38	179	99	A	2	3	0	0	0	1	0	6		2	0	0	0	0	2
76	male	nephrology/urology	2017-08-28 17:34:00	2017-08-28 19:27:07	01:53:07	0	1	0	0	24	93	0	41.6	156	132	V	2	2	0	2	0	3	3	12		2	2	0	3	1	8
82	female	pulmonology	2017-08-29 03:12:00	2017-08-29 04:19:22	01:07:22	1	0	0	0	24	99	0	36.7	170	120	A	2	0	0	0	0	2	0	4		2	0	0	2	0	4
70	female	nephrology/urology	2017-08-29 10:11:00	2017-08-29 13:20:58	03:09:58	0	1	0	0	28	96	0	37.4	120	99	A	3	0	0	0	0	1	0	4		2	0	0	0	0	2
90	male	neurology	2017-08-29 16:08:00	2017-08-29 17:26:34	01:18:34	0	0	1	1	18	95	0	36.5	161	66	P	0	1	0	0	0	0	3	4		0	0	0	0	2	2
76	male	neurology	2017-08-29 18:32:00	2017-08-29 20:30:58	01:58:58	0	0	1	1	20	95	0	36	158	95	V	0	1	0	1	0	1	3	6		1	0	0	0	1	2
75	male	trauma	2017-08-29 23:09:00	2017-08-30 02:40:06	03:31:06	0	0	1	0	20	100	1	36.4	124	87	A	0	0	2	0	0	0	0	2		1	0	0	0	0	1
74	female	cardiology	2017-08-30 01:42:00	2017-08-30 02:44:11	01:02:11	1	0	0	0	20	98	0	36.2	136	88	A	0	0	0	0	0	0	0	0		1	0	0	0	0	1
80	female	nephrology/urology	2017-08-30 05:07:00	2017-08-30 07:17:10	02:10:10	0	1	0	0	20	94	0	37.3	137	98	A	0	1	0	0	0	1	0	2		1	0	0	0	0	1
73	female	cardiology	2017-08-30 09:32:00	2017-08-30 13:07:24	03:35:24	0	1	0	0	24	94	1	37	136	100	A	2	1	2	0	0	1	0	6		2	0	0	0	0	2
73	male	cardiology	2017-08-30 12:45:00	2017-08-30 13:35:51	00:50:51	0	0	1	0	20	92	0	36.4	115	106	A	0	2	0	0	0	1	0	3		1	0	0	1	0	2
84	female	neurology	2017-08-30 15:18:00	2017-08-31 00:38:02	09:20:02	0	0	1	0	18	94	0	36.8	133	104	V	0	1	0	0	0	1	3	5		0	0	0	1	1	2
75	male	neurology	2017-08-30 20:33:00	2017-08-30 23:30:22	02:57:22	0	1	0	0	18	96	0	37.3	198	87	A	0	0	0	0	0	0	0	0		0	0	0	0	0	0
71	male	gastroenterology	2017-08-31 14:35:00	2017-08-31 17:05:35	02:30:35	0	0	1	0	20	95	0	35.9	90	118	A	0	1	0	1	3	2	0	7		1	0	1	2	0	4
81	male	pulmonology	2017-08-31 15:15:00	2017-08-31 16:29:39	01:14:39	1	0	0	0	18	94	0	36.3	163	80	A	0	1	0	0	0	0	0	1		0	0	0	0	0	0
70	female	cardiology	2017-09-01 10:21:00	2017-09-01 12:45:47	02:24:47	0	0	1	1	32	89	1	36.6	125	125	A	3	3	2	0	0	2	0	10		3	0	0	2	0	5
68	female	gynecology	2017-09-01 10:32:00	2017-09-01 17:25:03	06:53:03	0	1	0	0	18	98	0	37	143	121	A	0	0	0	0	0	2	0	2		0	0	0	2	0	2
79	male	cardiology	2017-09-01 15:43:00	2017-09-01 16:20:44	00:37:44	0	1	0	0	20	94	0	35	217	34	A	0	1	0	3	0	3	0	7		1	2	2	2	0	7
71	male	cardiology	2017-09-01 20:55:00	2017-09-01 22:35:54	01:40:54	1	0	0	0	24	99	0	36.7	199	100	A	2	0	0	0	0	1	0	3		2	0	0	0	0	2
81	male	pulmonology	2017-09-02 10:24:00	2017-09-02 14:44:50	04:20:50	0	1	0	0	30	88	0	38.8	129	90	A	3	3	0	1	0	0	0	7		3	2	0	0	0	5
89	male	cardiology	2017-09-02 13:26:00	2017-09-02 15:34:40	02:08:40	0	1	0	0	20	96	1	36.5	153	90	A	0	0	2	0	0	0	0	2		1	0	0	0	0	1
77	female	nephrology/urology	2017-09-02 23:38:00	2017-09-03 02:00:53	02:22:53	0	1	0	0	44	88	0	36.5	170	78	A	3	3	0	0	0	0	0	6		3	0	0	0	0	3
85	female	nephrology/urology	2017-09-03 20:08:00	2017-09-03 22:01:15	01:53:15	0	1	0	0	20	96	1	36.4	82	85	A	0	0	2	0	3	0	0	5		1	0	1	0	0	2
69	male	cardiology	2017-09-03 21:12:00	2017-09-03 22:16:41	01:04:41	1	0	0	0	24	97	0	36.7	222	108	A	2	0	0	0	3	1	0	6		2	0	2	1	0	5
74	male	hematology	2017-09-04 01:52:00	2017-09-04 14:00:45	12:08:45	0	1	0	0	18	99	0	35	133	100	A	0	0	0	3	0	1	0	4		0	2	0	0	0	2
75	female	cardiology	2017-09-04 22:04:00	2017-09-04 23:07:02	01:03:02	1	0	0	0	18	98	0	36.4	191	89	A	0	0	0	0	0	0	0	0		0	0	0	0	0	0
66	male	cardiology	2017-09-05 02:28:00	2017-09-05 04:10:22	01:42:22	1	0	0	0	36	99	1	36.2	108	131	A	3	0	2	0	1	3	0	9		3	0	0	3	0	6
73	male	gastroenterology	2017-09-05 14:24:00	2017-09-05 19:10:31	04:46:31	0	1	0	0	36	100	0	36.6	144	76	A	3	0	0	0	0	0	0	3		3	0	0	0	0	3
85	male	cardiology	2017-09-05 19:23:00	2017-09-05 20:41:49	01:18:49	1	0	0	0	24	94	0	37.2	226	69	A	2	1	0	0	3	0	0	6		2	0	2	0	0	4
76	female	trauma	2017-09-06 19:39:00	2017-09-06 22:00:30	02:21:30	0	0	1	0	20	100	0	35.7	76	60	A	0	0	0	1	3	0	0	4		1	0	2	0	0	3
70	male	neurology	2017-09-06 21:13:00	2017-09-07 00:40:38	03:27:38	0	1	0	0	24	99	0	36.6	183	78	A	2	0	0	0	0	0	0	2		2	0	0	0	0	2
86	male	nephrology/urology	2017-09-07 11:02:00	2017-09-07 12:48:26	01:46:26	1	0	0	0	24	89	0	36.7	179	118	A	2	3	0	0	0	2	0	7		2	0	0	2	0	4
87	female	pulmonology	2017-09-07 13:33:00	2017-09-07 16:36:57	03:03:57	1	0	0	0	18	99	0	36.5	104	64	A	0	0	0	0	1	0	0	1		0	0	0	0	0	0
72	male	nephrology/urology	2017-09-07 16:11:00	2017-09-07 18:13:59	02:02:59	0	0	1	0	20	96	0	35.6	117	117	A	0	0	0	1	0	2	0	3		1	0	0	2	0	3
71	female	others	2017-09-08 08:19:00	2017-09-08 12:30:29	04:11:29	1	0	0	0	20	97	0	34.6	225	70	A	0	0	0	3	3	0	0	6		1	2	2	0	0	5
86	female	pulmonology	2017-09-08 17:30:00	2017-09-08 19:36:22	02:06:22	0	0	1	0	40	68	0	37.4	105	142	P	3	3	0	0	1	3	3	13		3	0	0	3	2	8
77	male	cardiology	2017-09-09 02:20:00	2017-09-09 02:55:59	00:35:59	0	0	1	0	16	100	1	36.4	114	87	A	0	0	2	0	0	0	0	2		0	0	0	0	0	0
75	male	cardiology	2017-09-09 03:42:00	2017-09-09 04:28:35	00:46:35	0	0	1	0	36	87	0	35.4	141	125	A	3	3	0	1	0	2	0	9		3	0	0	2	0	5
89	female	nephrology/urology	2017-09-09 11:13:00	2017-09-09 15:00:26	03:47:26	0	1	0	0	28	98	0	39.3	127	147	A	3	0	0	2	0	3	0	8		2	2	0	3	0	7
91	male	trauma	2017-09-09 12:45:00	2017-09-09 14:50:33	02:05:33	0	1	0	1	18	96	0	36.1	141	60	A	0	0	0	0	0	0	0	0		0	0	0	0	0	0
90	male	neurology	2017-09-10 07:01:00	2017-09-10 10:30:07	03:29:07	0	1	0	0	18	98	0	36.9	157	76	A	0	0	0	0	0	0	0	0		0	0	0	0	0	0
81	female	cardiology	2017-09-10 07:10:00	2017-09-10 09:55:02	02:45:02	1	0	0	0	24	96	1	35.6	158	51	A	2	0	2	1	0	0	0	5		2	0	0	0	0	2
87	male	gastroenterology	2017-09-11 09:34:00	2017-09-11 13:00:45	03:26:45	1	0	0	0	20	99	0	36	132	75	A	0	0	0	1	0	0	0	1		1	0	0	0	0	1
85	female	trauma	2017-09-11 14:05:00	2017-09-11 18:25:03	04:20:03	0	1	0	0	12	97	0	36.7	112	92	A	0	0	0	0	0	1	0	1		0	0	0	0	0	0
91	female	hematology	2017-09-11 18:23:00	2017-09-11 20:35:31	02:12:31	1	0	0	0	20	83	0	36.9	119	80	A	0	3	0	0	0	0	0	3		1	0	0	0	0	1
77	male	trauma	2017-09-11 21:04:00	2017-09-11 21:52:25	00:48:25	0	0	1	0	30	99	0	36.5	120	120	A	3	0	0	0	0	2	0	5		3	0	0	2	0	5
71	male	nephrology/urology	2017-09-11 23:12:00	2017-09-12 01:23:24	02:11:24	0	1	0	0	30	95	0	38.7	109	89	A	3	1	0	1	1	0	0	6		3	2	0	0	0	5
71	male	neurology	2017-09-12 10:35:00	2017-09-12 16:09:02	05:34:02	0	1	0	0	24	95	0	37.4	162	120	A	2	1	0	0	0	2	0	5		2	0	0	2	0	4
77	female	trauma	2017-09-12 19:49:00	2017-09-12 20:55:42	01:06:42	1	0	0	0	18	96	0	36.9	158	86	A	0	0	0	0	0	0	0	0		0	0	0	0	0	0
66	female	others	2017-09-13 13:37:00	2017-09-13 18:40:00	05:03:00	0	1	0	0	20	98	0	38.4	148	140	A	0	0	0	1	0	3	0	4		1	0	0	3	0	4
74	female	pulmonology	2017-09-13 23:45:00	2017-09-14 01:15:47	01:30:47	1	0	0	0	24	98	0	38	212	102	A	2	0	0	0	0	1	0	3		2	0	2	1	0	5
81	female	cardiology	2017-09-14 08:57:00	2017-09-14 10:45:40	01:48:40	0	1	0	0	18	89	0	36.4	138	32	V	0	3	0	0	0	3	3	9		0	0	0	2	1	3
79	male	trauma	2017-09-14 10:30:00	2017-09-14 13:00:59	02:30:59	1	0	0	0	20	98	0	36.7	140	110	A	0	0	0	0	0	1	0	1		1	0	0	1	0	2
82	female	cardiology	2017-09-14 15:56:00	2017-09-14 18:10:26	02:14:26	1	0	0	0	30	99	0	36.9	142	58	A	3	0	0	0	0	0	0	3		3	0	0	0	0	3
82	female	dermatology	2017-09-15 13:20:00	2017-09-15 18:30:09	05:10:09	0	1	0	0	24	97	0	37.5	163	101	A	2	0	0	0	0	1	0	3		2	0	0	1	0	3
94	female	dermatology	2017-09-15 15:05:00	2017-09-15 19:00:10	03:55:10	0	0	1	0	16	99	0	38.5	110	98	A	0	0	0	1	1	1	0	3		0	2	0	0	0	2
81	male	hematology	2017-09-15 16:59:00	2017-09-15 17:45:04	00:46:04	0	0	1	0	26	97	1	35.8	152	154	A	3	0	2	1	0	3	0	9		2	0	0	3	0	5
79	male	cardiology	2017-09-16 07:40:00	2017-09-16 10:18:44	02:38:44	0	0	1	0	19	96	0	36.1	170	76	A	0	0	0	0	0	0	0	0		1	0	0	0	0	1
76	female	neurology	2017-09-16 08:45:00	2017-09-16 10:41:10	01:56:10	0	0	1	0	18	98	0	35.9	172	62	A	0	0	0	1	0	0	0	1		0	0	0	0	0	0
77	male	trauma	2017-09-16 11:48:00	2017-09-16 13:30:32	01:42:32	1	0	0	0	24	98	0	35.9	144	93	A	2	0	0	1	0	1	0	4		2	0	0	0	0	2
83	male	gastroenterology	2017-09-16 17:15:00	2017-09-16 21:30:57	04:15:57	0	1	0	0	20	99	0	36.5	161	80	A	0	0	0	0	0	0	0	0		1	0	0	0	0	1
83	female	trauma	2017-09-16 20:31:00	2017-09-16 22:31:46	02:00:46	0	1	0	0	18	97	0	37.3	124	87	A	0	0	0	0	0	0	0	0		0	0	0	0	0	0
89	female	others	2017-09-16 22:16:00	2017-09-17 01:45:36	03:29:36	0	1	0	0	24	94	1	37.1	125	98	A	2	1	2	0	0	1	0	6		2	0	0	0	0	2
84	male	pulmonology	2017-09-17 00:26:00	2017-09-17 01:45:32	01:19:32	1	0	0	0	24	93	0	36.2	170	69	A	2	2	0	0	0	0	0	4		2	0	0	0	0	2
81	male	neurology	2017-09-17 06:35:00	2017-09-17 10:00:47	03:25:47	0	1	0	0	20	98	0	36.1	167	87	A	0	0	0	0	0	0	0	0		1	0	0	0	0	1
70	female	gastroenterology	2017-09-17 12:22:00	2017-09-17 13:43:18	01:21:18	0	1	0	1	30	100	1	36.4	104	121	V	3	0	2	0	1	2	3	11		3	0	0	2	1	6
88	male	neurology	2017-09-17 19:47:00	2017-09-17 23:59:58	04:12:58	0	0	1	0	20	97	0	37.1	225	104	A	0	0	0	0	3	1	0	4		1	0	2	1	0	4
82	female	nephrology/urology	2017-09-18 02:22:00	2017-09-18 05:00:14	02:38:14	0	1	0	1	16	80	0	36.2	101	142	V	0	3	0	0	1	3	3	10		0	0	0	3	1	4
65	male	others	2017-09-18 20:23:00	2017-09-18 23:54:29	03:31:29	0	0	1	0	42	80	1	37.4	146	130	A	3	3	2	0	0	2	0	10		3	0	0	3	0	6
66	male	neurology	2017-09-18 22:56:00	2017-09-18 23:36:49	00:40:49	0	0	1	0	18	99	0	35.8	151	97	V	0	0	0	1	0	1	3	5		0	0	0	0	1	1
76	male	cardiology	2017-09-19 12:05:00	2017-09-19 15:30:57	03:25:57	0	1	0	0	20	94	0	35.8	105	138	A	0	1	0	1	1	3	0	6		1	0	0	3	0	4
75	male	gastroenterology	2017-09-19 14:57:00	2017-09-19 17:00:28	02:03:28	0	1	0	0	18	98	0	36.6	98	101	A	0	0	0	0	2	1	0	3		0	0	1	1	0	2
82	male	otolaryngology	2017-09-19 19:21:00	2017-09-19 22:13:02	02:52:02	1	0	0	0	24	98	0	35.4	162	113	A	2	0	0	1	0	2	0	5		2	0	0	2	0	4
68	female	gastroenterology	2017-09-20 09:31:00	2017-09-20 17:30:18	07:59:18	0	0	1	0	30	90	0	39.2	103	122	A	3	3	0	2	1	2	0	11		3	2	0	2	0	7
83	male	gastroenterology	2017-09-21 15:30:00	2017-09-21 19:00:34	03:30:34	0	1	0	0	18	96	0	36.3	101	64	A	0	0	0	0	1	0	0	1		0	0	0	0	0	0
79	male	neurology	2017-09-21 16:57:00	2017-09-21 21:00:16	04:03:16	0	0	1	0	24	99	0	36.2	165	75	A	2	0	0	0	0	0	0	2		2	0	0	0	0	2
89	female	cardiology	2017-09-22 07:02:00	2017-09-22 15:50:26	08:48:26	1	0	0	0	24	98	0	37	87	140	A	2	0	0	0	3	3	0	8		2	0	1	3	0	6
77	male	gastroenterology	2017-09-22 12:57:00	2017-09-22 15:28:00	02:31:00	1	0	0	0	20	98	0	36	161	111	A	0	0	0	1	0	2	0	3		1	0	0	2	0	3
83	female	pulmonology	2017-09-24 18:42:00	2017-09-24 20:15:22	01:33:22	0	1	0	0	28	99	0	35.9	201	56	A	3	0	0	1	0	0	0	4		2	0	2	0	0	4
72	female	gastroenterology	2017-09-24 18:57:00	2017-09-24 20:00:57	01:03:57	0	1	0	0	24	98	0	39.7	140	98	A	2	0	0	2	0	1	0	5		2	2	0	0	0	4
69	female	pulmonology	2017-09-25 11:50:00	2017-09-25 12:50:58	01:00:58	0	1	0	0	18	87	1	38.1	92	100	P	0	3	2	1	2	1	3	12		0	0	1	0	2	3
71	male	neurology	2017-09-25 17:27:00	2017-09-25 22:15:27	04:48:27	0	0	1	0	20	98	1	37.4	193	103	V	0	0	2	0	0	1	3	6		1	0	0	1	1	3
71	male	cardiology	2017-09-25 18:05:00	2017-09-25 19:00:43	00:55:43	0	0	1	0	18	100	1	36.9	102	97	A	0	0	2	0	1	1	0	4		0	0	0	0	0	0
87	female	cardiology	2017-09-25 21:06:00	2017-09-25 22:26:42	01:20:42	1	0	0	0	30	96	0	36.4	139	84	A	3	0	0	0	0	0	0	3		3	0	0	0	0	3
86	female	neurology	2017-09-26 07:36:00	2017-09-26 11:06:11	03:30:11	0	1	0	1	24	81	0	35.9	194	56	U	2	3	0	1	0	0	3	9		2	0	0	0	3	5
75	male	cardiology	2017-09-26 14:22:00	2017-09-26 16:00:22	01:38:22	0	0	1	0	24	95	0	35.3	77	74	A	2	1	0	1	3	0	0	7		2	0	2	0	0	4
83	female	cardiology	2017-09-27 04:15:00	2017-09-27 05:40:18	01:25:18	0	0	1	0	24	98	1	36.2	152	80	A	2	0	2	0	0	0	0	4		2	0	0	0	0	2
72	male	pulmonology	2017-09-27 13:44:00	2017-09-27 18:35:46	04:51:46	0	1	0	0	24	97	1	37.8	91	102	A	2	0	2	0	2	1	0	7		2	0	1	1	0	4
70	male	trauma	2017-09-27 13:56:00	2017-09-27 17:45:16	03:49:16	0	1	0	0	24	97	0	36.2	148	90	A	2	0	0	0	0	0	0	2		2	0	0	0	0	2
72	male	pulmonology	2017-09-27 22:04:00	2017-09-28 00:21:51	02:17:51	0	1	0	0	36	88	0	39.5	132	162	V	3	3	0	2	0	3	3	14		3	2	0	3	1	9
76	male	cardiology	2017-09-28 09:52:00	2017-09-28 12:30:20	02:38:20	1	0	0	0	18	94	0	35.3	90	150	A	0	1	0	1	3	3	0	8		0	0	1	3	0	4
73	male	neurology	2017-09-28 11:28:00	2017-09-28 17:00:30	05:32:30	0	0	1	0	18	97	0	37.3	116	86	P	0	0	0	0	0	0	3	3		0	0	0	0	2	2
76	female	trauma	2017-09-28 13:59:00	2017-09-28 18:04:51	04:05:51	0	1	0	0	20	97	0	36	199	87	A	0	0	0	1	0	0	0	1		1	0	0	0	0	1
70	female	cardiology	2017-09-29 02:15:00	2017-09-29 03:03:36	00:48:36	0	0	1	0	30	93	0	34.8	81	52	A	3	2	0	3	3	0	0	11		3	2	1	0	0	6
77	male	pulmonology	2017-09-29 12:59:00	2017-09-29 15:27:50	02:28:50	0	1	0	0	18	100	0	35.3	177	53	A	0	0	0	1	0	0	0	1		0	0	0	0	0	0
79	male	trauma	2017-09-29 14:38:00	2017-09-29 17:55:23	03:17:23	1	0	0	0	20	94	0	36.8	132	99	A	0	1	0	0	0	1	0	2		1	0	0	0	0	1
72	male	trauma	2017-09-29 17:00:00	2017-09-29 19:00:45	02:00:45	1	0	0	0	18	99	0	36.2	142	72	A	0	0	0	0	0	0	0	0		0	0	0	0	0	0
75	male	gastroenterology	2017-09-29 17:24:00	2017-09-29 21:30:20	04:06:20	0	1	0	0	20	98	0	36.1	143	78	A	0	0	0	0	0	0	0	0		1	0	0	0	0	1
70	male	gastroenterology	2017-09-30 14:39:00	2017-09-30 16:50:37	02:11:37	0	1	0	0	20	99	0	36.5	145	87	V	0	0	0	0	0	0	3	3		1	0	0	0	1	2
81	female	neurology	2017-09-30 14:39:00	2017-09-30 17:15:45	02:36:45	1	0	0	0	24	98	0	35	84	64	V	2	0	0	3	3	0	3	11		2	2	1	0	1	6
83	female	cardiology	2017-09-30 23:30:00	2017-10-01 00:30:46	01:00:46	0	0	1	0	20	98	0	35.2	183	82	A	0	0	0	1	0	0	0	1		1	0	0	0	0	1
80	male	cardiology	2017-10-01 11:34:00	2017-10-01 14:00:24	02:26:24	0	1	0	0	24	97	0	35.5	97	102	A	2	0	0	1	2	1	0	6		2	0	1	1	0	4
81	male	cardiology	2017-10-02 11:45:00	2017-10-02 12:22:25	00:37:25	0	1	0	0	13	97	0	36.8	173	84	A	0	0	0	0	0	0	0	0		0	0	0	0	0	0
68	male	neurology	2017-10-02 13:44:00	2017-10-02 16:35:37	02:51:37	0	1	0	0	20	97	0	35.9	166	53	A	0	0	0	1	0	0	0	1		1	0	0	0	0	1
76	male	gastroenterology	2017-10-02 17:09:00	2017-10-02 22:15:48	05:06:48	0	1	0	0	20	100	0	36.3	138	60	A	0	0	0	0	0	0	0	0		1	0	0	0	0	1
87	male	cardiology	2017-10-02 23:37:00	2017-10-03 01:00:55	01:23:55	1	0	0	0	24	98	0	36.6	181	94	A	2	0	0	0	0	1	0	3		2	0	0	0	0	2
98	female	neurology	2017-10-03 11:34:00	2017-10-03 17:30:14	05:56:14	0	1	0	0	18	92	0	36.2	105	78	V	0	2	0	0	1	0	3	6		0	0	0	0	1	1
73	female	trauma	2017-10-03 12:08:00	2017-10-03 13:07:51	00:59:51	0	1	0	0	24	96	0	36.3	153	75	V	2	0	0	0	0	0	3	5		2	0	0	0	1	3
90	female	gastroenterology	2017-10-03 17:28:00	2017-10-03 20:15:32	02:47:32	0	0	1	0	18	95	0	37.1	169	65	A	0	1	0	0	0	0	0	1		0	0	0	0	0	0
79	female	neurology	2017-10-03 17:35:00	2017-10-03 18:57:29	01:22:29	0	1	0	1	30	99	0	36.4	200	125	U	3	0	0	0	0	2	3	8		3	0	2	2	3	10
84	male	gastroenterology	2017-10-04 00:18:00	2017-10-04 01:40:25	01:22:25	0	1	0	0	22	100	0	35.8	144	45	A	2	0	0	1	0	1	0	4		2	0	0	1	0	3
68	male	endocrinology	2017-10-04 13:10:00	2017-10-04 16:33:52	03:23:52	0	1	0	1	16	98	0	33.8	83	50	P	0	0	0	3	3	1	3	10		0	2	1	1	2	6
76	male	cardiology	2017-10-04 13:34:00	2017-10-04 14:30:08	00:56:08	0	0	1	0	18	97	0	36	133	67	A	0	0	0	1	0	0	0	1		0	0	0	0	0	0
92	male	neurology	2017-10-04 16:38:00	2017-10-04 17:56:27	01:18:27	1	0	0	0	24	99	0	36.4	164	73	P	2	0	0	0	0	0	3	5		2	0	0	0	2	4
67	male	gastroenterology	2017-10-05 08:21:00	2017-10-05 10:00:17	01:39:17	1	0	0	0	18	97	0	35.6	87	43	A	0	0	0	1	3	1	0	5		0	0	1	1	0	2
84	female	cardiology	2017-10-05 09:34:00	2017-10-05 14:15:35	04:41:35	0	1	0	0	18	96	0	36.5	211	54	A	0	0	0	0	0	0	0	0		0	0	2	0	0	2
86	female	pulmonology	2017-10-05 10:40:00	2017-10-05 14:30:27	03:50:27	0	1	0	1	26	83	1	37.5	141	127	V	3	3	2	0	0	2	3	13		2	0	0	2	1	5
88	male	gastroenterology	2017-10-05 15:25:00	2017-10-05 19:30:08	04:05:08	0	0	1	0	36	92	0	37	203	116	A	3	2	0	0	0	2	0	7		3	0	2	2	0	7
82	male	pulmonology	2017-10-05 20:22:00	2017-10-06 00:38:56	04:16:56	0	0	1	1	8	80	0	38.4	122	150	U	3	3	0	1	0	3	3	13		2	0	0	3	3	8
69	female	neurology	2017-10-06 09:59:00	2017-10-06 13:30:53	03:31:53	0	1	0	0	24	99	0	36.4	176	76	A	2	0	0	0	0	0	0	2		2	0	0	0	0	2
81	male	cardiology	2017-10-06 13:38:00	2017-10-06 15:48:26	02:10:26	0	0	1	0	20	98	0	37.7	138	70	A	0	0	0	0	0	0	0	0		1	0	0	0	0	1
66	male	neurology	2017-10-07 02:33:00	2017-10-07 04:00:43	01:27:43	0	1	0	1	18	97	0	37.4	117	70	V	0	0	0	0	0	0	3	3		0	0	0	0	1	1
74	female	trauma	2017-10-07 11:07:00	2017-10-07 13:02:37	01:55:37	1	0	0	0	24	95	0	35.8	206	75	A	2	1	0	1	0	0	0	4		2	0	2	0	0	4
77	male	cardiology	2017-10-07 13:58:00	2017-10-07 15:19:18	01:21:18	0	1	0	0	20	96	0	36.4	140	48	A	0	0	0	0	0	1	0	1		1	0	0	1	0	2
68	male	cardiology	2017-10-07 19:43:00	2017-10-07 20:20:27	00:37:27	0	0	1	0	18	98	0	36.3	160	108	A	0	0	0	0	0	1	0	1		0	0	0	1	0	1
77	male	neurology	2017-10-08 11:43:00	2017-10-08 13:17:38	01:34:38	0	0	1	0	10	100	1	36.9	90	78	U	1	0	2	0	3	0	3	9		0	0	1	0	3	4
81	male	gastroenterology	2017-10-08 19:42:00	2017-10-08 22:00:41	02:18:41	0	0	1	0	16	96	0	35.5	97	110	A	0	0	0	1	2	1	0	4		0	0	1	1	0	2
94	female	neurology	2017-10-08 21:25:00	2017-10-09 00:00:21	02:35:21	0	1	0	0	30	85	0	37.2	205	130	U	3	3	0	0	0	2	3	11		3	0	2	3	3	11
80	male	cardiology	2017-10-09 05:39:00	2017-10-09 09:19:33	03:40:33	1	0	0	0	35	89	0	36.2	164	89	A	3	3	0	0	0	0	0	6		3	0	0	0	0	3
75	male	neurology	2017-10-09 08:51:00	2017-10-09 11:40:53	02:49:53	0	1	0	0	18	98	0	36.8	188	100	A	0	0	0	0	0	1	0	1		0	0	0	0	0	0
91	female	cardiology	2017-10-09 12:18:00	2017-10-09 15:00:06	02:42:06	0	1	0	1	24	96	1	37.5	194	106	V	2	0	2	0	0	1	3	8		2	0	0	1	1	4
81	male	trauma	2017-10-09 18:54:00	2017-10-09 21:26:10	02:32:10	0	0	1	0	24	89	0	38.7	134	101	A	2	3	0	1	0	1	0	7		2	2	0	1	0	5
70	male	neurology	2017-10-09 19:17:00	2017-10-09 21:20:34	02:03:34	0	0	1	0	30	96	1	36.7	177	106	P	3	0	2	0	0	1	3	9		3	0	0	1	2	6
73	male	neurology	2017-10-10 13:54:00	2017-10-10 15:36:39	01:42:39	0	1	0	1	30	87	0	39.4	155	99	V	3	3	0	2	0	1	3	12		3	2	0	0	1	6
71	male	neurology	2017-10-10 15:30:00	2017-10-10 18:33:40	03:03:40	1	0	0	0	24	92	0	36.6	120	71	A	2	2	0	0	0	0	0	4		2	0	0	0	0	2
81	female	gastroenterology	2017-10-10 15:56:00	2017-10-10 17:30:14	01:34:14	0	1	0	0	20	96	0	37.1	141	91	A	0	0	0	0	0	1	0	1		1	0	0	0	0	1
81	female	pulmonology	2017-10-10 21:40:00	2017-10-10 23:08:54	01:28:54	1	0	0	0	24	94	0	36.4	169	84	A	2	1	0	0	0	0	0	3		2	0	0	0	0	2
85	female	cardiology	2017-10-10 22:09:00	2017-10-10 23:00:27	00:51:27	1	0	0	0	40	99	0	35.9	157	120	A	3	0	0	1	0	2	0	6		3	0	0	2	0	5
84	female	neurology	2017-10-11 06:00:00	2017-10-11 07:50:37	01:50:37	1	0	0	0	24	93	0	36.7	141	95	V	2	2	0	0	0	1	3	8		2	0	0	0	1	3
87	male	psychiatry	2017-10-11 06:38:00	2017-10-11 09:00:42	02:22:42	1	0	0	0	18	99	0	36.5	188	75	A	0	0	0	0	0	0	0	0		0	0	0	0	0	0
76	female	neurology	2017-10-11 13:43:00	2017-10-11 16:00:30	02:17:30	0	1	0	0	24	98	1	36.8	117	86	U	2	0	2	0	0	0	3	7		2	0	0	0	3	5
85	female	cardiology	2017-10-11 23:47:00	2017-10-12 01:29:54	01:42:54	1	0	0	0	18	96	0	37.9	151	72	A	0	0	0	0	0	0	0	0		0	0	0	0	0	0
94	male	cardiology	2017-10-12 02:53:00	2017-10-12 03:20:25	00:27:25	0	0	1	0	18	97	0	35.6	154	36	A	0	0	0	1	0	3	0	4		0	0	0	2	0	2
78	male	pulmonology	2017-10-12 05:43:00	2017-10-12 09:00:40	03:17:40	0	1	0	0	24	90	0	36.9	154	93	V	2	3	0	0	0	1	3	9		2	0	0	0	1	3
89	female	neurology	2017-10-12 08:08:00	2017-10-12 09:42:33	01:34:33	0	1	0	0	18	97	0	37.6	99	59	V	0	0	0	0	2	0	3	5		0	0	1	0	1	2
73	female	neurology	2017-10-12 10:34:00	2017-10-12 14:25:17	03:51:17	1	0	0	0	20	99	0	36.3	170	91	A	0	0	0	0	0	1	0	1		1	0	0	0	0	1
80	male	neurology	2017-10-12 16:34:00	2017-10-12 17:56:20	01:22:20	0	0	1	0	27	96	0	37.7	122	72	A	3	0	0	0	0	0	0	3		2	0	0	0	0	2
96	female	gastroenterology	2017-10-12 18:26:00	2017-10-12 21:04:34	02:38:34	0	1	0	0	18	95	0	37.2	166	60	A	0	1	0	0	0	0	0	1		0	0	0	0	0	0
81	male	cardiology	2017-10-12 19:01:00	2017-10-12 20:48:02	01:47:02	0	0	1	0	12	99	0	36.3	197	83	A	0	0	0	0	0	0	0	0		0	0	0	0	0	0
87	female	neurology	2017-10-12 21:09:00	2017-10-13 01:30:11	04:21:11	1	0	0	0	22	96	0	36.8	189	90	A	2	0	0	0	0	0	0	2		2	0	0	0	0	2
75	female	cardiology	2017-10-12 23:10:00	2017-10-13 02:30:15	03:20:15	1	0	0	0	24	98	0	35	219	84	A	2	0	0	3	0	0	0	5		2	2	2	0	0	6
76	male	neurology	2017-10-13 05:00:00	2017-10-13 10:30:31	05:30:31	0	1	0	0	18	98	0	36.1	162	78	A	0	0	0	0	0	0	0	0		0	0	0	0	0	0
69	male	cardiology	2017-10-13 23:16:00	2017-10-14 00:30:49	01:14:49	1	0	0	0	20	98	0	35.8	229	61	A	0	0	0	1	3	0	0	4		1	0	2	0	0	3
72	male	trauma	2017-10-14 05:04:00	2017-10-14 08:12:07	03:08:07	1	0	0	0	18	94	0	36	159	84	A	0	1	0	1	0	0	0	2		0	0	0	0	0	0
77	female	neurology	2017-10-14 08:37:00	2017-10-14 13:29:27	04:52:27	0	0	1	0	18	95	0	35.8	156	85	V	0	1	0	1	0	0	3	5		0	0	0	0	1	1
72	male	neurology	2017-10-14 11:48:00	2017-10-14 17:40:44	05:52:44	1	0	0	0	18	94	0	36	159	84	A	0	1	0	1	0	0	0	2		0	0	0	0	0	0
73	male	cardiology	2017-10-14 14:23:00	2017-10-14 16:00:00	01:37:00	0	0	1	0	24	100	1	36.6	177	78	A	2	0	2	0	0	0	0	4		2	0	0	0	0	2
84	female	cardiology	2017-10-15 06:14:00	2017-10-15 11:50:35	05:36:35	1	0	0	0	16	98	0	36.4	98	80	A	0	0	0	0	2	0	0	2		0	0	1	0	0	1
77	male	trauma	2017-10-15 10:35:00	2017-10-15 11:31:56	00:56:56	1	0	0	0	24	99	0	36.7	160	130	A	2	0	0	0	0	2	0	4		2	0	0	3	0	5
83	male	gastroenterology	2017-10-16 06:07:00	2017-10-16 09:02:06	02:55:06	0	1	0	1	16	100	0	36.9	135	108	A	0	0	0	0	0	1	0	1		0	0	0	1	0	1
66	male	cardiology	2017-10-16 13:25:00	2017-10-16 15:30:44	02:05:44	0	0	1	0	18	98	1	36.9	150	66	A	0	0	2	0	0	0	0	2		0	0	0	0	0	0
83	male	pulmonology	2017-10-16 15:28:00	2017-10-16 16:32:50	01:04:50	0	0	1	0	42	60	0	36.6	150	96	A	3	3	0	0	0	1	0	7		3	0	0	0	0	3
80	male	neurology	2017-10-16 23:18:00	2017-10-17 02:00:11	02:42:11	0	1	0	1	32	90	0	36.8	191	72	A	3	3	0	0	0	0	0	6		3	0	0	0	0	3
85	female	gastroenterology	2017-10-17 18:04:00	2017-10-17 21:13:41	03:09:41	0	1	0	1	20	100	0	36.4	124	90	A	0	0	0	0	0	0	0	0		1	0	0	0	0	1
72	male	cardiology	2017-10-17 20:47:00	2017-10-17 21:30:10	00:43:10	0	0	1	0	30	99	0	35	124	60	A	3	0	0	3	0	0	0	6		3	2	0	0	0	5
70	female	neurology	2017-10-17 23:24:00	2017-10-18 00:55:12	01:31:12	0	0	1	0	24	98	0	36	144	71	V	2	0	0	1	0	0	3	6		2	0	0	0	1	3
71	female	neurology	2017-10-18 08:57:00	2017-10-18 16:30:02	07:33:02	0	0	1	0	24	97	0	36.4	208	89	V	2	0	0	0	0	0	3	5		2	0	2	0	1	5
74	male	cardiology	2017-10-19 08:42:00	2017-10-19 09:11:58	00:29:58	1	0	0	0	16	97	0	36.8	169	90	A	0	0	0	0	0	0	0	0		0	0	0	0	0	0
81	female	trauma	2017-10-19 11:45:00	2017-10-19 15:00:07	03:15:07	0	1	0	0	20	96	1	37.1	124	164	A	0	0	2	0	0	3	0	5		1	0	0	3	0	4
86	female	trauma	2017-10-19 13:52:00	2017-10-19 15:27:16	01:35:16	0	1	0	0	24	97	0	36.8	153	85	A	2	0	0	0	0	0	0	2		2	0	0	0	0	2
84	male	neurology	2017-10-19 17:06:00	2017-10-19 19:00:33	01:54:33	0	1	0	1	26	91	1	36.6	194	78	P	3	3	2	0	0	0	3	11		2	0	0	0	2	4
66	female	neurology	2017-10-19 20:56:00	2017-10-19 23:51:11	02:55:11	0	1	0	0	18	99	0	36.7	188	80	A	0	0	0	0	0	0	0	0		0	0	0	0	0	0
84	male	gastroenterology	2017-10-20 02:52:00	2017-10-20 06:00:22	03:08:22	0	0	1	1	18	96	0	36.1	183	111	U	0	0	0	0	0	2	3	5		0	0	0	2	3	5
74	male	cardiology	2017-10-20 08:16:00	2017-10-20 12:00:26	03:44:26	1	0	0	0	20	98	0	36.7	142	144	A	0	0	0	0	0	3	0	3		1	0	0	3	0	4
65	female	pulmonology	2017-10-20 11:52:00	2017-10-20 15:59:02	04:07:02	0	1	0	0	30	92	1	37.7	113	95	A	3	2	2	0	0	1	0	8		3	0	0	0	0	3
68	female	gastroenterology	2017-10-20 13:04:00	2017-10-20 18:00:17	04:56:17	0	1	0	0	16	99	0	37	163	101	A	0	0	0	0	0	1	0	1		0	0	0	1	0	1
86	male	trauma	2017-10-20 17:13:00	2017-10-20 18:08:10	00:55:10	0	1	0	0	18	98	0	36.6	134	54	A	0	0	0	0	0	0	0	0		0	0	0	0	0	0
84	male	trauma	2017-10-21 01:40:00	2017-10-21 05:00:31	03:20:31	0	1	0	0	20	95	0	39.7	140	95	A	0	1	0	2	0	1	0	4		1	2	0	0	0	3
80	male	neurology	2017-10-22 06:13:00	2017-10-22 09:00:30	02:47:30	0	1	0	0	24	98	1	35.5	244	90	A	2	0	2	1	3	0	0	8		2	0	2	0	0	4
73	male	pulmonology	2017-10-22 13:45:00	2017-10-22 16:30:08	02:45:08	0	1	0	0	18	99	0	38	128	106	A	0	0	0	0	0	1	0	1		0	0	0	1	0	1
76	male	cardiology	2017-10-23 00:24:00	2017-10-23 01:33:24	01:09:24	0	0	1	0	32	82	1	36.4	103	156	A	3	3	2	0	1	3	0	12		3	0	0	3	0	6
87	female	cardiology	2017-10-23 10:04:00	2017-10-23 10:53:46	00:49:46	0	1	0	0	30	98	0	35.6	149	79	A	3	0	0	1	0	0	0	4		3	0	0	0	0	3
75	male	cardiology	2017-10-23 11:00:00	2017-10-23 11:20:14	00:20:14	0	0	1	0	24	100	1	35	119	90	V	2	0	2	3	0	0	3	10		2	2	0	0	1	5
77	male	neurology	2017-10-23 13:17:00	2017-10-23 14:58:43	01:41:43	0	0	1	1	24	92	0	36.5	95	66	U	2	2	0	0	2	0	3	9		2	0	1	0	3	6
71	female	pulmonology	2017-10-23 14:24:00	2017-10-23 19:45:13	05:21:13	0	1	0	0	24	92	0	38.6	142	114	A	2	2	0	1	0	2	0	7		2	2	0	2	0	6
68	male	cardiology	2017-10-23 16:00:00	2017-10-23 16:45:44	00:45:44	0	0	1	0	24	93	1	38.5	188	109	A	2	2	2	1	0	1	0	8		2	2	0	1	0	5
69	male	trauma	2017-10-23 22:07:00	2017-10-23 23:30:43	01:23:43	0	1	0	0	20	100	1	35.9	211	66	A	0	0	2	1	0	0	0	3		1	0	2	0	0	3
86	male	trauma	2017-10-24 13:25:00	2017-10-24 17:00:10	03:35:10	0	1	0	0	20	96	0	36.4	139	80	A	0	0	0	0	0	0	0	0		1	0	0	0	0	1
74	male	trauma	2017-10-25 08:20:00	2017-10-25 09:50:36	01:30:36	0	0	1	0	20	95	1	36.2	136	101	A	0	1	2	0	0	1	0	4		1	0	0	1	0	2
80	female	neurology	2017-10-25 14:23:00	2017-10-25 17:08:35	02:45:35	1	0	0	0	24	98	0	36.6	164	109	A	2	0	0	0	0	1	0	3		2	0	0	1	0	3
78	female	cardiology	2017-10-26 03:53:00	2017-10-26 06:00:25	02:07:25	1	0	0	0	24	99	0	36.8	218	104	A	2	0	0	0	0	1	0	3		2	0	2	1	0	5
76	male	cardiology	2017-10-26 08:06:00	2017-10-26 09:22:44	01:16:44	0	0	1	0	18	97	0	35.1	143	75	A	0	0	0	1	0	0	0	1		0	0	0	0	0	0
72	male	cardiology	2017-10-26 16:25:00	2017-10-26 16:42:25	00:17:25	0	0	1	0	24	99	0	36.2	163	76	A	2	0	0	0	0	0	0	2		2	0	0	0	0	2
88	male	trauma	2017-10-26 17:37:00	2017-10-26 21:20:21	03:43:21	1	0	0	0	24	96	0	35.9	138	90	A	2	0	0	1	0	0	0	3		2	0	0	0	0	2
79	male	cardiology	2017-10-26 18:09:00	2017-10-26 20:10:02	02:01:02	0	1	0	0	18	95	0	37.2	148	48	A	0	1	0	0	0	1	0	2		0	0	0	1	0	1
81	female	neurology	2017-10-26 19:30:00	2017-10-26 21:30:00	02:00:00	0	1	0	1	18	98	0	36	248	60	P	0	0	0	1	3	0	3	7		0	0	2	0	2	4
68	male	cardiology	2017-10-27 07:19:00	2017-10-27 07:45:09	00:26:09	0	0	1	0	24	98	0	35.8	91	35	A	2	0	0	1	2	3	0	8		2	0	1	2	0	5
81	male	neurology	2017-10-28 16:23:00	2017-10-28 18:00:49	01:37:49	0	0	1	0	18	95	0	36.2	183	89	A	0	1	0	0	0	0	0	1		0	0	0	0	0	0
78	male	pulmonology	2017-10-28 23:36:00	2017-10-29 00:30:15	00:54:15	0	1	0	0	20	98	0	39.3	166	115	A	0	0	0	2	0	2	0	4		1	2	0	2	0	5
88	female	cardiology	2017-10-29 09:47:00	2017-10-29 11:00:33	01:13:33	0	0	1	0	30	99	1	36.2	135	100	A	3	0	2	0	0	1	0	6		3	0	0	0	0	3
85	male	neurology	2017-10-29 21:57:00	2017-10-30 01:00:50	03:03:50	0	0	1	0	24	97	0	35.6	151	87	A	2	0	0	1	0	0	0	3		2	0	0	0	0	2
86	male	trauma	2017-10-30 10:29:00	2017-10-30 15:30:07	05:01:07	0	1	0	0	18	94	0	34.6	151	107	A	0	1	0	3	0	1	0	5		0	2	0	1	0	3
86	male	trauma	2017-10-30 11:38:00	2017-10-30 15:28:42	03:50:42	0	1	0	0	18	98	0	37.2	113	94	A	0	0	0	0	0	1	0	1		0	0	0	0	0	0
88	female	neurology	2017-10-30 13:10:00	2017-10-30 15:00:44	01:50:44	0	1	0	0	28	98	0	35.3	131	98	P	3	0	0	1	0	1	3	8		2	0	0	0	2	4
78	female	cardiology	2017-10-31 17:16:00	2017-10-31 18:43:50	01:27:50	0	0	1	0	24	100	1	36	164	94	A	2	0	2	1	0	1	0	6		2	0	0	0	0	2
75	female	gastroenterology	2017-11-01 09:27:00	2017-11-01 15:20:30	05:53:30	1	0	0	0	20	98	0	36.6	150	74	A	0	0	0	0	0	0	0	0		1	0	0	0	0	1
82	male	gastroenterology	2017-11-01 20:58:00	2017-11-01 23:00:08	02:02:08	0	1	0	0	20	96	0	36.5	192	85	A	0	0	0	0	0	0	0	0		1	0	0	0	0	1
89	male	neurology	2017-11-02 07:38:00	2017-11-02 10:03:34	02:25:34	0	1	0	1	19	99	0	36.5	153	61	U	0	0	0	0	0	0	3	3		1	0	0	0	3	4
75	male	pulmonology	2017-11-02 09:18:00	2017-11-02 15:30:23	06:12:23	0	1	0	0	28	99	1	36.7	112	125	A	3	0	2	0	0	2	0	7		2	0	0	2	0	4
81	male	pulmonology	2017-11-02 11:34:00	2017-11-02 16:00:47	04:26:47	0	1	0	0	24	84	0	37.6	104	84	A	2	3	0	0	1	0	0	6		2	0	0	0	0	2
84	male	trauma	2017-11-02 12:15:00	2017-11-02 15:30:29	03:15:29	0	0	1	0	28	95	0	35.1	136	57	V	3	1	0	1	0	0	3	8		2	0	0	0	1	3
82	male	nephrology/urology	2017-11-02 16:25:00	2017-11-02 17:36:43	01:11:43	1	0	0	0	24	98	0	36.8	129	58	A	2	0	0	0	0	0	0	2		2	0	0	0	0	2
84	male	cardiology	2017-11-02 18:59:00	2017-11-02 19:38:14	00:39:14	0	0	1	0	24	100	0	36.4	222	54	A	2	0	0	0	3	0	0	5		2	0	2	0	0	4
78	female	psychiatry	2017-11-02 21:46:00	2017-11-03 00:45:52	02:59:52	1	0	0	0	30	99	0	36.6	136	110	A	3	0	0	0	0	1	0	4		3	0	0	1	0	4
83	male	cardiology	2017-11-03 00:35:00	2017-11-03 01:00:27	00:25:27	0	0	1	0	18	89	0	36.4	108	74	A	0	3	0	0	1	0	0	4		0	0	0	0	0	0
83	male	neurology	2017-11-03 01:26:00	2017-11-03 03:00:11	01:34:11	0	1	0	0	20	93	0	36	127	96	V	0	2	0	1	0	1	3	7		1	0	0	0	1	2
73	male	gastroenterology	2017-11-03 15:50:00	2017-11-03 21:00:29	05:10:29	0	0	1	0	18	96	0	37.7	188	106	A	0	0	0	0	0	1	0	1		0	0	0	1	0	1
67	male	nephrology/urology	2017-11-03 16:59:00	2017-11-03 23:00:53	06:01:53	1	0	0	0	24	100	1	36.4	147	120	A	2	0	2	0	0	2	0	6		2	0	0	2	0	4
86	male	neurology	2017-11-03 18:51:00	2017-11-03 23:05:43	04:14:43	0	0	1	0	24	90	0	39	153	120	V	2	3	0	1	0	2	3	11		2	2	0	2	1	7
78	male	trauma	2017-11-04 10:20:00	2017-11-04 11:34:17	01:14:17	0	0	1	1	18	100	1	36.3	176	55	P	0	0	2	0	0	0	3	5		0	0	0	0	2	2
87	female	neurology	2017-11-04 15:08:00	2017-11-04 19:16:34	04:08:34	1	0	0	0	18	75	0	36.4	102	100	V	0	3	0	0	1	1	3	8		0	0	0	0	1	1
69	male	cardiology	2017-11-04 21:57:00	2017-11-04 23:07:05	01:10:05	0	1	0	0	20	99	0	36.7	111	102	A	0	0	0	0	0	1	0	1		1	0	0	1	0	2
67	male	cardiology	2017-11-05 02:37:00	2017-11-05 04:00:36	01:23:36	0	0	1	0	20	100	1	36.3	88	76	A	0	0	2	0	3	0	0	5		1	0	1	0	0	2
87	female	neurology	2017-11-05 10:06:00	2017-11-05 15:30:32	05:24:32	0	1	0	0	18	98	1	36.6	184	65	A	0	0	2	0	0	0	0	2		0	0	0	0	0	0
78	male	others	2017-11-05 10:26:00	2017-11-05 14:00:49	03:34:49	1	0	0	0	20	98	0	36.2	138	102	A	0	0	0	0	0	1	0	1		1	0	0	1	0	2
83	male	cardiology	2017-11-05 14:37:00	2017-11-05 16:53:00	02:16:00	1	0	0	0	30	99	1	36.4	110	110	A	3	0	2	0	1	1	0	7		3	0	0	1	0	4
66	male	neurology	2017-11-05 17:00:00	2017-11-05 18:45:49	01:45:49	0	1	0	0	15	98	0	36	172	70	A	0	0	0	1	0	0	0	1		0	0	0	0	0	0
86	male	trauma	2017-11-06 16:44:00	2017-11-06 23:48:23	07:04:23	0	1	0	0	24	92	0	36.9	111	119	A	2	2	0	0	0	2	0	6		2	0	0	2	0	4
70	male	cardiology	2017-11-06 21:42:00	2017-11-06 22:45:11	01:03:11	1	0	0	0	13	97	0	36.6	141	72	A	0	0	0	0	0	0	0	0		0	0	0	0	0	0
96	male	pulmonology	2017-11-07 08:18:00	2017-11-07 13:26:22	05:08:22	1	0	0	0	28	90	0	36.6	151	123	A	3	3	0	0	0	2	0	8		2	0	0	2	0	4
89	female	cardiology	2017-11-07 10:53:00	2017-11-07 11:38:24	00:45:24	0	0	1	0	24	93	1	36.9	150	72	A	2	2	2	0	0	0	0	6		2	0	0	0	0	2
84	female	cardiology	2017-11-07 12:25:00	2017-11-07 12:50:32	00:25:32	0	0	1	0	18	98	0	35.6	86	48	A	0	0	0	1	3	1	0	5		0	0	1	1	0	2
91	female	neurology	2017-11-08 10:15:00	2017-11-08 15:00:39	04:45:39	0	1	0	0	20	98	0	36.4	164	66	A	0	0	0	0	0	0	0	0		1	0	0	0	0	1
74	male	trauma	2017-11-08 18:48:00	2017-11-08 21:00:25	02:12:25	1	0	0	0	20	98	0	36.6	137	85	V	0	0	0	0	0	0	3	3		1	0	0	0	1	2
90	female	cardiology	2017-11-08 20:37:00	2017-11-08 21:39:52	01:02:52	1	0	0	0	18	99	0	36.5	156	60	A	0	0	0	0	0	0	0	0		0	0	0	0	0	0
84	male	pulmonology	2017-11-08 20:42:00	2017-11-08 23:12:50	02:30:50	0	1	0	0	24	86	0	39.7	117	123	A	2	3	0	2	0	2	0	9		2	2	0	2	0	6
84	male	pulmonology	2017-11-10 11:37:00	2017-11-10 17:16:11	05:39:11	1	0	0	0	24	97	0	36.5	154	86	A	2	0	0	0	0	0	0	2		2	0	0	0	0	2
84	male	pulmonology	2017-11-10 12:12:00	2017-11-10 15:06:43	02:54:43	0	0	1	0	30	90	1	37	176	88	A	3	3	2	0	0	0	0	8		3	0	0	0	0	3
76	male	pulmonology	2017-11-10 14:14:00	2017-11-10 16:32:44	02:18:44	0	1	0	1	22	95	0	39.9	138	87	A	2	1	0	2	0	0	0	5		2	2	0	0	0	4
79	male	gastroenterology	2017-11-10 19:51:00	2017-11-10 21:59:00	02:08:00	0	1	0	1	24	100	1	37.5	121	130	A	2	0	2	0	0	2	0	6		2	0	0	3	0	5
84	male	cardiology	2017-11-11 13:17:00	2017-11-11 15:10:37	01:53:37	0	0	1	0	20	97	0	37.5	140	72	A	0	0	0	0	0	0	0	0		1	0	0	0	0	1
78	female	pulmonology	2017-11-12 14:31:00	2017-11-12 16:00:51	01:29:51	0	1	0	0	24	70	0	36	200	130	A	2	3	0	1	0	2	0	8		2	0	2	3	0	7
71	male	gastroenterology	2017-11-12 18:57:00	2017-11-12 21:11:48	02:14:48	0	1	0	0	15	97	0	36.8	136	80	A	0	0	0	0	0	0	0	0		0	0	0	0	0	0
80	female	cardiology	2017-11-13 03:58:00	2017-11-13 06:00:51	02:02:51	1	0	0	0	20	100	0	35.9	200	88	A	0	0	0	1	0	0	0	1		1	0	2	0	0	3
81	male	others	2017-11-13 04:02:00	2017-11-13 11:55:05	07:53:05	0	1	0	1	30	90	0	38.4	112	142	V	3	3	0	1	0	3	3	13		3	0	0	3	1	7
70	male	gastroenterology	2017-11-13 11:09:00	2017-11-13 14:30:12	03:21:12	0	0	1	0	20	98	0	37.3	59	100	A	0	0	0	0	3	1	0	4		1	0	3	0	0	4
74	male	pulmonology	2017-11-13 11:30:00	2017-11-13 14:30:22	03:00:22	0	1	0	0	30	96	1	37.6	141	120	A	3	0	2	0	0	2	0	7		3	0	0	2	0	5
82	male	gastroenterology	2017-11-13 12:14:00	2017-11-13 18:00:10	05:46:10	0	1	0	0	24	96	0	37	132	73	A	2	0	0	0	0	0	0	2		2	0	0	0	0	2
81	female	otolaryngology	2017-11-13 14:43:00	2017-11-13 16:11:43	01:28:43	0	0	1	1	24	97	0	38.1	166	124	A	2	0	0	1	0	2	0	5		2	0	0	2	0	4
85	female	cardiology	2017-11-14 01:26:00	2017-11-14 03:46:20	02:20:20	0	0	1	0	24	82	0	36.6	230	107	A	2	3	0	0	3	1	0	9		2	0	2	1	0	5
80	male	neurology	2017-11-14 14:13:00	2017-11-14 15:39:18	01:26:18	0	1	0	0	20	98	0	35.5	149	80	A	0	0	0	1	0	0	0	1		1	0	0	0	0	1
80	female	cardiology	2017-11-14 15:15:00	2017-11-14 15:35:29	00:20:29	0	1	0	0	25	87	0	36	147	139	A	3	3	0	1	0	3	0	10		2	0	0	3	0	5
83	male	pulmonology	2017-11-14 18:30:00	2017-11-14 20:02:52	01:32:52	0	1	0	0	30	98	0	37.3	149	86	A	3	0	0	0	0	0	0	3		3	0	0	0	0	3
69	male	neurology	2017-11-15 02:09:00	2017-11-15 03:55:39	01:46:39	1	0	0	0	24	95	0	37	117	117	V	2	1	0	0	0	2	3	8		2	0	0	2	1	5
66	male	neurology	2017-11-15 07:09:00	2017-11-15 16:15:39	09:06:39	0	0	1	0	20	99	0	36.4	174	80	A	0	0	0	0	0	0	0	0		1	0	0	0	0	1
98	female	trauma	2017-11-15 09:32:00	2017-11-15 11:21:52	01:49:52	0	1	0	0	20	93	0	37	191	81	A	0	2	0	0	0	0	0	2		1	0	0	0	0	1
75	female	trauma	2017-11-15 10:35:00	2017-11-15 15:01:57	04:26:57	1	0	0	0	18	97	0	35.7	188	94	A	0	0	0	1	0	1	0	2		0	0	0	0	0	0
75	female	gastroenterology	2017-11-15 12:22:00	2017-11-15 13:30:14	01:08:14	0	0	1	0	30	95	1	36.2	62	74	V	3	1	2	0	3	0	3	12		3	0	3	0	1	7
69	female	trauma	2017-11-15 19:45:00	2017-11-15 20:29:17	00:44:17	0	1	0	0	24	98	0	35.9	143	53	A	2	0	0	1	0	0	0	3		2	0	0	0	0	2
79	female	cardiology	2017-11-16 04:29:00	2017-11-16 04:55:32	00:26:32	0	0	1	0	30	79	0	35.7	129	100	A	3	3	0	1	0	1	0	8		3	0	0	0	0	3
70	female	gastroenterology	2017-11-16 08:48:00	2017-11-16 12:00:44	03:12:44	1	0	0	0	18	98	0	36.6	179	80	A	0	0	0	0	0	0	0	0		0	0	0	0	0	0
85	female	gastroenterology	2017-11-16 09:53:00	2017-11-16 13:30:29	03:37:29	0	1	0	0	20	98	0	36.1	135	100	A	0	0	0	0	0	1	0	1		1	0	0	0	0	1
80	female	gastroenterology	2017-11-16 12:54:00	2017-11-16 20:00:01	07:06:01	0	0	1	1	20	99	1	37.8	60	114	A	0	0	2	0	3	2	0	7		1	0	3	2	0	6
75	female	cardiology	2017-11-16 13:48:00	2017-11-16 15:33:24	01:45:24	1	0	0	0	20	99	0	36.7	196	100	A	0	0	0	0	0	1	0	1		1	0	0	0	0	1
93	female	cardiology	2017-11-16 14:32:00	2017-11-16 16:30:18	01:58:18	0	1	0	0	24	90	0	37.9	246	42	V	2	3	0	0	3	1	3	12		2	0	2	1	1	6
75	female	cardiology	2017-11-17 05:55:00	2017-11-17 08:15:23	02:20:23	1	0	0	0	18	97	0	35.3	109	38	A	0	0	0	1	1	3	0	5		0	0	0	2	0	2
73	male	neurology	2017-11-17 10:08:00	2017-11-17 15:50:51	05:42:51	1	0	0	0	20	95	0	35.4	125	97	A	0	1	0	1	0	1	0	3		1	0	0	0	0	1
73	male	nephrology/urology	2017-11-18 10:30:00	2017-11-18 13:02:47	02:32:47	0	0	1	1	30	98	1	36.6	70	30	V	3	0	2	0	3	3	3	14		3	0	3	2	1	9
71	male	trauma	2017-11-18 12:55:00	2017-11-18 19:51:30	06:56:30	1	0	0	0	24	98	0	35	193	90	A	2	0	0	3	0	0	0	5		2	2	0	0	0	4
94	female	gastroenterology	2017-11-18 15:18:00	2017-11-18 17:30:23	02:12:23	0	0	1	0	20	100	1	36.9	92	92	A	0	0	2	0	2	1	0	5		1	0	1	0	0	2
68	male	pulmonology	2017-11-18 16:40:00	2017-11-18 20:00:06	03:20:06	0	1	0	1	30	81	0	37.7	127	105	A	3	3	0	0	0	1	0	7		3	0	0	1	0	4
69	male	neurology	2017-11-19 12:53:00	2017-11-19 13:48:56	00:55:56	0	1	0	0	24	100	0	35.6	112	50	A	2	0	0	1	0	1	0	4		2	0	0	1	0	3
77	male	neurology	2017-11-19 13:05:00	2017-11-19 15:30:19	02:25:19	0	1	0	0	18	98	0	36.7	170	60	A	0	0	0	0	0	0	0	0		0	0	0	0	0	0
75	male	pulmonology	2017-11-20 08:39:00	2017-11-20 14:30:36	05:51:36	0	1	0	0	24	77	0	36.1	171	120	A	2	3	0	0	0	2	0	7		2	0	0	2	0	4
83	female	cardiology	2017-11-20 13:52:00	2017-11-20 17:15:55	03:23:55	0	0	1	0	30	78	0	37.8	179	180	A	3	3	0	0	0	3	0	9		3	0	0	3	0	6
83	male	others	2017-11-21 03:20:00	2017-11-21 04:00:58	00:40:58	1	0	0	0	30	96	0	39.3	136	112	A	3	0	0	2	0	2	0	7		3	2	0	2	0	7
73	male	cardiology	2017-11-21 16:38:00	2017-11-21 17:46:44	01:08:44	0	1	0	1	30	95	1	36.9	145	112	A	3	1	2	0	0	2	0	8		3	0	0	2	0	5
79	male	cardiology	2017-11-21 23:38:00	2017-11-22 00:53:23	01:15:23	0	1	0	0	30	100	0	36.4	196	65	A	3	0	0	0	0	0	0	3		3	0	0	0	0	3
85	male	neurology	2017-11-22 00:52:00	2017-11-22 03:36:39	02:44:39	0	1	0	0	24	98	0	36.6	182	110	A	2	0	0	0	0	1	0	3		2	0	0	1	0	3
77	female	trauma	2017-11-22 04:01:00	2017-11-22 10:53:18	06:52:18	1	0	0	0	24	99	0	35.2	172	78	A	2	0	0	1	0	0	0	3		2	0	0	0	0	2
69	female	cardiology	2017-11-22 10:06:00	2017-11-22 10:40:01	00:34:01	0	0	1	0	20	96	0	35.1	116	60	A	0	0	0	1	0	0	0	1		1	0	0	0	0	1
85	female	cardiology	2017-11-22 12:16:00	2017-11-22 14:06:34	01:50:34	1	0	0	0	17	98	0	36.5	154	101	A	0	0	0	0	0	1	0	1		0	0	0	1	0	1
78	female	gastroenterology	2017-11-23 16:08:00	2017-11-23 17:03:25	00:55:25	1	0	0	0	18	98	0	36.7	147	90	A	0	0	0	0	0	0	0	0		0	0	0	0	0	0
91	female	gastroenterology	2017-11-23 17:30:00	2017-11-23 20:24:19	02:54:19	0	0	1	0	24	99	0	35.6	121	78	A	2	0	0	1	0	0	0	3		2	0	0	0	0	2
73	female	trauma	2017-11-24 06:58:00	2017-11-24 09:00:58	02:02:58	1	0	0	0	18	98	0	36.2	181	78	A	0	0	0	0	0	0	0	0		0	0	0	0	0	0
90	female	cardiology	2017-11-24 08:15:00	2017-11-24 10:08:25	01:53:25	0	1	0	0	24	90	0	36.6	144	86	A	2	3	0	0	0	0	0	5		2	0	0	0	0	2
81	male	gastroenterology	2017-11-24 11:54:00	2017-11-24 14:35:05	02:41:05	0	1	0	0	24	100	0	36.2	130	95	A	2	0	0	0	0	1	0	3		2	0	0	0	0	2
68	female	trauma	2017-11-24 14:19:00	2017-11-24 17:45:43	03:26:43	0	0	1	0	38	93	0	36.3	115	120	A	3	2	0	0	0	2	0	7		3	0	0	2	0	5
75	male	gastroenterology	2017-11-24 20:10:00	2017-11-25 02:07:33	05:57:33	0	0	1	0	18	100	0	35.7	185	96	A	0	0	0	1	0	1	0	2		0	0	0	0	0	0
89	male	others	2017-11-24 21:25:00	2017-11-24 23:20:46	01:55:46	0	0	1	0	18	79	0	27	80	74	V	0	3	0	3	3	0	3	12		0	2	2	0	1	5
70	male	cardiology	2017-11-25 15:32:00	2017-11-25 17:11:17	01:39:17	1	0	0	0	18	99	0	37.2	125	73	A	0	0	0	0	0	0	0	0		0	0	0	0	0	0
87	female	cardiology	2017-11-26 10:23:00	2017-11-26 14:05:15	03:42:15	0	1	0	0	36	80	0	36.4	202	150	A	3	3	0	0	0	3	0	9		3	0	2	3	0	8
88	female	neurology	2017-11-27 07:44:00	2017-11-27 13:45:55	06:01:55	0	1	0	1	18	99	0	36.2	150	70	P	0	0	0	0	0	0	3	3		0	0	0	0	2	2
92	female	neurology	2017-11-27 13:42:00	2017-11-27 17:10:47	03:28:47	1	0	0	0	18	100	0	36.6	127	109	A	0	0	0	0	0	1	0	1		0	0	0	1	0	1
66	female	trauma	2017-11-27 15:12:00	2017-11-27 18:00:26	02:48:26	0	1	0	0	20	100	1	36.9	191	80	A	0	0	2	0	0	0	0	2		1	0	0	0	0	1
72	male	gastroenterology	2017-11-27 15:15:00	2017-11-27 18:00:13	02:45:13	0	1	0	0	18	99	0	37.4	116	73	A	0	0	0	0	0	0	0	0		0	0	0	0	0	0
66	male	others	2017-11-27 15:50:00	2017-11-27 17:17:11	01:27:11	0	0	1	0	20	99	1	40.5	125	96	A	0	0	2	2	0	1	0	5		1	2	0	0	0	3
82	male	cardiology	2017-11-27 19:16:00	2017-11-27 20:20:38	01:04:38	0	0	1	0	18	100	0	36.1	153	88	A	0	0	0	0	0	0	0	0		0	0	0	0	0	0
86	female	cardiology	2017-11-27 19:31:00	2017-11-27 20:39:59	01:08:59	0	1	0	0	30	85	0	37.6	159	86	A	3	3	0	0	0	0	0	6		3	0	0	0	0	3
69	male	gastroenterology	2017-11-28 05:57:00	2017-11-28 07:50:06	01:53:06	0	0	1	0	18	100	0	36.2	79	105	A	0	0	0	0	3	1	0	4		0	0	2	1	0	3
84	male	gastroenterology	2017-11-28 09:50:00	2017-11-28 13:40:13	03:50:13	0	1	0	0	18	100	0	35.4	185	96	A	0	0	0	1	0	1	0	2		0	0	0	0	0	0
97	female	others	2017-11-28 10:06:00	2017-11-28 16:40:56	06:34:56	1	0	0	0	24	97	1	36.9	140	40	A	2	0	2	0	0	3	0	7		2	0	0	1	0	3
77	male	trauma	2017-11-28 10:34:00	2017-11-28 14:00:46	03:26:46	0	1	0	0	24	100	1	36	148	100	P	2	0	2	1	0	1	3	9		2	0	0	0	2	4
71	male	hematology	2017-11-28 11:36:00	2017-11-28 15:10:12	03:34:12	0	1	0	0	18	97	0	36.4	125	82	A	0	0	0	0	0	0	0	0		0	0	0	0	0	0
74	male	cardiology	2017-11-28 12:29:00	2017-11-28 13:55:35	01:26:35	0	0	1	0	24	97	0	36.1	226	62	A	2	0	0	0	3	0	0	5		2	0	2	0	0	4
84	female	pulmonology	2017-11-28 15:26:00	2017-11-28 17:15:40	01:49:40	0	1	0	0	24	95	0	36.1	149	120	A	2	1	0	0	0	2	0	5		2	0	0	2	0	4
74	male	gastroenterology	2017-11-28 16:32:00	2017-11-28 20:30:09	03:58:09	0	0	1	0	20	99	0	36.4	103	75	A	0	0	0	0	1	0	0	1		1	0	0	0	0	1
66	male	trauma	2017-11-28 23:35:00	2017-11-29 00:27:20	00:52:20	0	1	0	0	18	100	0	35.7	157	104	A	0	0	0	1	0	1	0	2		0	0	0	1	0	1
72	male	trauma	2017-11-29 00:36:00	2017-11-29 01:24:17	00:48:17	0	1	0	0	24	97	0	34.8	162	68	A	2	0	0	3	0	0	0	5		2	2	0	0	0	4
81	female	cardiology	2017-11-29 08:15:00	2017-11-29 15:30:49	07:15:49	1	0	0	0	18	99	0	36.4	193	86	A	0	0	0	0	0	0	0	0		0	0	0	0	0	0
96	female	cardiology	2017-11-29 15:30:00	2017-11-29 22:20:51	06:50:51	0	1	0	0	16	94	0	37.5	147	120	A	0	1	0	0	0	2	0	3		0	0	0	2	0	2
77	male	neurology	2017-11-29 16:35:00	2017-11-29 20:30:40	03:55:40	0	0	1	0	20	97	0	36.9	144	150	A	0	0	0	0	0	3	0	3		1	0	0	3	0	4
78	male	pulmonology	2017-11-29 20:51:00	2017-11-29 23:10:58	02:19:58	1	0	0	0	20	96	0	36.5	171	120	A	0	0	0	0	0	2	0	2		1	0	0	2	0	3
71	male	neurology	2017-11-29 21:40:00	2017-11-29 23:30:38	01:50:38	1	0	0	0	20	98	0	37.9	128	73	A	0	0	0	0	0	0	0	0		1	0	0	0	0	1
87	male	gastroenterology	2017-11-29 23:02:00	2017-11-30 01:40:49	02:38:49	0	0	1	0	18	98	0	36.1	125	60	A	0	0	0	0	0	0	0	0		0	0	0	0	0	0
83	female	cardiology	2017-11-30 16:49:00	2017-11-30 19:00:58	02:11:58	0	1	0	0	20	96	0	37.1	146	150	A	0	0	0	0	0	3	0	3		1	0	0	3	0	4
89	male	cardiology	2017-12-01 00:09:00	2017-12-01 01:32:58	01:23:58	0	1	0	0	24	98	0	35.5	129	70	A	2	0	0	1	0	0	0	3		2	0	0	0	0	2
84	male	pulmonology	2017-12-02 16:42:00	2017-12-02 22:30:13	05:48:13	0	1	0	0	24	100	0	35.7	139	60	A	2	0	0	1	0	0	0	3		2	0	0	0	0	2
79	male	otolaryngology	2017-12-03 00:24:00	2017-12-03 02:47:36	02:23:36	1	0	0	0	20	98	0	35.9	225	60	A	0	0	0	1	3	0	0	4		1	0	2	0	0	3
80	female	neurology	2017-12-03 11:28:00	2017-12-03 13:30:00	02:02:00	1	0	0	0	20	96	0	36.8	114	80	V	0	0	0	0	0	0	3	3		1	0	0	0	1	2
68	male	cardiology	2017-12-03 11:59:00	2017-12-03 13:13:51	01:14:51	1	0	0	0	24	98	0	36.1	155	44	A	2	0	0	0	0	1	0	3		2	0	0	1	0	3
78	male	dermatology	2017-12-03 19:58:00	2017-12-03 22:40:07	02:42:07	0	1	0	0	24	96	0	38.8	164	137	A	2	0	0	1	0	3	0	6		2	2	0	3	0	7
68	male	pulmonology	2017-12-04 05:07:00	2017-12-04 08:00:14	02:53:14	0	1	0	0	20	70	0	36.5	181	91	A	0	3	0	0	0	1	0	4		1	0	0	0	0	1
66	female	trauma	2017-12-04 07:14:00	2017-12-04 08:40:17	01:26:17	1	0	0	0	18	98	0	36.1	152	72	A	0	0	0	0	0	0	0	0		0	0	0	0	0	0
87	male	neurology	2017-12-04 10:26:00	2017-12-04 10:53:54	00:27:54	1	0	0	0	24	99	0	35.7	174	83	A	2	0	0	1	0	0	0	3		2	0	0	0	0	2
76	male	cardiology	2017-12-04 12:27:00	2017-12-04 13:20:00	00:53:00	0	0	1	0	18	100	0	35.8	111	48	A	0	0	0	1	0	1	0	2		0	0	0	1	0	1
71	female	neurology	2017-12-04 17:28:00	2017-12-04 19:40:23	02:12:23	0	1	0	0	20	98	0	36.6	184	93	A	0	0	0	0	0	1	0	1		1	0	0	0	0	1
94	male	cardiology	2017-12-05 04:13:00	2017-12-05 11:00:45	06:47:45	0	1	0	1	18	88	0	36.3	157	84	A	0	3	0	0	0	0	0	3		0	0	0	0	0	0
84	male	nephrology/urology	2017-12-05 09:50:00	2017-12-05 11:38:29	01:48:29	0	0	1	0	24	90	0	36.3	161	91	P	2	3	0	0	0	1	3	9		2	0	0	0	2	4
73	male	cardiology	2017-12-05 13:21:00	2017-12-05 14:37:45	01:16:45	0	0	1	1	18	98	0	36.9	138	59	A	0	0	0	0	0	0	0	0		0	0	0	0	0	0
90	female	gastroenterology	2017-12-05 14:58:00	2017-12-05 17:20:06	02:22:06	0	0	1	0	12	96	0	37.1	135	75	A	0	0	0	0	0	0	0	0		0	0	0	0	0	0
85	female	cardiology	2017-12-05 17:43:00	2017-12-05 21:45:17	04:02:17	0	1	0	0	22	99	1	36.6	188	64	A	2	0	2	0	0	0	0	4		2	0	0	0	0	2
76	male	neurology	2017-12-06 07:58:00	2017-12-06 09:25:59	01:27:59	0	0	1	0	18	99	0	35.1	190	60	U	0	0	0	1	0	0	3	4		0	0	0	0	3	3
79	male	cardiology	2017-12-06 16:22:00	2017-12-06 17:17:28	00:55:28	0	0	1	0	18	97	1	36.5	130	105	A	0	0	2	0	0	1	0	3		0	0	0	1	0	1
82	male	neurology	2017-12-06 19:07:00	2017-12-06 22:30:29	03:23:29	0	1	0	0	18	97	0	35	144	79	A	0	0	0	3	0	0	0	3		0	2	0	0	0	2
73	male	neurology	2017-12-07 18:12:00	2017-12-07 20:30:45	02:18:45	0	1	0	0	15	96	0	36.4	167	78	A	0	0	0	0	0	0	0	0		0	0	0	0	0	0
92	male	pulmonology	2017-12-08 08:23:00	2017-12-08 09:22:19	00:59:19	0	1	0	1	30	70	1	36.8	158	108	P	3	3	2	0	0	1	3	12		3	0	0	1	2	6
76	female	cardiology	2017-12-08 12:49:00	2017-12-08 13:13:14	00:24:14	0	0	1	0	24	88	1	35.3	140	60	A	2	3	2	1	0	0	0	8		2	0	0	0	0	2
75	male	dermatology	2017-12-08 13:41:00	2017-12-08 15:28:17	01:47:17	0	0	1	0	18	95	0	38.7	100	105	A	0	1	0	1	2	1	0	5		0	2	1	1	0	4
65	female	trauma	2017-12-09 06:25:00	2017-12-09 14:58:55	08:33:55	0	1	0	0	20	93	0	35.8	169	80	A	0	2	0	1	0	0	0	3		1	0	0	0	0	1
79	female	gastroenterology	2017-12-09 09:01:00	2017-12-09 15:00:41	05:59:41	0	1	0	0	18	98	0	36.5	145	74	A	0	0	0	0	0	0	0	0		0	0	0	0	0	0
91	male	nephrology/urology	2017-12-10 05:45:00	2017-12-10 12:22:25	06:37:25	1	0	0	0	24	98	0	35	102	81	A	2	0	0	3	1	0	0	6		2	2	0	0	0	4
74	male	trauma	2017-12-10 12:17:00	2017-12-10 18:20:27	06:03:27	0	0	1	0	19	98	0	36.1	168	87	A	0	0	0	0	0	0	0	0		1	0	0	0	0	1
72	female	cardiology	2017-12-10 16:13:00	2017-12-10 16:50:02	00:37:02	0	0	1	0	18	95	0	36.5	69	50	V	0	1	0	0	3	1	3	8		0	0	3	1	1	5
72	female	cardiology	2017-12-11 07:58:00	2017-12-11 09:00:10	01:02:10	0	0	1	0	18	99	0	36	168	62	A	0	0	0	1	0	0	0	1		0	0	0	0	0	0
81	female	neurology	2017-12-11 15:22:00	2017-12-11 17:40:26	02:18:26	1	0	0	0	18	99	0	36.1	129	49	A	0	0	0	0	0	1	0	1		0	0	0	1	0	1
69	male	toxicology	2017-12-11 16:55:00	2017-12-11 17:48:45	00:53:45	0	0	1	0	40	100	1	36.9	97	107	A	3	0	2	0	2	1	0	8		3	0	1	1	0	5
83	female	cardiology	2017-12-11 18:26:00	2017-12-11 19:20:42	00:54:42	0	1	0	0	30	86	0	36.8	191	97	A	3	3	0	0	0	1	0	7		3	0	0	0	0	3
82	male	trauma	2017-12-11 22:46:00	2017-12-11 23:48:39	01:02:39	0	1	0	0	12	100	1	36	143	59	V	0	0	2	1	0	0	3	6		0	0	0	0	1	1
89	female	others	2017-12-12 00:47:00	2017-12-12 04:00:36	03:13:36	0	1	0	0	20	92	0	39.3	153	134	A	0	2	0	2	0	3	0	7		1	2	0	3	0	6
74	female	cardiology	2017-12-12 03:38:00	2017-12-12 05:12:07	01:34:07	1	0	0	0	18	99	0	36.3	176	75	A	0	0	0	0	0	0	0	0		0	0	0	0	0	0
76	male	nephrology/urology	2017-12-12 08:28:00	2017-12-12 14:10:46	05:42:46	1	0	0	0	18	97	0	36.9	173	44	V	0	0	0	0	0	1	3	4		0	0	0	1	1	2
71	female	gastroenterology	2017-12-12 11:12:00	2017-12-12 15:00:09	03:48:09	0	1	0	0	26	99	0	35.3	129	72	A	3	0	0	1	0	0	0	4		2	0	0	0	0	2
77	male	endocrinology	2017-12-12 19:39:00	2017-12-12 21:30:28	01:51:28	1	0	0	0	24	93	0	35.7	162	59	V	2	2	0	1	0	0	3	8		2	0	0	0	1	3
76	female	pulmonology	2017-12-13 06:13:00	2017-12-13 14:40:06	08:27:06	1	0	0	0	34	100	1	36.1	141	103	A	3	0	2	0	0	1	0	6		3	0	0	1	0	4
74	female	cardiology	2017-12-13 11:17:00	2017-12-13 13:00:20	01:43:20	0	0	1	0	30	95	0	36.2	136	138	A	3	1	0	0	0	3	0	7		3	0	0	3	0	6
93	male	trauma	2017-12-13 11:23:00	2017-12-13 16:00:52	04:37:52	1	0	0	0	18	96	0	36.4	127	57	A	0	0	0	0	0	0	0	0		0	0	0	0	0	0
82	female	neurology	2017-12-14 10:15:00	2017-12-14 13:20:13	03:05:13	0	1	0	0	22	99	0	35.2	164	62	A	2	0	0	1	0	0	0	3		2	0	0	0	0	2
65	female	trauma	2017-12-14 11:36:00	2017-12-14 11:51:14	00:15:14	0	0	1	0	36	100	1	36.2	150	140	P	3	0	2	0	0	3	3	11		3	0	0	3	2	8
73	female	cardiology	2017-12-14 15:19:00	2017-12-14 19:00:15	03:41:15	1	0	0	0	17	98	0	35	148	85	A	0	0	0	3	0	0	0	3		0	2	0	0	0	2
96	female	gastroenterology	2017-12-15 17:26:00	2017-12-15 20:30:01	03:04:01	0	1	0	0	20	94	1	39	143	71	A	0	1	2	1	0	0	0	4		1	2	0	0	0	3
68	male	gastroenterology	2017-12-15 21:28:00	2017-12-16 02:01:46	04:33:46	0	1	0	0	30	79	0	36	82	110	V	3	3	0	1	3	1	3	14		3	0	1	1	1	6
76	female	pulmonology	2017-12-16 06:34:00	2017-12-16 08:01:58	01:27:58	0	1	0	0	48	82	0	36.6	136	92	A	3	3	0	0	0	1	0	7		3	0	0	0	0	3
87	male	otolaryngology	2017-12-16 09:42:00	2017-12-16 11:25:21	01:43:21	1	0	0	0	13	99	0	35.1	46	75	V	0	0	0	1	3	0	3	7		0	0	3	0	1	4
69	male	neurology	2017-12-16 14:21:00	2017-12-16 17:00:54	02:39:54	0	1	0	0	20	98	0	35.7	168	88	U	0	0	0	1	0	0	3	4		1	0	0	0	3	4
75	female	gastroenterology	2017-12-16 18:16:00	2017-12-16 18:57:56	00:41:56	0	1	0	0	20	97	0	36.5	139	85	A	0	0	0	0	0	0	0	0		1	0	0	0	0	1
81	male	cardiology	2017-12-16 19:56:00	2017-12-16 20:33:24	00:37:24	0	0	1	0	16	97	0	34.5	173	96	A	0	0	0	3	0	1	0	4		0	2	0	0	0	2
77	male	trauma	2017-12-17 05:36:00	2017-12-17 13:30:40	07:54:40	0	0	1	0	20	95	0	35.5	93	46	A	0	1	0	1	2	1	0	5		1	0	1	1	0	3
83	female	cardiology	2017-12-17 15:20:00	2017-12-17 16:30:48	01:10:48	1	0	0	0	18	97	0	36.7	171	79	A	0	0	0	0	0	0	0	0		0	0	0	0	0	0
80	female	cardiology	2017-12-17 22:34:00	2017-12-18 01:59:21	03:25:21	0	0	1	0	40	85	0	36	238	140	A	3	3	0	1	3	3	0	13		3	0	2	3	0	8
88	female	cardiology	2017-12-18 05:55:00	2017-12-18 07:00:26	01:05:26	1	0	0	0	30	96	0	36	220	60	A	3	0	0	1	3	0	0	7		3	0	2	0	0	5
72	male	cardiology	2017-12-18 13:00:00	2017-12-18 13:26:38	00:26:38	0	0	1	0	25	99	0	36.6	149	125	A	3	0	0	0	0	2	0	5		2	0	0	2	0	4
84	female	others	2017-12-18 15:11:00	2017-12-18 19:00:43	03:49:43	1	0	0	0	24	93	0	39.3	175	128	A	2	2	0	2	0	2	0	8		2	2	0	2	0	6
91	female	cardiology	2017-12-19 18:09:00	2017-12-19 19:15:03	01:06:03	1	0	0	0	24	96	0	36.5	144	110	A	2	0	0	0	0	1	0	3		2	0	0	1	0	3
84	female	gastroenterology	2017-12-20 07:38:00	2017-12-20 16:10:08	08:32:08	0	1	0	0	36	89	0	35.3	151	66	P	3	3	0	1	0	0	3	10		3	0	0	0	2	5
75	female	cardiology	2017-12-20 16:59:00	2017-12-20 19:15:47	02:16:47	0	1	0	0	15	98	0	36.7	121	36	A	0	0	0	0	0	3	0	3		0	0	0	2	0	2
87	female	cardiology	2017-12-21 01:14:00	2017-12-21 03:00:10	01:46:10	0	1	0	0	28	99	0	36	192	80	A	3	0	0	1	0	0	0	4		2	0	0	0	0	2
85	female	gastroenterology	2017-12-21 11:25:00	2017-12-21 15:45:29	04:20:29	0	1	0	0	21	99	0	37.8	130	93	A	2	0	0	0	0	1	0	3		2	0	0	0	0	2
93	male	trauma	2017-12-22 08:05:00	2017-12-22 10:45:57	02:40:57	0	1	0	0	18	74	0	36.2	101	60	A	0	3	0	0	1	0	0	4		0	0	0	0	0	0
74	female	trauma	2017-12-22 15:21:00	2017-12-22 17:00:27	01:39:27	0	1	0	0	18	97	0	37.5	109	83	A	0	0	0	0	1	0	0	1		0	0	0	0	0	0
82	female	others	2017-12-22 19:18:00	2017-12-22 22:00:09	02:42:09	0	0	1	0	10	99	1	28.3	99	30	P	1	0	2	3	2	3	3	14		0	2	1	2	2	7
86	male	cardiology	2017-12-22 19:18:00	2017-12-22 22:59:20	03:41:20	1	0	0	0	18	96	0	36	125	61	P	0	0	0	1	0	0	3	4		0	0	0	0	2	2
76	female	cardiology	2017-12-23 04:06:00	2017-12-23 08:50:55	04:44:55	0	1	0	1	36	99	1	36.4	129	108	A	3	0	2	0	0	1	0	6		3	0	0	1	0	4
75	female	otolaryngology	2017-12-23 08:01:00	2017-12-23 09:19:32	01:18:32	1	0	0	0	20	98	0	36	168	43	A	0	0	0	1	0	1	0	2		1	0	0	1	0	2
68	female	cardiology	2017-12-23 09:01:00	2017-12-23 13:10:28	04:09:28	0	1	0	0	24	97	0	36.3	132	110	A	2	0	0	0	0	1	0	3		2	0	0	1	0	3
73	male	endocrinology	2017-12-23 09:07:00	2017-12-23 10:30:40	01:23:40	1	0	0	0	24	100	0	35.9	214	91	A	2	0	0	1	0	1	0	4		2	0	2	0	0	4
67	male	cardiology	2017-12-23 09:14:00	2017-12-23 09:45:51	00:31:51	0	0	1	0	20	99	0	36.2	134	40	A	0	0	0	0	0	3	0	3		1	0	0	1	0	2
80	female	cardiology	2017-12-23 13:33:00	2017-12-23 15:21:03	01:48:03	1	0	0	0	20	99	0	37.1	147	74	A	0	0	0	0	0	0	0	0		1	0	0	0	0	1
76	male	cardiology	2017-12-23 21:05:00	2017-12-23 21:39:03	00:34:03	1	0	0	0	24	100	1	36.8	167	128	A	2	0	2	0	0	2	0	6		2	0	0	2	0	4
84	female	gastroenterology	2017-12-23 22:04:00	2017-12-23 23:59:02	01:55:02	0	1	0	0	30	98	0	36.4	167	70	A	3	0	0	0	0	0	0	3		3	0	0	0	0	3
75	male	cardiology	2017-12-24 08:21:00	2017-12-24 08:43:01	00:22:01	0	0	1	0	20	99	0	36.7	129	80	A	0	0	0	0	0	0	0	0		1	0	0	0	0	1
77	male	trauma	2017-12-24 11:56:00	2017-12-24 17:00:10	05:04:10	0	1	0	0	30	97	0	38.2	111	70	A	3	0	0	1	0	0	0	4		3	0	0	0	0	3
83	female	cardiology	2017-12-24 15:12:00	2017-12-24 18:50:32	03:38:32	0	1	0	0	18	99	0	36.6	157	65	A	0	0	0	0	0	0	0	0		0	0	0	0	0	0
91	female	cardiology	2017-12-24 19:11:00	2017-12-24 21:06:02	01:55:02	0	1	0	0	18	96	0	36.8	133	54	A	0	0	0	0	0	0	0	0		0	0	0	0	0	0
81	female	pulmonology	2017-12-25 08:01:00	2017-12-25 10:45:11	02:44:11	0	1	0	1	28	70	0	40.4	218	98	A	3	3	0	2	0	1	0	9		2	2	2	0	0	6
69	male	trauma	2017-12-25 10:14:00	2017-12-25 12:50:59	02:36:59	1	0	0	0	20	97	0	35.5	225	95	A	0	0	0	1	3	1	0	5		1	0	2	0	0	3
70	male	pulmonology	2017-12-25 22:20:00	2017-12-25 23:30:03	01:10:03	1	0	0	0	30	98	0	36.5	174	82	A	3	0	0	0	0	0	0	3		3	0	0	0	0	3
66	male	trauma	2017-12-26 04:56:00	2017-12-26 07:50:18	02:54:18	0	1	0	0	24	99	0	36.8	129	88	A	2	0	0	0	0	0	0	2		2	0	0	0	0	2
86	male	cardiology	2017-12-26 07:41:00	2017-12-26 08:16:25	00:35:25	0	1	0	0	24	90	0	36.3	137	160	A	2	3	0	0	0	3	0	8		2	0	0	3	0	5
79	male	gastroenterology	2017-12-26 11:30:00	2017-12-26 13:51:49	02:21:49	0	1	0	0	24	99	0	36.4	138	87	A	2	0	0	0	0	0	0	2		2	0	0	0	0	2
81	male	gastroenterology	2017-12-26 12:47:00	2017-12-26 17:02:23	04:15:23	0	1	0	0	20	100	0	37.6	109	63	A	0	0	0	0	1	0	0	1		1	0	0	0	0	1
82	female	dermatology	2017-12-26 15:02:00	2017-12-26 16:51:15	01:49:15	0	0	1	0	16	97	0	36	138	126	V	0	0	0	1	0	2	3	6		0	0	0	2	1	3
68	male	trauma	2017-12-27 01:23:00	2017-12-27 03:42:36	02:19:36	1	0	0	0	13	97	0	35.8	106	80	A	0	0	0	1	1	0	0	2		0	0	0	0	0	0
81	female	cardiology	2017-12-27 03:03:00	2017-12-27 11:30:11	08:27:11	0	1	0	0	12	96	1	36.8	77	120	A	0	0	2	0	3	2	0	7		0	0	2	2	0	4
77	female	trauma	2017-12-27 10:50:00	2017-12-27 15:30:08	04:40:08	0	1	0	0	18	97	0	35.9	177	74	A	0	0	0	1	0	0	0	1		0	0	0	0	0	0
86	female	neurology	2017-12-27 22:19:00	2017-12-28 01:10:44	02:51:44	0	0	1	0	20	98	0	35.5	148	48	P	0	0	0	1	0	1	3	5		1	0	0	1	2	4
84	male	pulmonology	2017-12-28 08:55:00	2017-12-28 13:17:50	04:22:50	1	0	0	0	18	97	0	38.6	178	106	A	0	0	0	1	0	1	0	2		0	2	0	1	0	3
68	male	pulmonology	2017-12-28 09:02:00	2017-12-28 15:00:11	05:58:11	0	1	0	0	24	89	0	36.3	187	107	A	2	3	0	0	0	1	0	6		2	0	0	1	0	3
67	male	trauma	2017-12-28 11:08:00	2017-12-28 13:45:06	02:37:06	0	1	0	0	20	96	0	36.7	177	98	A	0	0	0	0	0	1	0	1		1	0	0	0	0	1
83	female	trauma	2017-12-28 14:00:00	2017-12-28 16:00:44	02:00:44	0	1	0	0	18	96	0	37	185	80	A	0	0	0	0	0	0	0	0		0	0	0	0	0	0
81	male	cardiology	2017-12-28 14:37:00	2017-12-28 18:02:02	03:25:02	0	1	0	0	16	98	0	36.7	207	96	A	0	0	0	0	0	1	0	1		0	0	2	0	0	2
72	female	cardiology	2017-12-29 07:57:00	2017-12-29 09:30:12	01:33:12	0	0	1	0	24	96	0	35.9	147	61	A	2	0	0	1	0	0	0	3		2	0	0	0	0	2
71	female	others	2017-12-29 11:26:00	2017-12-29 15:20:01	03:54:01	0	0	1	0	30	100	0	39.1	165	41	V	3	0	0	2	0	1	3	9		3	2	0	1	1	7
71	male	nephrology/urology	2017-12-29 23:18:00	2017-12-30 02:00:12	02:42:12	0	1	0	0	20	95	0	37.6	140	90	A	0	1	0	0	0	0	0	1		1	0	0	0	0	1
77	male	trauma	2017-12-30 10:53:00	2017-12-30 13:07:12	02:14:12	0	0	1	0	18	99	1	35.7	111	72	A	0	0	2	1	0	0	0	3		0	0	0	0	0	0
84	male	trauma	2017-12-30 15:48:00	2017-12-30 19:00:28	03:12:28	0	1	0	0	20	98	0	35	164	109	A	0	0	0	3	0	1	0	4		1	2	0	1	0	4
78	male	pulmonology	2017-12-30 16:20:00	2017-12-30 21:00:38	04:40:38	0	1	0	0	30	85	0	36.4	148	104	A	3	3	0	0	0	1	0	7		3	0	0	1	0	4
80	male	dermatology	2017-12-30 19:05:00	2017-12-30 22:00:59	02:55:59	0	1	0	0	24	98	1	39.5	127	78	A	2	0	2	2	0	0	0	6		2	2	0	0	0	4
98	female	pulmonology	2017-12-30 22:11:00	2017-12-30 23:50:44	01:39:44	0	1	0	0	24	87	0	37.2	163	67	A	2	3	0	0	0	0	0	5		2	0	0	0	0	2
85	female	trauma	2017-12-30 23:40:00	2017-12-31 02:00:00	02:20:00	0	1	0	0	24	97	0	37.6	168	78	A	2	0	0	0	0	0	0	2		2	0	0	0	0	2
80	female	neurology	2017-12-31 11:11:00	2017-12-31 14:30:40	03:19:40	1	0	0	0	18	98	0	36.2	126	72	V	0	0	0	0	0	0	3	3		0	0	0	0	1	1
68	male	pulmonology	2017-12-31 12:35:00	2017-12-31 13:32:17	00:57:17	0	1	0	0	18	95	0	38.2	159	103	A	0	1	0	1	0	1	0	3		0	0	0	1	0	1
86	male	neurology	2017-12-31 13:52:00	2017-12-31 17:00:58	03:08:58	0	1	0	0	22	95	0	36.5	215	58	A	2	1	0	0	0	0	0	3		2	0	2	0	0	4
81	female	neurology	2018-01-01 12:16:00	2018-01-01 16:00:57	03:44:57	0	1	0	0	18	98	0	36.1	165	72	V	0	0	0	0	0	0	3	3		0	0	0	0	1	1
84	female	cardiology	2018-01-01 15:56:00	2018-01-01 17:32:11	01:36:11	1	0	0	0	20	96	0	36	158	99	A	0	0	0	1	0	1	0	2		1	0	0	0	0	1
88	male	trauma	2018-01-01 16:08:00	2018-01-01 17:58:50	01:50:50	1	0	0	0	18	94	0	36.1	96	80	A	0	1	0	0	2	0	0	3		0	0	1	0	0	1
84	female	trauma	2018-01-02 05:51:00	2018-01-02 09:00:56	03:09:56	0	1	0	0	20	97	0	32.9	128	73	A	0	0	0	3	0	0	0	3		1	2	0	0	0	3
88	male	cardiology	2018-01-02 10:14:00	2018-01-02 10:42:12	00:28:12	0	0	1	0	30	95	1	35.8	151	30	A	3	1	2	1	0	3	0	10		3	0	0	2	0	5
67	male	nephrology/urology	2018-01-02 18:29:00	2018-01-03 00:15:16	05:46:16	0	0	1	0	18	95	0	37.1	113	77	A	0	1	0	0	0	0	0	1		0	0	0	0	0	0
82	female	others	2018-01-03 11:59:00	2018-01-03 13:47:52	01:48:52	1	0	0	0	24	97	0	36.7	145	92	A	2	0	0	0	0	1	0	3		2	0	0	0	0	2
74	male	cardiology	2018-01-03 12:31:00	2018-01-03 13:00:19	00:29:19	0	0	1	0	18	98	0	36.4	160	88	A	0	0	0	0	0	0	0	0		0	0	0	0	0	0
75	male	cardiology	2018-01-03 19:32:00	2018-01-03 21:20:31	01:48:31	0	0	1	0	24	95	0	35.7	147	68	A	2	1	0	1	0	0	0	4		2	0	0	0	0	2
67	male	cardiology	2018-01-03 23:46:00	2018-01-04 01:15:28	01:29:28	0	0	1	0	24	96	0	36.4	172	132	A	2	0	0	0	0	3	0	5		2	0	0	3	0	5
75	female	neurology	2018-01-04 12:24:00	2018-01-04 15:34:47	03:10:47	0	1	0	1	24	96	0	37.1	148	100	U	2	0	0	0	0	1	3	6		2	0	0	0	3	5
72	female	cardiology	2018-01-04 15:09:00	2018-01-04 18:15:24	03:06:24	1	0	0	0	20	99	0	36.5	127	112	A	0	0	0	0	0	2	0	2		1	0	0	2	0	3
76	male	pulmonology	2018-01-04 17:51:00	2018-01-04 20:57:43	03:06:43	0	0	1	1	16	88	1	36.3	99	74	U	0	3	2	0	2	0	3	10		0	0	1	0	3	4
74	female	hematology	2018-01-05 14:30:00	2018-01-05 15:20:32	00:50:32	0	1	0	0	18	100	0	37.3	155	80	A	0	0	0	0	0	0	0	0		0	0	0	0	0	0
70	female	otolaryngology	2018-01-05 16:16:00	2018-01-05 18:30:36	02:14:36	1	0	0	0	24	99	0	35.2	168	84	A	2	0	0	1	0	0	0	3		2	0	0	0	0	2
75	male	gastroenterology	2018-01-05 21:41:00	2018-01-05 23:33:57	01:52:57	0	1	0	0	24	96	0	36.6	146	40	A	2	0	0	0	0	3	0	5		2	0	0	1	0	3
84	female	cardiology	2018-01-05 22:22:00	2018-01-05 23:50:22	01:28:22	1	0	0	0	24	97	0	36.7	114	130	V	2	0	0	0	0	2	3	7		2	0	0	3	1	6
73	male	trauma	2018-01-06 10:30:00	2018-01-06 15:28:50	04:58:50	0	0	1	0	20	100	1	35.4	69	50	A	0	0	2	1	3	1	0	7		1	0	3	1	0	5
96	female	cardiology	2018-01-06 18:42:00	2018-01-06 19:30:19	00:48:19	0	1	0	0	20	96	0	36.2	64	50	V	0	0	0	0	3	1	3	7		1	0	3	1	1	6
77	male	cardiology	2018-01-06 20:34:00	2018-01-07 00:50:21	04:16:21	0	1	0	1	30	99	1	36.3	180	130	A	3	0	2	0	0	2	0	7		3	0	0	3	0	6
76	male	neurology	2018-01-07 08:55:00	2018-01-07 14:00:00	05:05:00	0	1	0	0	20	98	0	36.3	141	105	A	0	0	0	0	0	1	0	1		1	0	0	1	0	2
82	female	cardiology	2018-01-07 09:28:00	2018-01-07 11:16:23	01:48:23	0	0	1	0	36	88	0	36.2	169	100	A	3	3	0	0	0	1	0	7		3	0	0	0	0	3
79	male	trauma	2018-01-07 10:40:00	2018-01-07 16:00:10	05:20:10	1	0	0	0	15	98	0	36.5	194	77	A	0	0	0	0	0	0	0	0		0	0	0	0	0	0
93	male	gastroenterology	2018-01-07 16:18:00	2018-01-07 18:40:52	02:22:52	0	1	0	0	18	98	1	36.5	120	120	A	0	0	2	0	0	2	0	4		0	0	0	2	0	2
68	male	others	2018-01-07 18:22:00	2018-01-07 20:00:55	01:38:55	1	0	0	0	18	98	0	36	204	56	A	0	0	0	1	0	0	0	1		0	0	2	0	0	2
81	female	cardiology	2018-01-08 03:35:00	2018-01-08 04:30:40	00:55:40	0	0	1	0	28	94	1	36.8	240	120	A	3	1	2	0	3	2	0	11		2	0	2	2	0	6
76	female	gastroenterology	2018-01-08 09:26:00	2018-01-08 10:03:31	00:37:31	0	1	0	0	30	76	0	35.7	69	70	A	3	3	0	1	3	0	0	10		3	0	3	0	0	6
72	male	cardiology	2018-01-08 09:46:00	2018-01-08 10:55:25	01:09:25	1	0	0	0	24	99	0	36.3	155	52	A	2	0	0	0	0	0	0	2		2	0	0	0	0	2
70	female	neurology	2018-01-08 15:38:00	2018-01-08 18:00:37	02:22:37	0	1	0	0	20	97	1	35.6	221	95	A	0	0	2	1	3	1	0	7		1	0	2	0	0	3
83	male	gastroenterology	2018-01-09 02:09:00	2018-01-09 02:31:39	00:22:39	0	1	0	0	36	99	1	36.8	136	128	A	3	0	2	0	0	2	0	7		3	0	0	2	0	5
81	female	neurology	2018-01-09 06:24:00	2018-01-09 08:36:27	02:12:27	1	0	0	0	24	94	0	36.5	142	78	A	2	1	0	0	0	0	0	3		2	0	0	0	0	2
69	male	cardiology	2018-01-09 13:05:00	2018-01-09 13:42:39	00:37:39	0	0	1	0	20	97	0	35.5	134	70	V	0	0	0	1	0	0	3	4		1	0	0	0	1	2
82	female	neurology	2018-01-09 15:38:00	2018-01-09 17:20:38	01:42:38	0	0	1	1	20	93	0	37.2	170	96	A	0	2	0	0	0	1	0	3		1	0	0	0	0	1
86	female	trauma	2018-01-09 17:17:00	2018-01-09 20:00:20	02:43:20	1	0	0	0	30	100	1	35.5	180	84	A	3	0	2	1	0	0	0	6		3	0	0	0	0	3
83	male	trauma	2018-01-09 17:32:00	2018-01-09 20:00:19	02:28:19	1	0	0	0	20	98	0	35.6	182	76	A	0	0	0	1	0	0	0	1		1	0	0	0	0	1
91	female	endocrinology	2018-01-09 19:07:00	2018-01-09 21:00:45	01:53:45	1	0	0	0	23	94	0	36	194	80	V	2	1	0	1	0	0	3	7		2	0	0	0	1	3
77	male	trauma	2018-01-10 02:17:00	2018-01-10 05:00:30	02:43:30	0	1	0	0	18	94	1	36.6	97	81	A	0	1	2	0	2	0	0	5		0	0	1	0	0	1
67	female	cardiology	2018-01-10 04:12:00	2018-01-10 10:10:42	05:58:42	1	0	0	0	15	99	0	36.5	144	70	A	0	0	0	0	0	0	0	0		0	0	0	0	0	0
67	male	nephrology/urology	2018-01-10 12:13:00	2018-01-10 17:30:18	05:17:18	0	0	1	1	32	93	1	36.5	108	108	A	3	2	2	0	1	1	0	9		3	0	0	1	0	4
84	female	neurology	2018-01-10 12:40:00	2018-01-10 13:41:47	01:01:47	0	0	1	0	18	98	0	36.3	198	76	V	0	0	0	0	0	0	3	3		0	0	0	0	1	1
78	female	trauma	2018-01-10 15:28:00	2018-01-10 18:00:34	02:32:34	0	1	0	0	22	98	0	35.8	135	86	V	2	0	0	1	0	0	3	6		2	0	0	0	1	3
66	female	pulmonology	2018-01-10 16:40:00	2018-01-10 21:00:06	04:20:06	0	1	0	0	30	91	0	35.8	112	111	A	3	3	0	1	0	2	0	9		3	0	0	2	0	5
78	male	cardiology	2018-01-10 17:44:00	2018-01-10 21:50:38	04:06:38	0	1	0	0	20	97	1	36.8	164	89	A	0	0	2	0	0	0	0	2		1	0	0	0	0	1
82	male	trauma	2018-01-11 09:48:00	2018-01-11 11:52:51	02:04:51	0	1	0	0	24	98	0	36	132	86	A	2	0	0	1	0	0	0	3		2	0	0	0	0	2
73	male	neurology	2018-01-11 17:56:00	2018-01-11 21:30:48	03:34:48	0	1	0	0	18	98	0	36.6	201	75	A	0	0	0	0	0	0	0	0		0	0	2	0	0	2
76	male	cardiology	2018-01-11 19:07:00	2018-01-11 19:55:25	00:48:25	1	0	0	0	24	99	0	37.8	185	200	A	2	0	0	0	0	3	0	5		2	0	0	3	0	5
82	male	others	2018-01-11 19:18:00	2018-01-11 21:00:56	01:42:56	0	1	0	1	24	99	0	40.6	116	86	A	2	0	0	2	0	0	0	4		2	2	0	0	0	4
70	male	neurology	2018-01-12 02:09:00	2018-01-12 04:00:44	01:51:44	0	1	0	0	24	94	0	36.8	181	62	P	2	1	0	0	0	0	3	6		2	0	0	0	2	4
79	male	neurology	2018-01-12 07:56:00	2018-01-12 14:30:42	06:34:42	0	1	0	0	18	96	0	36	187	78	V	0	0	0	1	0	0	3	4		0	0	0	0	1	1
65	male	cardiology	2018-01-13 11:08:00	2018-01-13 11:56:57	00:48:57	0	0	1	0	18	95	0	33.6	101	53	V	0	1	0	3	1	0	3	8		0	2	0	0	1	3
96	female	gastroenterology	2018-01-13 15:45:00	2018-01-13 17:54:52	02:09:52	0	1	0	0	24	93	1	38.5	138	92	A	2	2	2	1	0	1	0	8		2	2	0	0	0	4
81	male	cardiology	2018-01-14 15:34:00	2018-01-14 18:10:07	02:36:07	1	0	0	0	18	96	0	36.5	133	85	A	0	0	0	0	0	0	0	0		0	0	0	0	0	0
79	male	trauma	2018-01-14 15:38:00	2018-01-14 18:40:54	03:02:54	0	0	1	0	23	100	1	35.7	132	55	V	2	0	2	1	0	0	3	8		2	0	0	0	1	3
91	male	trauma	2018-01-15 10:11:00	2018-01-15 13:05:46	02:54:46	0	1	0	0	20	100	0	36.5	134	64	A	0	0	0	0	0	0	0	0		1	0	0	0	0	1
85	male	others	2018-01-15 10:11:00	2018-01-15 13:00:13	02:49:13	1	0	0	0	24	99	0	36.7	180	76	A	2	0	0	0	0	0	0	2		2	0	0	0	0	2
78	female	neurology	2018-01-15 15:04:00	2018-01-15 18:03:32	02:59:32	0	1	0	0	24	95	0	36	94	185	A	2	1	0	1	2	3	0	9		2	0	1	3	0	6
76	male	others	2018-01-15 15:53:00	2018-01-15 19:00:17	03:07:17	0	0	1	0	24	99	1	33.7	57	76	A	2	0	2	3	3	0	0	10		2	2	3	0	0	7
87	female	trauma	2018-01-15 18:04:00	2018-01-15 21:43:55	03:39:55	0	1	0	0	18	99	0	36.5	193	77	A	0	0	0	0	0	0	0	0		0	0	0	0	0	0
89	female	others	2018-01-15 20:31:00	2018-01-15 23:00:37	02:29:37	0	1	0	0	24	95	0	39.2	165	100	V	2	1	0	2	0	1	3	9		2	2	0	0	1	5
85	female	trauma	2018-01-15 21:43:00	2018-01-15 23:43:49	02:00:49	0	1	0	0	18	99	0	34.3	135	73	A	0	0	0	3	0	0	0	3		0	2	0	0	0	2
68	male	pulmonology	2018-01-16 10:11:00	2018-01-16 14:17:33	04:06:33	1	0	0	0	36	85	0	36.5	158	113	A	3	3	0	0	0	2	0	8		3	0	0	2	0	5
93	female	pulmonology	2018-01-16 21:02:00	2018-01-17 01:00:47	03:58:47	0	1	0	0	28	98	1	38.6	137	122	U	3	0	2	1	0	2	3	11		2	2	0	2	3	9
78	female	nephrology/urology	2018-01-16 22:22:00	2018-01-17 00:30:06	02:08:06	0	0	1	0	30	88	0	36.3	189	142	A	3	3	0	0	0	3	0	9		3	0	0	3	0	6
83	male	trauma	2018-01-17 06:36:00	2018-01-17 08:00:23	01:24:23	1	0	0	0	18	98	0	36.3	163	93	A	0	0	0	0	0	1	0	1		0	0	0	0	0	0
80	female	cardiology	2018-01-17 10:46:00	2018-01-17 13:29:12	02:43:12	1	0	0	0	30	96	0	36.5	160	68	A	3	0	0	0	0	0	0	3		3	0	0	0	0	3
88	male	cardiology	2018-01-17 11:56:00	2018-01-17 13:40:39	01:44:39	0	1	0	0	18	98	0	36.7	199	87	A	0	0	0	0	0	0	0	0		0	0	0	0	0	0
70	male	gastroenterology	2018-01-17 13:42:00	2018-01-17 18:08:19	04:26:19	0	1	0	0	20	100	1	34.5	96	58	A	0	0	2	3	2	0	0	7		1	2	1	0	0	4
77	male	cardiology	2018-01-18 01:09:00	2018-01-18 03:04:23	01:55:23	1	0	0	0	24	96	0	36.2	157	66	A	2	0	0	0	0	0	0	2		2	0	0	0	0	2
74	male	cardiology	2018-01-18 10:27:00	2018-01-18 10:45:13	00:18:13	0	0	1	0	18	99	0	35.4	160	56	A	0	0	0	1	0	0	0	1		0	0	0	0	0	0
89	female	pulmonology	2018-01-18 22:59:00	2018-01-19 02:53:12	03:54:12	0	1	0	0	36	99	1	39.7	124	162	U	3	0	2	2	0	3	3	13		3	2	0	3	3	11
71	male	endocrinology	2018-01-19 00:33:00	2018-01-19 01:20:53	00:47:53	0	1	0	0	24	96	0	34.3	152	67	V	2	0	0	3	0	0	3	8		2	2	0	0	1	5
83	female	hematology	2018-01-19 22:36:00	2018-01-19 23:00:23	00:24:23	0	1	0	0	26	99	0	36.7	123	131	A	3	0	0	0	0	3	0	6		2	0	0	3	0	5
83	male	cardiology	2018-01-20 15:18:00	2018-01-20 16:50:15	01:32:15	0	0	1	0	20	100	0	36.1	121	64	A	0	0	0	0	0	0	0	0		1	0	0	0	0	1
67	female	neurology	2018-01-20 18:20:00	2018-01-20 21:41:58	03:21:58	0	0	1	0	40	85	0	37.1	131	86	U	3	3	0	0	0	0	3	9		3	0	0	0	3	6
75	male	cardiology	2018-01-21 03:57:00	2018-01-21 05:03:37	01:06:37	0	0	1	0	41	85	0	37	247	85	A	3	3	0	0	3	0	0	9		3	0	2	0	0	5
78	female	trauma	2018-01-21 14:26:00	2018-01-21 17:00:44	02:34:44	0	1	0	0	20	95	0	35.5	123	78	A	0	1	0	1	0	0	0	2		1	0	0	0	0	1
74	male	neurology	2018-01-21 14:32:00	2018-01-21 14:39:32	00:07:32	1	0	0	0	24	97	1	36	153	110	A	2	0	2	1	0	1	0	6		2	0	0	1	0	3
74	female	trauma	2018-01-21 14:34:00	2018-01-21 16:50:58	02:16:58	1	0	0	0	18	98	0	36.1	176	79	A	0	0	0	0	0	0	0	0		0	0	0	0	0	0
80	male	trauma	2018-01-21 17:37:00	2018-01-21 23:41:02	06:04:02	0	1	0	0	40	85	0	36.4	135	77	A	3	3	0	0	0	0	0	6		3	0	0	0	0	3
90	female	pulmonology	2018-01-22 09:51:00	2018-01-22 14:30:02	04:39:02	0	1	0	0	40	95	1	36.8	175	105	A	3	1	2	0	0	1	0	7		3	0	0	1	0	4
83	female	neurology	2018-01-22 19:05:00	2018-01-22 20:21:40	01:16:40	0	0	1	0	20	96	0	36.6	130	72	A	0	0	0	0	0	0	0	0		1	0	0	0	0	1
73	female	cardiology	2018-01-22 23:33:00	2018-01-23 00:10:18	00:37:18	0	0	1	0	18	97	0	36.3	197	110	A	0	0	0	0	0	1	0	1		0	0	0	1	0	1
66	female	cardiology	2018-01-23 09:37:00	2018-01-23 11:15:59	01:38:59	1	0	0	0	20	100	0	36.4	150	102	A	0	0	0	0	0	1	0	1		1	0	0	1	0	2
94	female	trauma	2018-01-23 16:47:00	2018-01-23 19:30:37	02:43:37	0	1	0	0	20	98	0	35.6	188	72	A	0	0	0	1	0	0	0	1		1	0	0	0	0	1
74	male	cardiology	2018-01-23 17:16:00	2018-01-23 18:18:42	01:02:42	1	0	0	0	19	99	0	36.5	130	76	A	0	0	0	0	0	0	0	0		1	0	0	0	0	1
74	female	neurology	2018-01-23 21:11:00	2018-01-23 23:44:31	02:33:31	0	1	0	1	20	100	1	37.6	199	98	P	0	0	2	0	0	1	3	6		1	0	0	0	2	3
78	female	cardiology	2018-01-23 21:31:00	2018-01-23 23:30:34	01:59:34	0	0	1	0	24	50	1	38.4	119	70	U	2	3	2	1	0	0	3	11		2	0	0	0	3	5
75	female	trauma	2018-01-24 07:39:00	2018-01-24 12:54:51	05:15:51	1	0	0	0	22	94	0	36.4	168	101	A	2	1	0	0	0	1	0	4		2	0	0	1	0	3
76	male	trauma	2018-01-24 10:12:00	2018-01-24 11:50:54	01:38:54	1	0	0	0	18	97	0	36.8	142	70	A	0	0	0	0	0	0	0	0		0	0	0	0	0	0
88	female	cardiology	2018-01-25 10:42:00	2018-01-25 13:30:03	02:48:03	0	0	1	0	23	83	0	36.9	180	105	A	2	3	0	0	0	1	0	6		2	0	0	1	0	3
90	female	others	2018-01-25 11:07:00	2018-01-25 16:37:23	05:30:23	0	1	0	0	20	99	0	29	81	100	A	0	0	0	3	3	1	0	7		1	2	1	0	0	4
77	male	trauma	2018-01-25 20:17:00	2018-01-25 22:16:38	01:59:38	0	1	0	0	18	97	0	36	150	96	A	0	0	0	1	0	1	0	2		0	0	0	0	0	0
77	male	pulmonology	2018-01-25 22:10:00	2018-01-25 23:50:34	01:40:34	0	1	0	0	36	76	0	36.4	219	119	A	3	3	0	0	0	2	0	8		3	0	2	2	0	7
75	female	cardiology	2018-01-26 10:55:00	2018-01-26 14:19:07	03:24:07	1	0	0	0	24	98	0	36.9	129	105	A	2	0	0	0	0	1	0	3		2	0	0	1	0	3
89	male	gastroenterology	2018-01-26 13:22:00	2018-01-26 16:30:25	03:08:25	1	0	0	0	18	94	0	36.5	100	50	A	0	1	0	0	2	1	0	4		0	0	1	1	0	2
76	male	trauma	2018-01-27 05:26:00	2018-01-27 08:00:23	02:34:23	0	1	0	0	18	95	0	36	180	69	A	0	1	0	1	0	0	0	2		0	0	0	0	0	0
72	female	pulmonology	2018-01-27 10:18:00	2018-01-27 15:11:18	04:53:18	0	1	0	1	18	80	0	38.8	128	110	A	0	3	0	1	0	1	0	5		0	2	0	1	0	3
89	female	cardiology	2018-01-28 09:38:00	2018-01-28 11:22:17	01:44:17	0	1	0	0	36	88	0	36.7	185	120	A	3	3	0	0	0	2	0	8		3	0	0	2	0	5
84	male	trauma	2018-01-28 10:08:00	2018-01-28 13:09:19	03:01:19	1	0	0	0	18	99	0	36.2	72	50	A	0	0	0	0	3	1	0	4		0	0	2	1	0	3
72	female	neurology	2018-01-28 16:52:00	2018-01-28 22:00:10	05:08:10	1	0	0	0	24	95	0	36.5	244	74	A	2	1	0	0	3	0	0	6		2	0	2	0	0	4
88	female	endocrinology	2018-01-28 21:21:00	2018-01-28 23:55:37	02:34:37	0	0	1	1	30	75	0	36.1	145	94	V	3	3	0	0	0	1	3	10		3	0	0	0	1	4
80	male	neurology	2018-01-29 08:32:00	2018-01-29 18:50:34	10:18:34	1	0	0	0	20	98	0	36.4	142	60	A	0	0	0	0	0	0	0	0		1	0	0	0	0	1
75	female	dermatology	2018-01-29 09:15:00	2018-01-29 15:30:26	06:15:26	0	1	0	0	20	98	0	37	135	86	A	0	0	0	0	0	0	0	0		1	0	0	0	0	1
[truncated: 1,138 more rows]
